# Supplementary material for: Climate-change-driven growth decline of European beech forests
Source: Commun Biol. 2022 Mar 10;5:163. doi: 10.1038/s42003-022-03107-3 (PMC8913685; doi:10.1038/s42003-022-03107-3)
Supplement: Supplementary file 3 — Supplementary Data 1 [file 42003_2022_3107_MOESM3_ESM.xlsx]

## Sheet: Sheet1
	Estimate	Std. Error	t value	Pr(>|z|)	Sig
Intercept	1.9732	0.0021	950.47	< 2e-16	***
ALT	-0.113	0.0023	-50.17	< 2e-16	***
LAT	-0.0935	0.0022	-41.67	< 2e-16	***
PCP_pSUM	0.0052	0.0004	14.11	< 2e-16	***
PCP_pAUT	0.0083	0.0003	28.97	< 2e-16	***
PCP_WIN	-0.0075	0.0003	-30.02	< 2e-16	***
PCP_SUM	0.0057	0.0004	15.89	< 2e-16	***
PCP_AUT	0.0033	0.0003	11.49	< 2e-16	***
TMAX_pSUM	-0.0316	0.0008	-37.7	< 2e-16	***
TMAX_pAUT	0.0166	0.0007	24.58	< 2e-16	***
TMAX_SPR	-0.0262	0.0005	-49.14	< 2e-16	***
TMAX_SUM	-0.0148	0.0009	-16.83	< 2e-16	***
TMAX_AUT	0.0226	0.0007	33.58	< 2e-16	***
TMIN_pSUM	0.0081	0.001	7.96	1.79e-15	***
TMIN_pAUT	-0.0224	0.0008	-26.92	< 2e-16	***
TMIN_WIN	0.0061	0.0004	17.09	< 2e-16	***
TMIN_SPR	0.0303	0.0007	41.87	< 2e-16	***
TMIN_SUM	0.0077	0.001	7.31	2.65e-13	***
TMIN_AUT	-0.0329	0.0008	-40.01	< 2e-16	***
ALT:LAT	-0.0363	0.0015	-24.04	< 2e-16	***
ALT:AIm	0.0227	0.0024	9.53	< 2e-16	***
LAT:AIm	0.0494	0.0024	20.47	< 2e-16	***
AIm:PCP_pAUT	-0.0034	0.0003	-10.04	< 2e-16	***
AIm:PCP_WIN	0.0013	0.0003	4.27	1.96e-05	***
AIm:PCP_SPR	-0.0031	0.0003	-11.26	< 2e-16	***
AIm:PCP_SUM	0.0021	0.0003	6.3	3.07e-10	***
AIm:PCP_AUT	-0.003	0.0003	-10.59	< 2e-16	***
AIm:TMAX_pSUM	0.0138	0.0009	14.9	< 2e-16	***
AIm:TMAX_pAUT	-0.0083	0.001	-8.32	< 2e-16	***
AIm:TMAX_WIN	0.0207	0.0013	15.95	< 2e-16	***
AIm:TMAX_SPR	-0.0095	0.0009	-10.65	< 2e-16	***
AIm:TMAX_SUM	0.0218	0.001	20.88	< 2e-16	***
AIm:TMAX_AUT	0.0088	0.0007	11.82	< 2e-16	***
AIm:TMIN_pSUM	-0.0051	0.0012	-4.29	1.82e-05	***
AIm:TMIN_pAUT	0.0122	0.0012	9.88	< 2e-16	***
AIm:TMIN_WIN	-0.0222	0.0015	-14.73	< 2e-16	***
AIm:TMIN_SPR	0.0054	0.0011	4.72	2.32e-06	***
AIm:TMIN_SUM	-0.0184	0.0013	-14.58	< 2e-16	***
AIm:TMIN_AUT	-0.0078	0.0009	-8.58	< 2e-16	***
ALT:PCP_pSUM	0.0067	0.0005	12.47	< 2e-16	***
ALT:PCP_pAUT	0.004	0.0006	7.1	1.27e-12	***
ALT:PCP_WIN	-0.0079	0.0005	-15.7	< 2e-16	***
ALT:TMAX_pSUM	-0.0176	0.0015	-11.61	< 2e-16	***
ALT:TMAX_pAUT	0.026	0.0014	17.94	< 2e-16	***
ALT:TMAX_WIN	-0.0141	0.0019	-7.32	2.46e-13	***
ALT:TMAX_SPR	-0.01	0.0011	-9.04	< 2e-16	***
ALT:TMAX_SUM	-0.0109	0.0008	-13.89	< 2e-16	***
ALT:TMIN_pSUM	0.0139	0.0019	7.37	1.73e-13	***
ALT:TMIN_pAUT	-0.022	0.0017	-12.62	< 2e-16	***
ALT:TMIN_WIN	0.0219	0.0021	10.26	< 2e-16	***
ALT:TMIN_SPR	0.023	0.0015	15.59	< 2e-16	***
ALT:TMIN_SUM	0.0273	0.0014	20.05	< 2e-16	***
LAT:PCP_pSUM	-0.0013	0.0005	-2.43	0.01499	*
LAT:PCP_pAUT	0.0048	0.0005	9.15	< 2e-16	***
LAT:PCP_WIN	-0.0013	0.0005	-2.89	0.00388	**
LAT:PCP_SPR	0.0014	0.0003	5.04	4.63e-07	***
LAT:TMAX_pSUM	-0.0053	0.0013	-4.09	4.34e-05	***
LAT:TMAX_pAUT	0.0156	0.0013	12.32	< 2e-16	***
LAT:TMAX_WIN	0.015	0.0017	8.97	< 2e-16	***
LAT:TMAX_SPR	-0.0109	0.001	-10.46	< 2e-16	***
LAT:TMIN_pSUM	0.0052	0.0017	3.11	0.00189	**
LAT:TMIN_pAUT	-0.0099	0.0015	-6.55	5.59e-11	***
LAT:TMIN_WIN	-0.0073	0.0018	-4	6.43e-05	***
LAT:TMIN_SPR	0.0181	0.0013	13.56	< 2e-16	***
LAT:TMIN_SUM	0.0177	0.001	18.44	< 2e-16	***
LAT:TMIN_AUT	0.0045	0.0004	10.2	< 2e-16	***
ALT:LAT:AIm	0.0034	0.0011	3.15	0.00164	**
