# Supplementary material for: Climate-change-driven growth decline of European beech forests
Source: Commun Biol. 2022 Mar 10;5:163. doi: 10.1038/s42003-022-03107-3 (PMC8913685; doi:10.1038/s42003-022-03107-3)
Supplement: Supplementary file 4 — Supplementary Data 2 [file 42003_2022_3107_MOESM4_ESM.xlsx]

## Sheet: Sheet1
Site ID	Lat	Lon	Alt	Last ring
AFO	51.07	0.07	110	2009
AGNE	44.21	8.18	1160	1993
AHFS	54.38	12.44	1	2015
ALB_CUR	42.36	19.86	1156	2015
ALB_LUM	42.49	20.04	1444	2014
ALWB	49.14	11.06	470	2008
ANOS	49.33	10.23	475	2007
AOS1	50.78	4.39	129	2013
AOS2	50.8	4.43	102	2013
AOS3	50.79	4.44	111	2013
BA	49.11	8.07	172	2015
BALD	55.53	13.82	71	2012
BARD	44.21	8.16	960	1993
BB	53.11	13.83	85	2015
BBOB	50.24	9.93	360	2007
BBTS	53.23	14.12	35	2009
Bbuk	46.7	16.33	252	2012
Bcan	46.1	12.44	1075	2012
Bcas	41.86	14.37	1185	2012
Bdra	47.79	26.21	485	2012
BELHEB	41.32	23.11	1770	2017
BELLEB	41.36	23.11	600	2017
BELMEB	41.34	23.11	1240	2017
BERHEB	43.19	23.08	1530	2017
BERLEB	43.18	23.21	530	2017
BERMEB	43.21	23.09	1030	2017
Bgar	41.82	16.01	782	2012
BGBS	47.67	13.02	725	2009
BGGP	47.63	12.85	850	2009
BGOA	47.66	13.02	1000	2009
Bgov	45.08	24.18	385	2012
Bmon	41.11	-3.49	1257	2012
Bnik	43.56	27.26	351	2012
BOCC	44.42	9.43	1140	1993
Bpie	43.01	11.81	788	2012
BR	54.43	9.65	68	2018
BSTS	53.48	13.34	95	2012
Btan	40.76	0.29	1180	2012
Btdh	41.76	2.46	1300	2012
BTHK	49.94	11.32	460	2008
Btjn	41.24	-3.38	1584	2012
BUFS	53.26	12.17	98	2016
Bvid	43.89	22.73	120	2012
BWS	52.17	0.17	50	2010
CATS	53.39	12.99	90	2009
CEA	46.08	15.54	450	2001
CEB	46.11	15.37	450	2001
CRO_COR	44.92	15.5	1007	2014
CRO	45.7	15.01	1000	2004
CRO_CUD	44.88	15.53	1121	2005
CRO_RAM	44.49	15.18	820	2014
CRO_RIE	44.86	15.62	673	2013
CRO_RIS	45.44	14.66	997	1969
CRO_SMR	44.77	14.97	1418	2014
CV60	44.41	22.22	378	2013
CZE_JES	50.04	17.23	1118	2012
CZE_JIZ	50.86	15.13	605	2014
CZE_KRK	50.74	15.55	1147	2011
CZE_KRU	50.59	13.27	825	2013
DA	54.59	17.56	16	2015
DE	52.71	14.56	61	2015
DJUP	57.08	12.55	107	2012
DOB	46.36	14.26	1000	2013
DRA	45.63	14.66	750	2004
DUTS	53.75	13.88	25	2012
E02	50.76	3.5	118	2010
E06	47.78	4.68	382	2010
E07	48.69	6.07	353	2010
E09	44.66	5.11	462	2010
E10	44.09	5.79	1309	2010
E12	42.21	2.01	1134	2010
E13	42.15	2.51	582	2010
E15	42.83	0.71	1081	2010
E17	43.13	-0.96	572	2010
E18	41.77	2.34	1204	2010
E19	42.93	-0.83	1020	2010
E20	41.23	-3.41	1545	2010
E30	49.89	11.07	577	2010
E31	48.91	11.83	474	2010
E37	42.56	0.84	1455	2010
E38	49.67	4.42	234	2010
E39	48.7	5.03	241	2010
E41	50.23	1.85	85	2010
E43	46.16	6.21	788	2010
E45	43.16	2.21	412	2009
E46	46.67	6.1	764	2010
E50	40.76	0.28	1164	2010
EHTS	54.08	13.48	65	2012
ELS3	50.49	6.28	590	2011
FAH	52.7	1.5	9	2009
FOC	52.04	-0.06	115	2010
FRAF	43.82	11.83	1300	2010
FRFS	53.29	12.21	106	2016
FSCA	53.44	14.11	62	2017
FSGW	53.77	12.47	48	2017
FSSB	53.34	13.2	180	2014
FSSM	53.33	13.27	130	2014
FSSW	53.66	11.43	62	2017
GARF	39.13	16.64	1680	1992
GD	53.3	18.9	115	2015
GOR	45.76	15.29	450	2004
GR	53.32	14.73	114	2015
GRAM15	40.32	21.03	1591	2010
GRAN	54.39	13.64	55	2014
GRUP	44.5	9.39	1340	1999
GW	54.13	11.87	10	2014
HA	54.06	10.72	37	2018
HAB3	49.8	5.72	478	2011
HE	53.96	10.13	57	2018
HH	54.05	13.51	45	2015
HKTS	53.48	10.91	52	2009
HSBB	50.13	9.97	250	2007
HSKM	50.14	9.72	250	2007
HSLF	50.15	9.72	260	2007
HUB8	49.94	5.35	458	2011
JANI	44.15	17.28	1450	2013
JAV	45.73	14.35	904	2016
JEB	46.39	14.49	1000	2012
KA	54.24	18.14	252	2015
KAMP	56.11	13.51	143	2012
KARA	46.45	14.06	950	2010
KHKF	48.84	11.91	370	2007
KHLF	48.84	11.91	370	2007
KHLW	48.84	11.91	370	2007
KLI	45.55	15	531	2004
KO	54.25	18.43	200	2015
KOMP	56.3	14.65	119	2012
KRE	45.56	14.79	568	2004
KWTS	53.97	13.04	20	2010
LAIR	44.24	8.23	1000	1993
LAR	52.51	0.69	27	2009
LB	46.98	6.84	772	2015
LIB1	50	5.09	425	2011
LIE3	50.51	5.31	225	2011
LOAN	46.08	8.48	1300	1995
LOM	44.46	16.47	1400	2009
LR1	42.14	-2.41	1600	2011
LR2	42.14	-2.41	1360	2011
LR3	42.15	-2.39	1030	2011
LR38	44.56	21.95	760	2007
M01	41.8	-1.82	1200	2009
M02	41.81	-1.84	1400	2010
M03	41.8	-1.82	1600	2009
M04	41.78	-1.81	1420	2010
M05	41.77	-1.79	1500	2010
M06	41.77	-1.76	1170	2010
M10	41.8	-1.82	1600	2010
M11	41.81	-1.82	1200	2010
M14	41.76	-1.77	1440	2010
M16	41.81	-1.84	1150	2010
M17	41.81	-1.87	1520	2010
M26	41.81	-1.84	1380	2011
M27	41.81	-1.84	1320	2011
M28	41.81	-1.83	1255	2011
M29	41.81	-1.82	1177	2011
MART	45.32	7.28	1050	2013
MAS	45.63	14.4	1100	2007
MAS2	45.63	14.38	958	2016
ME	52.04	12.38	146	2017
MELL	46.24	9.6	1250	2013
MEN	46.17	14.49	1200	2009
MOK	45.91	15.2	400	2007
MON1	50.51	3.73	67	2011
MON2	50.77	3.75	99	2011
MWSB	47.81	13.59	1209	2011
MWSC	47.8	13.59	978	2011
MWSD	47.8	13.59	791	2011
MWSE	47.79	13.55	527	2011
MXUB	47.75	11.51	720	2007
NAA3	50.03	5.46	527	2012
NAM1	50.48	4.95	171	2011
NAS1	50.1	5.38	521	2011
NGEW	47.57	12.8	1020	2009
NGLS	47.51	13.02	1210	2009
NGMK	47.58	12.89	1280	2009
NGML	47.58	12.99	660	2009
NGMW	47.56	12.8	1260	2009
NIV3	50.64	3.98	99	2011
NKGO	47.76	14.42	1460	2010
NKGU	47.76	14.42	1350	2010
NKRB	47.76	14.34	950	2010
NKSK	47.75	14.44	1150	2010
NKZN	47.84	14.44	901	2010
NKZP	47.84	14.45	894	2010
NKZS	47.84	14.44	876	2010
NZ	53.39	13.14	117	2015
OGEW	47.45	11.14	1250	2007
OGLA	47.5	11.03	1400	2011
OGLB	47.49	11.03	1220	2011
OGLC	47.49	11.03	1020	2011
OGLD	47.49	11.03	838	2011
OGMS	47.46	11.08	1270	2007
OM	41.81	2.41	1083	2015
OR1	42.64	-0.06	1850	2011
OR2	42.64	-0.06	1750	2011
OR3	42.65	-0.05	1400	2011
OROP	45.63	7.98	1250	1995
OSDS	43.16	-5.01	1283	2013
OSSA06	39.83	22.73	645	2010
OSSA13	39.82	22.72	1342	2010
OXIA15	38.78	21.97	1534	2010
PAGG09	40.92	24.19	912	2010
PAGG16	40.9	24.12	1615	2010
PAIK11	40.98	22.33	1104	2010
PAN	46	14.66	400	2006
PDVH	43.13	-4.98	1474	2017
PDVL	43.13	-4.97	1279	2017
PENNA	44.49	9.48	1400	1993
PERU	43.3	18.72	1500	2013
PILI10	39.4	23.06	1018	2010
PIND13	39.84	21.22	1362	2010
PIOV	46.05	12.42	1250	2005
PIV	45.8	14.16	640	2007
PWTS	53.48	14.03	60	2012
QGHB	49.18	9.36	305	2008
QGHC	49.04	9.01	265	2010
QGHT	49.17	9.1	215	2008
QPSH	49.59	6.81	640	2002
ROM_BEL	45.64	24.97	1250	2013
ROM_BIS	47.89	24.29	1080	2015
ROM_BOI	45.56	24.42	1217	2013
ROM_CRI	47.9	24.32	1071	2014
ROM_PAU	47.88	24.49	1019	2013
ROM_SEB	45.59	24.36	1255	2013
ROM_UCE	45.65	24.71	1127	2013
RTAV	49.45	10.96	340	2007
RTSL	49.31	10.37	440	2007
RUMO	44.14	20.51	810	2015
Runcu1	46.18	22.13	670	2013
Runcu2	46.17	22.13	540	2013
Runcu3	46.17	22.13	555	2013
Runcu4	46.17	22.13	665	2013
RYSS	56.08	14.59	112	2012
s033	48.87	10.74	533	2013
s094	48.85	13.38	550	2013
s097	48.54	13.44	358	2013
s099	48.91	11.82	450	2013
s103	48.96	11.9	461	2013
s106	49.35	12.49	653	2013
s109	49.09	11.95	450	2013
s121	49.86	10.5	400	2013
SAGB	47.53	12.74	690	2009
SAMA	47.51	12.78	1020	2009
SAMG	47.51	12.78	1210	2009
SBFS	54.53	13.65	135	2014
SERR15	41.26	23.6	1571	2010
SGTS	53.34	13.22	80	2013
SHTS	54.24	12.86	20	2009
SHW	51.22	0.02	90	2009
Sinca1	45.67	25.18	935	2012
Sinca2	45.66	25.16	1258	2012
Sinca3	45.67	25.19	1217	2012
Sinca4	45.67	25.17	1077	2011
Sinca5	45.67	25.19	1224	2012
Sinca6	45.67	25.19	1100	2012
SLHI	47.61	11.82	980	2011
SLLS	47.6	11.82	970	2011
SLO_HAV	49.01	22.34	646	2014
SLO_POL	48.64	19.5	1227	2014
SLO_SRA	49.19	19.1	1085	2013
SLO_STU	49.08	22.53	872	2014
SLO_VEP	48.69	19.76	1205	2013
SLO_VIH	48.92	22.19	845	2015
SNMG	49.63	11.59	490	2008
SOI1	50.8	4.47	112	2011
SSAK	47.64	11.97	1270	2010
SSHO	47.63	11.99	1110	2010
SSHU	47.63	12	920	2010
STAV	53.65	12.98	90	2011
TENC	44.2	8.09	920	1993
TL	43.41	2.18	709	2016
TOA	46.2	13.73	355	2001
TOB	46.22	13.75	821	2001
TOC	46.23	13.77	1328	2001
TRA	56.36	14.77	137	2016
TSSW	47.59	13	670	2009
UK06	54.26	-2.99	53	2009
UK07	56.56	-5.34	60	2009
UK10	51.83	-2.66	140	2009
UK12	51.13	-1.25	118	2009
UK13	56.1	-3.74	28	2009
UK16	51.65	-0.96	258	2009
UK22	51.77	-1.34	149	2009
UK25	51.19	-2.29	144	2009
UK28	50.93	-0.78	142	2009
UK32	52.17	0.17	47	2009
UK33	51.67	0.05	109	2009
UK34	52.46	0.72	33	2009
UK41	51.21	0.84	171	2009
UK42	55.02	-3.65	54	2009
UK52	52.61	-0.36	53	2009
UK53	52.56	-3.36	261	2009
UK56	52.93	-4.29	54	2009
UK57	53.31	-3.8	129	2009
UK58	56.95	-2.23	60	2009
UK60	50.92	-3.03	261	2009
UK62	57.45	-5.8	18	2009
UK63	56.39	-3.4	171	2009
UK66	57.99	-3.89	32	2009
UK67	58.5	-4.41	57	2009
UK99	51.05	-0.96	123	2010
UKR_UHO	48.27	23.62	709	2009
UMBR	41.81	15.99	750	1991
VAN	46.2	14.15	1000	2016
VER1	50.59	6.06	413	2011
VERM08	40.65	22.02	818	2010
VERM10	40.65	22	1046	2010
VERM11	40.65	22	1133	2010
VERM13	40.66	21.97	1322	2010
VERM14	40.66	21.96	1419	2010
VERM15	40.66	21.95	1527	2010
VERM16	40.65	21.94	1641	2010
VERM17	40.65	21.93	1781	2010
VERM19	40.65	21.93	1959	2010
VERMSC	40.64	21.96	1550	2010
VERMTL	40.63	21.98	1930	2010
VI	58.03	14.33	129	2016
VITS	54.33	13.54	30	2013
VOJ	46	13.9	935	2016
WE	54.72	18.08	59	2015
WHSB	48.32	10.25	520	2007
WHSG	48.32	10.25	520	2007
ZE	52.33	13.58	55	2017
ZG	44.1	21.72	960	2013
