# Supplementary material for: Climate-change-driven growth decline of European beech forests
Source: Commun Biol. 2022 Mar 10;5:163. doi: 10.1038/s42003-022-03107-3 (PMC8913685; doi:10.1038/s42003-022-03107-3)
Supplement: Supplementary file 6 — Supplementary Data 4 [file 42003_2022_3107_MOESM6_ESM.txt]

LAT	LON	ALT	BAI_01	BAI_02	DIF	DIFc
1	37.63736060045	14.97902699775	937	700.831068005442	508.722073504705	-0.274115979257993	-0.274115979257993
2	37.72902726675	14.88736033145	1172	1102.84710285881	726.343359133842	-0.341392512841528	-0.276635914446417
3	37.72902726675	15.07069366405	1324	2565.38209785558	1729.56128744352	-0.325807532184282	-0.276635914446417
4	37.82069393305	14.06236033475	1248	2024.69998293986	1282.17385804903	-0.366733901885396	-0.276635914446417
5	37.82069393305	14.15402700105	1011	1355.63460028835	919.190896602717	-0.321947893328187	-0.276635914446417
6	37.82069393305	14.33736033365	901	910.736893752922	687.653202885971	-0.244948560223226	-0.244948560223226
7	37.82069393305	14.88736033145	1031	804.980720656348	567.281564783809	-0.295285526439352	-0.276635914446417
8	37.82069393305	14.97902699775	1567	1993.47011706291	1415.75647641259	-0.289803010190839	-0.276635914446417
9	37.82069393305	15.07069366405	1321	2048.31803275099	1365.12952797765	-0.333536342428126	-0.276635914446417
10	37.91236059935	14.06236033475	1090	1378.38431178885	964.919962934164	-0.299963040291787	-0.276635914446417
11	37.91236059935	14.42902699995	890	805.249266741621	582.717849818664	-0.276350971201021	-0.276350971201021
12	37.91236059935	14.52069366625	1567	2267.63393886741	1590.55745271492	-0.298582797931956	-0.276635914446417
13	37.91236059935	14.61236033255	1071	1325.83138350307	917.066570940498	-0.308308294439784	-0.276635914446417
14	37.91236059935	14.70402699885	1611	2668.65566033184	1871.71324824426	-0.298630664095674	-0.276635914446417
15	37.91236059935	14.79569366515	1227	1884.86807375688	1163.76353819344	-0.382575600702996	-0.276635914446417
16	37.91236059935	14.88736033145	1023	1352.01733425706	945.250391030203	-0.300859266312865	-0.276635914446417
17	38.00402726565	14.88736033145	1048	967.268213308107	697.884955061402	-0.278499029059789	-0.276635914446417
18	38.00402726565	14.97902699775	1070	967.101692094811	700.748768519805	-0.275413563798101	-0.275413563798101
19	38.09569393195	15.89569366075	1292	1751.95152736522	1271.18680413174	-0.27441668089785	-0.27441668089785
20	38.18736059825	15.89569366075	1414	999.626624669115	812.834301379017	-0.186862092985896	-0.186862092985896
21	38.18736059825	15.98736032705	1063	1013.72722083109	856.550507282385	-0.155048330871346	-0.155048330871346
22	38.27902726455	16.07902699335	996	414.096834520069	385.572812212081	-0.0688824930068516	-0.0688824930068516
23	38.46236059715	16.26236032595	1004	434.87420721744	407.886650409838	-0.0620583064244798	-0.0620583064244798
24	38.46236059715	16.35402699225	973	484.895022917441	561.687231946159	0.158368730136034	0.158368730136034
25	38.55402726345	16.26236032595	976	329.912170506177	317.334210671022	-0.038125176818595	-0.038125176818595
26	38.55402726345	16.35402699225	1228	465.030615379012	413.631241976998	-0.110529009708581	-0.110529009708581
27	38.55402726345	16.44569365855	1081	592.741101745833	554.933459027669	-0.0637844121266568	-0.0637844121266568
28	38.55402726345	21.94569363655	1139	591.972868628734	552.919574634779	-0.0659714254885015	-0.0659714254885015
29	38.55402726345	22.03736030285	954	573.555410294496	514.058994549266	-0.103732637993391	-0.103732637993391
30	38.55402726345	22.12902696915	654	449.741709861741	376.220663428332	-0.163473933640735	-0.163473933640735
31	38.55402726345	22.22069363545	1475	1022.97095462031	972.425972872552	-0.049409987174584	-0.049409987174584
32	38.55402726345	22.31236030175	1142	854.339815127809	753.197103947732	-0.118386980671089	-0.118386980671089
33	38.64569392975	21.85402697025	877	531.097813634043	469.67265903964	-0.115656952481315	-0.115656952481315
34	38.64569392975	21.94569363655	1195	695.42381131729	670.92225355791	-0.0352325551133609	-0.0352325551133609
35	38.64569392975	22.03736030285	1259	792.034969472982	737.117577772805	-0.0693370795695032	-0.0693370795695032
36	38.64569392975	22.12902696915	1533	987.109041810246	952.29698977231	-0.035266673248271	-0.035266673248271
37	38.64569392975	22.22069363545	812	677.69006783933	539.519823499298	-0.203884121808894	-0.203884121808894
38	38.73736059605	16.35402699225	953	294.402745296569	301.518879978792	0.024171427732626	0.024171427732626
39	38.73736059605	21.94569363655	1185	802.028884633703	735.525041428549	-0.0829195113534192	-0.0829195113534192
40	38.73736059605	22.03736030285	945	776.355628714656	642.399276932129	-0.172545089940685	-0.172545089940685
41	38.73736059605	22.22069363545	1212	1067.37089018068	913.753636309911	-0.143921157382102	-0.143921157382102
42	38.73736059605	22.31236030175	1370	1056.43653093493	973.441229668894	-0.0785615593892687	-0.0785615593892687
43	38.82902726235	21.94569363655	1198	844.203631694367	802.782184574779	-0.0490657059084821	-0.0490657059084821
44	38.82902726235	22.03736030285	607	478.048579507584	389.247494568267	-0.185757449652475	-0.185757449652475
45	38.82902726235	22.12902696915	930	626.409771497634	537.886516122325	-0.141318445853209	-0.141318445853209
46	39.01236059495	16.35402699225	1082	457.698576250438	413.591053038136	-0.0963680585892133	-0.0963680585892133
47	39.01236059495	16.44569365855	898	511.461976902503	523.857687813196	0.0242358405325907	0.0242358405325907
48	39.10402726125	16.35402699225	946	383.093063881777	379.911867660952	-0.00830397759904809	-0.00830397759904809
49	39.10402726125	16.44569365855	1062	479.465091052167	430.133927666992	-0.102887914690348	-0.102887914690348
50	39.10402726125	16.53736032485	1245	733.349150653267	680.360386898511	-0.0722558466285176	-0.0722558466285176
51	39.10402726125	16.62902699115	1584	955.235944030014	974.023483128459	0.0196679566089012	0.0196679566089012
52	39.10402726125	16.72069365745	1329	1416.8911585745	1332.11348657642	-0.0598335810658715	-0.0598335810658715
53	39.10402726125	21.67069363765	1528	616.877527926296	624.673026454813	0.0126370278955088	0.0126370278955088
54	39.10402726125	21.76236030395	781	522.481418111154	450.411739037345	-0.137937305664098	-0.137937305664098
55	39.19569392755	16.17069365965	1121	456.459579137061	430.442899263102	-0.0569966784860631	-0.0569966784860631
56	39.19569392755	16.35402699225	962	411.458229199657	402.91627102623	-0.020760207397097	-0.020760207397097
57	39.19569392755	16.44569365855	1374	837.053345870208	806.021657030578	-0.0370725342569047	-0.0370725342569047
58	39.19569392755	16.53736032485	1294	1060.57277070035	995.082743083609	-0.0617496785001346	-0.0617496785001346
59	39.19569392755	16.62902699115	1353	1322.79615299308	1257.85654474983	-0.0490926799993454	-0.0490926799993454
60	39.19569392755	16.72069365745	923	826.329580511242	699.197884157391	-0.153851077526712	-0.153851077526712
61	39.19569392755	21.39569363875	625	324.609173563715	307.867199381086	-0.0515757888134443	-0.0515757888134443
62	39.19569392755	21.48736030505	1025	557.929623278747	518.01230383111	-0.071545438317215	-0.071545438317215
63	39.19569392755	21.57902697135	1499	580.528041572647	593.726244339302	0.0227348238526111	0.0227348238526111
64	39.19569392755	21.76236030395	678	502.200093270464	417.506411304837	-0.168645293182003	-0.168645293182003
65	39.19569392755	21.85402697025	1018	637.884716674412	569.659655545845	-0.106955158738174	-0.106955158738174
66	39.28736059385	16.44569365855	1792	997.361048712922	1089.96285609194	0.0928468256290139	0.0928468256290139
67	39.28736059385	16.53736032485	1543	1547.46464808828	1567.5393960107	0.0129726698100776	0.0129726698100776
68	39.28736059385	16.62902699115	1257	1643.57333552655	1277.28208452106	-0.22286273638538	-0.22286273638538
69	39.28736059385	16.72069365745	1087	1143.06611509417	864.624349796773	-0.243592003665033	-0.243592003665033
70	39.28736059385	21.30402697245	631	341.619842287936	323.105832021877	-0.0541947743493604	-0.0541947743493604
71	39.28736059385	21.39569363875	881	399.448821859103	362.743137186347	-0.0918908322270696	-0.0918908322270696
72	39.28736059385	21.48736030505	623	407.419322249684	366.085765108684	-0.101452127780206	-0.101452127780206
73	39.28736059385	21.57902697135	1025	697.974881938141	631.079956418362	-0.0958414511049814	-0.0958414511049814
74	39.28736059385	21.67069363765	1339	724.194167823496	704.313319762033	-0.027452372505585	-0.027452372505585
75	39.28736059385	21.76236030395	787	496.349036735087	437.363109712397	-0.118839612162222	-0.118839612162222
76	39.37902726015	16.44569365855	1213	1288.52936074918	1152.51175269216	-0.105560348254649	-0.105560348254649
77	39.37902726015	16.53736032485	1133	1093.23578280997	980.984417368241	-0.102678093058027	-0.102678093058027
78	39.37902726015	16.62902699115	1386	1311.28060954548	1277.66957046804	-0.0256322245847049	-0.0256322245847049
79	39.37902726015	16.72069365745	1057	954.575237214126	843.94139536753	-0.115898503893182	-0.115898503893182
80	39.37902726015	21.12069363985	646	291.480171038092	264.396903531549	-0.0929163291282811	-0.0929163291282811
81	39.37902726015	21.21236030615	838	365.539398998945	333.514609790562	-0.0876096784534999	-0.0876096784534999
82	39.37902726015	21.30402697245	1098	517.699743125	487.839207090431	-0.0576792560381057	-0.0576792560381057
83	39.37902726015	21.39569363875	893	463.167894594498	412.087879983313	-0.11028401408501	-0.11028401408501
84	39.37902726015	21.48736030505	1427	601.687651789771	601.545138540893	-0.000236855864424718	-0.000236855864424718
85	39.37902726015	21.57902697135	1050	602.997579812007	545.82064727788	-0.0948211642108953	-0.0948211642108953
86	39.37902726015	21.76236030395	509	344.952541390923	267.081650200597	-0.225743781670177	-0.225743781670177
87	39.37902726015	23.13736029845	1018	814.149492339407	789.139988114509	-0.0307185651532305	-0.0307185651532305
88	39.47069392645	16.07902699335	1080	537.094346683602	524.634855252127	-0.023197956761988	-0.023197956761988
89	39.47069392645	16.44569365855	1054	654.848376212714	596.319099928044	-0.0893783636193339	-0.0893783636193339
90	39.47069392645	16.53736032485	1148	749.970199710749	698.272141930559	-0.0689334826905517	-0.0689334826905517
91	39.47069392645	16.62902699115	985	1066.1938563818	820.087770102618	-0.230826772079107	-0.230826772079107
92	39.47069392645	21.21236030615	1528	512.195613138166	536.147480721628	0.0467631251988102	0.0467631251988102
93	39.47069392645	21.30402697245	931	499.224362849992	443.979306338918	-0.110661779797142	-0.110661779797142
94	39.47069392645	21.39569363875	1464	557.822873733852	560.419541582563	0.00465500425131296	0.00465500425131296
95	39.47069392645	21.48736030505	1298	619.939530226781	599.744244434478	-0.0325762188207552	-0.0325762188207552
96	39.47069392645	21.57902697135	1320	588.798499676312	562.230695218751	-0.0451220654810879	-0.0451220654810879
97	39.47069392645	23.04569363215	817	592.999505613835	615.607684630695	0.0381251228758749	0.0381251228758749
98	39.56236059275	21.02902697355	1021	436.728461929114	402.726547431688	-0.0778559619110529	-0.0778559619110529
99	39.56236059275	21.12069363985	564	341.634202196447	314.160680837596	-0.0804179475656042	-0.0804179475656042
100	39.56236059275	21.30402697245	1336	678.344526433188	661.873801542328	-0.0242807662611584	-0.0242807662611584
101	39.56236059275	21.39569363875	1693	520.087010796405	544.307913942098	0.0465708672643131	0.0465708672643131
102	39.56236059275	21.48736030505	1230	712.744395463557	669.975147133991	-0.0600064323224177	-0.0600064323224177
103	39.56236059275	22.86236029955	669	487.476878968624	523.103086547956	0.0730828663191342	0.0730828663191342
104	39.65402725905	15.89569366075	828	299.43273215062	340.853152936362	0.138329635802497	0.138329635802497
105	39.65402725905	15.98736032705	1056	724.30261823243	721.139690284228	-0.00436685974699425	-0.00436685974699425
106	39.65402725905	20.93736030725	488	311.298959403295	273.948324945686	-0.119983165151608	-0.119983165151608
107	39.65402725905	21.02902697355	724	425.251649390793	373.85269762773	-0.120867142635888	-0.120867142635888
108	39.65402725905	21.21236030615	1343	793.468628588697	761.584247487031	-0.040183543435583	-0.040183543435583
109	39.65402725905	21.30402697245	1552	587.079810365469	598.172180132673	0.0188941427917586	0.0188941427917586
110	39.65402725905	21.48736030505	882	558.123059647583	481.108670843966	-0.137988186426568	-0.137988186426568
111	39.65402725905	21.57902697135	577	377.799569036277	352.994201032341	-0.0656574809421076	-0.0656574809421076
112	39.74569392535	15.98736032705	927	429.924985788414	432.07855822865	0.00500918186061564	0.00500918186061564
113	39.74569392535	16.07902699335	1347	1015.16272601297	1063.28231500664	0.0474008626997707	0.0474008626997707
114	39.74569392535	20.93736030725	545	347.304151584766	322.72909406217	-0.0707594695037726	-0.0707594695037726
115	39.74569392535	21.02902697355	1025	535.567321597469	486.747105179845	-0.0911560777681599	-0.0911560777681599
116	39.74569392535	21.12069363985	962	659.869242235462	579.937645869487	-0.121132477845442	-0.121132477845442
117	39.74569392535	21.21236030615	1531	723.991401076025	720.259649919219	-0.00515441364532762	-0.00515441364532762
118	39.74569392535	21.30402697245	1384	792.407331985675	765.3754240946	-0.0341136519059412	-0.0341136519059412
119	39.74569392535	21.39569363875	999	646.99669131697	566.488730958807	-0.12443334168261	-0.12443334168261
120	39.74569392535	21.85402697025	711	582.81299911257	488.071485061028	-0.162559026987733	-0.162559026987733
121	39.74569392535	21.94569363655	1152	844.840974798212	749.258325312941	-0.113136853368293	-0.113136853368293
122	39.74569392535	22.67902696695	1247	1499.104980092	1357.41194736765	-0.0945184190607212	-0.0945184190607212
123	39.74569392535	22.77069363325	696	571.583156969869	497.551508928054	-0.129520345620887	-0.129520345620887
124	39.83736059165	15.98736032705	1029	512.026546541043	504.875116360335	-0.0139669129052377	-0.0139669129052377
125	39.83736059165	16.07902699335	1125	893.743784077449	869.605493503905	-0.0270080654026149	-0.0270080654026149
126	39.83736059165	20.84569364095	928	474.618114153086	428.681946771411	-0.0967855334886316	-0.0967855334886316
127	39.83736059165	20.93736030725	1132	531.175777140747	501.295885210318	-0.0562523616782163	-0.0562523616782163
128	39.83736059165	21.02902697355	1283	684.82546630119	654.37312784869	-0.0444672985322467	-0.0444672985322467
129	39.83736059165	21.12069363985	1355	778.041741070223	750.664370380465	-0.0351875346072039	-0.0351875346072039
130	39.83736059165	21.21236030615	1317	824.766831998775	782.104724733733	-0.051726264454224	-0.051726264454224
131	39.83736059165	21.30402697245	954	689.362978184493	601.635997457041	-0.127258038948494	-0.127258038948494
132	39.83736059165	21.39569363875	1252	734.287087028749	677.555840415631	-0.0772603081482448	-0.0772603081482448
133	39.83736059165	21.85402697025	1071	854.226955073377	745.31290082923	-0.127500137518831	-0.127500137518831
134	39.83736059165	21.94569363655	1017	848.136486265428	730.215788789587	-0.139035048468528	-0.139035048468528
135	39.83736059165	22.22069363545	469	425.075468185364	330.26414235244	-0.223045865802774	-0.223045865802774
136	39.83736059165	22.58736030065	864	782.851655122651	671.565978948689	-0.142154232472724	-0.142154232472724
137	39.83736059165	22.67902696695	849	824.290976660342	714.663214255733	-0.132996436341899	-0.132996436341899
138	39.92902725795	15.89569366075	1041	504.321115250306	508.591577916621	0.00846774512741884	0.00846774512741884
139	39.92902725795	16.07902699335	956	517.965619462523	485.91302574588	-0.0618817012409094	-0.0618817012409094
140	39.92902725795	16.17069365965	1478	1098.88641681305	1159.41509757847	0.0550818354284188	0.0550818354284188
141	39.92902725795	16.26236032595	1323	1460.90846636479	1380.67047472576	-0.0549233531644108	-0.0549233531644108
142	39.92902725795	16.35402699225	1259	1068.31811983521	1031.6707394756	-0.034303808649486	-0.034303808649486
143	39.92902725795	20.84569364095	1690	455.930075262474	492.698894322994	0.0806457416509585	0.0806457416509585
144	39.92902725795	20.93736030725	1290	751.306398478424	715.507470261016	-0.0476489063448795	-0.0476489063448795
145	39.92902725795	21.02902697355	1082	836.893480763096	756.389181541868	-0.0961942004230007	-0.0961942004230007
146	39.92902725795	21.12069363985	1551	739.731904041197	740.716212246483	0.00133062829912955	0.00133062829912955
147	39.92902725795	21.21236030615	1330	820.372356913528	776.072955924766	-0.0539991390682995	-0.0539991390682995
148	39.92902725795	21.30402697245	1104	737.150054531188	656.219665048628	-0.109788216096694	-0.109788216096694
149	39.92902725795	21.39569363875	693	551.303678651643	453.89667721901	-0.176684838510179	-0.176684838510179
150	39.92902725795	21.94569363655	810	712.197662142041	578.095156336611	-0.188293942726654	-0.188293942726654
151	39.92902725795	22.22069363545	557	480.277973792851	403.957926775379	-0.158908072370584	-0.158908072370584
152	39.92902725795	22.31236030175	738	730.151713988094	567.957180814634	-0.222138125633579	-0.222138125633579
153	39.92902725795	22.40402696805	999	1032.5428138348	896.428726651996	-0.131824158145354	-0.131824158145354
154	39.92902725795	22.49569363435	1019	1094.69469665463	937.540237607466	-0.143560080748931	-0.143560080748931
155	40.02069392425	15.71236032815	915	426.87044360573	436.241294302752	0.0219524467842448	0.0219524467842448
156	40.02069392425	15.89569366075	773	431.101233547924	440.63542390134	0.0221158967116628	0.0221158967116628
157	40.02069392425	15.98736032705	802	589.094731633509	538.865752783323	-0.0852646886026387	-0.0852646886026387
158	40.02069392425	16.07902699335	803	539.567691451539	502.03914892279	-0.0695529831072531	-0.0695529831072531
159	40.02069392425	16.17069365965	975	634.296771091713	581.300959350207	-0.0835504990042639	-0.0835504990042639
160	40.02069392425	16.26236032595	959	757.35014086148	672.697713205752	-0.111774492521301	-0.111774492521301
161	40.02069392425	16.35402699225	1004	768.972010393386	695.216728263204	-0.0959141309869665	-0.0959141309869665
162	40.02069392425	20.75402697465	1275	724.924742902607	688.514360911653	-0.0502264301880035	-0.0502264301880035
163	40.02069392425	20.84569364095	677	483.342714151968	413.117596228694	-0.145290527543143	-0.145290527543143
164	40.02069392425	20.93736030725	951	708.492065696082	616.915209802825	-0.129256007691892	-0.129256007691892
165	40.02069392425	21.02902697355	1231	863.218034791136	799.096787186723	-0.0742816357166682	-0.0742816357166682
166	40.02069392425	21.12069363985	1508	741.26893418608	736.849846208233	-0.00596151784331772	-0.00596151784331772
167	40.02069392425	21.21236030615	1150	897.330630670043	804.490930211349	-0.103462087758411	-0.103462087758411
168	40.02069392425	21.30402697245	721	588.435665015252	485.019910977988	-0.175746917098547	-0.175746917098547
169	40.02069392425	22.22069363545	613	546.260826260118	440.262308916628	-0.194043783203696	-0.194043783203696
170	40.02069392425	22.31236030175	1164	1214.62856609551	1043.21639443915	-0.141123118985561	-0.141123118985561
171	40.02069392425	22.49569363435	737	565.474400325228	460.565446034821	-0.185523790696926	-0.185523790696926
172	40.11236059055	15.71236032815	1133	740.758668477982	741.674665944732	0.00123656665217594	0.00123656665217594
173	40.11236059055	15.80402699445	1040	603.603433140571	593.493882015753	-0.0167486640561624	-0.0167486640561624
174	40.11236059055	15.89569366075	1029	790.848202142101	741.184170324923	-0.0627984380348312	-0.0627984380348312
175	40.11236059055	15.98736032705	1348	840.029548895949	860.616305933321	0.0245071819966683	0.0245071819966683
176	40.11236059055	16.07902699335	799	643.088916196698	560.6675911716	-0.128164741996406	-0.128164741996406
177	40.11236059055	16.17069365965	756	577.075735274112	528.314387145872	-0.0844973114405476	-0.0844973114405476
178	40.11236059055	20.75402697465	692	460.952920739924	391.447611491276	-0.150786134811941	-0.150786134811941
179	40.11236059055	20.84569364095	1128	828.650770673766	745.697716699373	-0.100106168859223	-0.100106168859223
180	40.11236059055	21.02902697355	1599	695.484577118204	706.706588689818	0.0161355290121784	0.0161355290121784
181	40.11236059055	21.12069363985	1304	928.196537042473	869.473658508473	-0.0632655652014286	-0.0632655652014286
182	40.11236059055	21.21236030615	1082	821.126851180031	722.718028085526	-0.11984606635757	-0.11984606635757
183	40.11236059055	21.30402697245	784	614.48562250653	512.480210188634	-0.166001300244924	-0.166001300244924
184	40.11236059055	22.22069363545	1014	1127.80609384746	965.21789415667	-0.144163256944397	-0.144163256944397
185	40.11236059055	22.31236030175	1558	1158.59246739709	1125.88122120507	-0.0282336085487515	-0.0282336085487515
186	40.20402725685	15.34569366295	1258	691.104157236497	774.393234338913	0.120515954404705	0.120515954404705
187	40.20402725685	15.43736032925	562	369.752580178871	401.356118102511	0.0854721227593642	0.0854721227593642
188	40.20402725685	15.52902699555	687	432.98289493485	461.279976030568	0.0653538082606615	0.0653538082606615
189	40.20402725685	15.62069366185	892	537.248210096819	513.475623339673	-0.0442487965718158	-0.0442487965718158
190	40.20402725685	15.71236032815	799	563.941447248697	501.231859073494	-0.11119875739076	-0.11119875739076
191	40.20402725685	15.80402699445	1055	704.804155595585	679.528838545789	-0.0358614756299748	-0.0358614756299748
192	40.20402725685	15.89569366075	805	645.708557920299	560.285110155111	-0.132294123590866	-0.132294123590866
193	40.20402725685	15.98736032705	1706	798.551390003605	875.62009731217	0.0965106419866314	0.0965106419866314
194	40.20402725685	16.07902699335	966	787.861668529715	690.451712164735	-0.123638400313044	-0.123638400313044
195	40.20402725685	16.17069365965	799	557.704936207193	478.582983213933	-0.141870634194754	-0.141870634194754
196	40.20402725685	20.66236030835	1068	727.575702423511	654.14399826318	-0.10092654814576	-0.10092654814576
197	40.20402725685	20.75402697465	1404	590.730460062623	585.585795418391	-0.00870898826460835	-0.00870898826460835
198	40.20402725685	20.84569364095	1251	816.560553831766	751.410018700427	-0.0797865324569207	-0.0797865324569207
199	40.20402725685	20.93736030725	1227	905.499677686676	826.799314135747	-0.0869137399937995	-0.0869137399937995
200	40.20402725685	21.02902697355	979	863.393305837443	725.280375589054	-0.159965254901331	-0.159965254901331
201	40.20402725685	21.12069363985	1047	869.771355834711	760.026715361563	-0.126176425260438	-0.126176425260438
202	40.20402725685	21.21236030615	726	672.908499246107	539.307613615079	-0.198542425576001	-0.198542425576001
203	40.20402725685	21.30402697245	726	617.872975036792	508.476900786066	-0.177052693143298	-0.177052693143298
204	40.20402725685	21.39569363875	721	641.137913408791	529.541914394947	-0.174059272864573	-0.174059272864573
205	40.20402725685	22.12902696915	1638	1062.24416726117	1079.91668858295	0.0166369671554395	0.0166369671554395
206	40.20402725685	22.22069363545	860	899.921362445592	684.696697452305	-0.239159413227396	-0.239159413227396
207	40.20402725685	22.31236030175	456	456.047049379364	353.561183914242	-0.22472651803053	-0.22472651803053
208	40.29569392315	15.25402699665	606	352.140527851347	361.448998461292	0.0264339656294107	0.0264339656294107
209	40.29569392315	15.34569366295	1147	694.271142593835	720.935614985664	0.0384064247466901	0.0384064247466901
210	40.29569392315	15.43736032925	1640	746.296266413102	864.367822683216	0.158210032106415	0.158210032106415
211	40.29569392315	15.52902699555	1206	1064.61011983911	1002.59883224973	-0.0582478847737767	-0.0582478847737767
212	40.29569392315	15.62069366185	645	506.364943502271	460.026585508768	-0.0915117813508249	-0.0915117813508249
213	40.29569392315	15.71236032815	897	638.987033605496	581.348223826321	-0.0902034106293946	-0.0902034106293946
214	40.29569392315	15.80402699445	871	744.569239335945	634.506634309691	-0.147820510453018	-0.147820510453018
215	40.29569392315	15.89569366075	534	455.208008314346	424.553985804339	-0.0673406924968653	-0.0673406924968653
216	40.29569392315	15.98736032705	642	461.942600861639	416.835594686716	-0.0976463441362352	-0.0976463441362352
217	40.29569392315	16.07902699335	729	578.759304080536	489.56041828226	-0.154120867119337	-0.154120867119337
218	40.29569392315	16.17069365965	474	421.948477548813	413.196533084159	-0.0207417372744077	-0.0207417372744077
219	40.29569392315	20.47902697575	587	369.77424090659	328.479476439021	-0.111675611492905	-0.111675611492905
220	40.29569392315	20.57069364205	1011	543.669627792886	487.960552988369	-0.102468616889041	-0.102468616889041
221	40.29569392315	20.66236030835	1110	836.353896975709	746.534318527814	-0.107394224828373	-0.107394224828373
222	40.29569392315	20.75402697465	1458	673.949817392291	669.682620262392	-0.00633162443223175	-0.00633162443223175
223	40.29569392315	20.84569364095	1245	807.60900868432	749.93706992974	-0.0714107174813882	-0.0714107174813882
224	40.29569392315	20.93736030725	1602	717.571306045963	725.445129439322	0.01097287938776	0.01097287938776
225	40.29569392315	21.02902697355	1109	926.010680272906	817.865271980132	-0.116786350953212	-0.116786350953212
226	40.29569392315	21.12069363985	1062	931.227325509245	813.36002355069	-0.126571996686307	-0.126571996686307
227	40.29569392315	21.21236030615	792	719.819199582838	581.114552587139	-0.192693730698047	-0.192693730698047
228	40.29569392315	21.30402697245	723	646.243642285652	531.826294774946	-0.177049861730216	-0.177049861730216
229	40.29569392315	21.39569363875	632	579.479795400204	462.338353547032	-0.202149311819011	-0.202149311819011
230	40.29569392315	21.48736030505	600	578.017662823111	452.274465757539	-0.2175421360853	-0.2175421360853
231	40.29569392315	21.57902697135	1210	1240.07319411876	1096.41498002801	-0.115846560325693	-0.115846560325693
232	40.29569392315	21.67069363765	675	669.934287110479	511.474504731553	-0.23653033652358	-0.23653033652358
233	40.29569392315	21.76236030395	798	759.879525094936	618.097831641873	-0.186584437099222	-0.186584437099222
234	40.29569392315	21.85402697025	608	582.059361914358	445.916085078226	-0.233899299185507	-0.233899299185507
235	40.29569392315	21.94569363655	605	557.053556297879	442.298429930087	-0.206003758651938	-0.206003758651938
236	40.29569392315	22.12902696915	979	1031.19721900179	865.53440694918	-0.160650949207345	-0.160650949207345
237	40.29569392315	22.22069363545	1390	1242.34926291561	1179.52517302554	-0.0505687826808281	-0.0505687826808281
238	40.38736058945	15.16236033035	508	279.668954112545	298.136473172573	0.0660334970630893	0.0660334970630893
239	40.38736058945	15.43736032925	993	790.979952254328	734.29747117905	-0.0716610843469932	-0.0716610843469932
240	40.38736058945	15.62069366185	660	486.552783166515	419.321536614463	-0.13817873184181	-0.13817873184181
241	40.38736058945	15.71236032815	1085	1023.46160464532	888.977514910806	-0.13140120657591	-0.13140120657591
242	40.38736058945	15.80402699445	966	811.618900175495	690.135908914713	-0.149679845102812	-0.149679845102812
243	40.38736058945	15.89569366075	1258	1033.35812135663	960.949343044754	-0.0700713303697783	-0.0700713303697783
244	40.38736058945	15.98736032705	947	994.515535140879	768.754495995417	-0.227006045826606	-0.227006045826606
245	40.38736058945	16.07902699335	841	745.448684915898	610.308790546763	-0.18128664937464	-0.18128664937464
246	40.38736058945	16.17069365965	515	476.782194142636	440.672206776197	-0.075736862261338	-0.075736862261338
247	40.38736058945	20.38736030945	989	639.976857639744	562.917352848852	-0.120409830247753	-0.120409830247753
248	40.38736058945	20.47902697575	1245	638.801416266682	603.359547722279	-0.055481825246309	-0.055481825246309
249	40.38736058945	20.57069364205	1139	630.694079129515	577.298088637326	-0.0846622669518107	-0.0846622669518107
250	40.38736058945	20.66236030835	973	769.697004009974	663.255933785234	-0.138289573260911	-0.138289573260911
251	40.38736058945	20.75402697465	1403	1025.28979644574	978.330420577272	-0.0458010759799426	-0.0458010759799426
252	40.38736058945	20.84569364095	1555	918.69352450282	911.255338163039	-0.00809648282195829	-0.00809648282195829
253	40.38736058945	20.93736030725	1220	976.552042573665	884.716432987861	-0.094040671241417	-0.094040671241417
254	40.38736058945	21.02902697355	1045	984.879694905446	851.199356010934	-0.135732658096222	-0.135732658096222
255	40.38736058945	21.12069363985	825	796.669803769519	644.567468883688	-0.190922681098423	-0.190922681098423
256	40.38736058945	21.21236030615	882	786.550262029302	650.599265347041	-0.172844639745598	-0.172844639745598
257	40.38736058945	21.30402697245	621	616.155593843229	490.861061722433	-0.203348851122619	-0.203348851122619
258	40.38736058945	21.39569363875	637	597.757075187252	472.990343732616	-0.208724809180304	-0.208724809180304
259	40.38736058945	21.48736030505	719	747.727998882552	562.700476049299	-0.247452981712292	-0.247452981712292
260	40.38736058945	21.57902697135	1633	1052.56396415274	1033.80784709279	-0.017819455822851	-0.017819455822851
261	40.38736058945	21.67069363765	895	967.892321872733	800.416882620957	-0.173031064992576	-0.173031064992576
262	40.38736058945	21.76236030395	762	750.78154460763	605.715442584324	-0.193220122504636	-0.193220122504636
263	40.38736058945	21.85402697025	650	660.542436941503	494.459640926081	-0.251433952956046	-0.251433952956046
264	40.38736058945	21.94569363655	675	696.443157620656	519.570817770554	-0.253965220154323	-0.253965220154323
265	40.38736058945	22.03736030285	1207	1156.23151672941	1026.40904793068	-0.11228068680047	-0.11228068680047
266	40.38736058945	22.12902696915	963	951.639832799633	796.086727898961	-0.163457959134654	-0.163457959134654
267	40.38736058945	22.22069363545	656	620.104880182125	504.020460185307	-0.187201268215668	-0.187201268215668
268	40.38736058945	22.31236030175	1043	963.449195607914	828.440456037668	-0.14013062669595	-0.14013062669595
269	40.38736058945	23.32069363105	465	414.931244349776	396.180940571487	-0.0451889416225364	-0.0451889416225364
270	40.38736058945	23.41236029735	511	517.129766278544	470.143176904377	-0.0908603457741372	-0.0908603457741372
271	40.38736058945	23.50402696365	646	599.507785094897	564.639607865996	-0.0581613418470969	-0.0581613418470969
272	40.47902725575	15.34569366295	812	632.924614929388	550.186768492887	-0.13072306635717	-0.13072306635717
273	40.47902725575	15.43736032925	1277	906.021838577476	876.403313411674	-0.0326907408902036	-0.0326907408902036
274	40.47902725575	15.62069366185	766	731.703093810105	585.854817280234	-0.199327128399053	-0.199327128399053
275	40.47902725575	15.71236032815	1152	975.34238033975	893.758723219608	-0.0836461726309107	-0.0836461726309107
276	40.47902725575	15.80402699445	1016	1186.16900981646	913.108117902755	-0.230204034715047	-0.230204034715047
277	40.47902725575	15.89569366075	740	730.43532175832	546.980597713181	-0.251158067771864	-0.251158067771864
278	40.47902725575	15.98736032705	950	860.677347014366	729.982911338314	-0.151850674505867	-0.151850674505867
279	40.47902725575	16.07902699335	896	939.480752859362	764.916253317393	-0.185809553852671	-0.185809553852671
280	40.47902725575	16.17069365965	676	664.470923443772	508.035992649779	-0.23542780470097	-0.23542780470097
281	40.47902725575	20.29569364315	900	464.828770099187	406.545848137893	-0.125385788725721	-0.125385788725721
282	40.47902725575	20.38736030945	708	484.008148178066	400.859821655124	-0.171791170946056	-0.171791170946056
283	40.47902725575	20.47902697575	1133	757.980633430838	688.342372390339	-0.0918734041070367	-0.0918734041070367
284	40.47902725575	20.57069364205	1587	551.003108648356	562.651765961939	0.0211408195902161	0.0211408195902161
285	40.47902725575	20.66236030835	1114	832.922621726714	738.820888805807	-0.112977761038386	-0.112977761038386
286	40.47902725575	20.75402697465	1537	820.179287904505	806.425516419269	-0.0167692255681999	-0.0167692255681999
287	40.47902725575	20.84569364095	1442	908.282607470717	867.960048602994	-0.0443942871261273	-0.0443942871261273
288	40.47902725575	20.93736030725	1063	1007.92903091311	869.804262508901	-0.13703818837233	-0.13703818837233
289	40.47902725575	21.02902697355	1004	920.950434316153	783.834211493148	-0.148885561821598	-0.148885561821598
290	40.47902725575	21.12069363985	752	702.026954356832	564.980416424107	-0.195215492912634	-0.195215492912634
291	40.47902725575	21.21236030615	679	640.234500033282	508.150379592107	-0.206305846427065	-0.206305846427065
292	40.47902725575	21.30402697245	630	619.211462805928	487.420155861367	-0.212837317880639	-0.212837317880639
293	40.47902725575	21.39569363875	1143	1073.182773728	933.286650906696	-0.130356288086263	-0.130356288086263
294	40.47902725575	21.48736030505	1464	1125.74524409839	1056.00381830008	-0.0619513394917037	-0.0619513394917037
295	40.47902725575	21.57902697135	985	1020.97068527412	842.63999347856	-0.174667788573848	-0.174667788573848
296	40.47902725575	21.67069363765	598	598.656053426173	456.216107931687	-0.237932857572034	-0.237932857572034
297	40.47902725575	21.76236030395	716	681.495343805031	557.484182317589	-0.181969198490841	-0.181969198490841
298	40.47902725575	21.85402697025	879	906.059808581546	736.53269639183	-0.187103666429167	-0.187103666429167
299	40.47902725575	21.94569363655	1394	1236.44678275464	1155.30923467387	-0.0656215449079018	-0.0656215449079018
300	40.47902725575	22.03736030285	1653	999.431967393712	995.867122560915	-0.00356687093178914	-0.00356687093178914
301	40.47902725575	22.12902696915	584	555.338682929641	440.998191266087	-0.205893259695797	-0.205893259695797
302	40.47902725575	23.32069363105	596	468.332769281487	399.699778254009	-0.14654748830148	-0.14654748830148
303	40.47902725575	23.41236029735	517	423.909165659362	420.55029025485	-0.00792357343650964	-0.00792357343650964
304	40.47902725575	23.50402696365	551	435.059346932215	471.14492033967	0.0829440251356725	0.0829440251356725
305	40.47902725575	23.59569362995	741	618.456480576889	532.031778821711	-0.139742576025013	-0.139742576025013
306	40.47902725575	23.68736029625	732	599.528879563723	529.554964080282	-0.116714837047317	-0.116714837047317
307	40.57069392205	15.25402699665	592	459.664112316701	397.983360181769	-0.134186573374332	-0.134186573374332
308	40.57069392205	15.62069366185	913	809.831613689629	671.926188446057	-0.170289011829594	-0.170289011829594
309	40.57069392205	15.71236032815	958	860.591592908408	729.56161506236	-0.152255702851135	-0.152255702851135
310	40.57069392205	15.80402699445	958	969.967455423199	820.818802029154	-0.153766657386429	-0.153766657386429
311	40.57069392205	15.89569366075	946	1034.35149135486	828.307602251461	-0.199201036422841	-0.199201036422841
312	40.57069392205	15.98736032705	817	846.660376482059	628.914833337553	-0.257181686060775	-0.257181686060775
313	40.57069392205	16.07902699335	778	694.799173560279	554.367797687074	-0.202117937408602	-0.202117937408602
314	40.57069392205	16.17069365965	678	593.074469478679	501.216001987478	-0.154885216306725	-0.154885216306725
315	40.57069392205	20.29569364315	893	629.934027652897	538.320370232996	-0.145433733372443	-0.145433733372443
316	40.57069392205	20.38736030945	1469	742.582415886275	727.431851060206	-0.0204025364753434	-0.0204025364753434
317	40.57069392205	20.47902697575	1292	841.031875434091	784.621117046085	-0.067073270390483	-0.067073270390483
318	40.57069392205	20.57069364205	1477	801.638932164798	784.924778282538	-0.0208499777289053	-0.0208499777289053
319	40.57069392205	20.66236030835	1149	761.544885226275	682.696254854261	-0.103537732183161	-0.103537732183161
320	40.57069392205	20.75402697465	904	885.590459030205	719.654564579472	-0.187373173184867	-0.187373173184867
321	40.57069392205	20.84569364095	1650	747.580023202834	751.504528532451	0.00524961235962868	0.00524961235962868
322	40.57069392205	20.93736030725	944	886.411422716381	744.945612161579	-0.15959384878106	-0.15959384878106
323	40.57069392205	21.02902697355	935	883.083012942763	724.680581111117	-0.179374339116534	-0.179374339116534
324	40.57069392205	21.12069363985	881	838.048891497183	683.516748929782	-0.184395139872243	-0.184395139872243
325	40.57069392205	21.21236030615	901	886.007332429231	720.145229639449	-0.187201727027502	-0.187201727027502
326	40.57069392205	21.30402697245	670	676.876769782602	523.837805715765	-0.226095754646728	-0.226095754646728
327	40.57069392205	21.39569363875	735	773.387297488789	566.871019653023	-0.267028277431412	-0.267028277431412
328	40.57069392205	21.48736030505	1092	1153.79407289453	977.958822030732	-0.152397429484688	-0.152397429484688
329	40.57069392205	21.57902697135	731	698.874988537236	570.883592227195	-0.183139185704629	-0.183139185704629
330	40.57069392205	21.67069363765	665	632.859187283974	509.61277009336	-0.19474540255874	-0.19474540255874
331	40.57069392205	21.76236030395	647	634.992046618204	507.541405005444	-0.200712185753393	-0.200712185753393
332	40.57069392205	21.85402697025	1388	1253.02934244833	1147.40193781567	-0.0842976305936091	-0.0842976305936091
333	40.57069392205	21.94569363655	1321	1334.70686069353	1218.55861135772	-0.0870215421500547	-0.0870215421500547
334	40.57069392205	22.03736030285	1279	1177.78227952616	1065.54048682278	-0.0952992710575767	-0.0952992710575767
335	40.57069392205	23.13736029845	802	723.043253396833	585.547552851052	-0.190162483226046	-0.190162483226046
336	40.57069392205	23.22902696475	330	309.366901795423	276.387332954368	-0.106603417009566	-0.106603417009566
337	40.57069392205	23.68736029625	604	480.455496193485	463.818082479382	-0.0346284179199041	-0.0346284179199041
338	40.66236058835	15.07069366405	1008	619.548483743805	584.050101999704	-0.0572971812142799	-0.0572971812142799
339	40.66236058835	15.52902699555	740	638.53332553448	523.062548410451	-0.180837510755409	-0.180837510755409
340	40.66236058835	15.62069366185	610	546.525871694549	503.275819190287	-0.0791363314057968	-0.0791363314057968
341	40.66236058835	15.71236032815	1193	1103.21304172174	971.318021618776	-0.119555348889929	-0.119555348889929
342	40.66236058835	15.80402699445	882	922.248557622935	700.823502808539	-0.240092600833242	-0.240092600833242
343	40.66236058835	15.89569366075	796	785.998915539349	616.9639774255	-0.215057469892128	-0.215057469892128
344	40.66236058835	15.98736032705	827	841.070736302184	643.264116199728	-0.235184285417091	-0.235184285417091
345	40.66236058835	16.07902699335	625	632.514768130609	496.078163854779	-0.215705009827782	-0.215705009827782
346	40.66236058835	20.20402697685	830	564.557051503176	478.608253094306	-0.152241121034667	-0.152241121034667
347	40.66236058835	20.29569364315	870	708.653305784605	593.097576375591	-0.163063840196262	-0.163063840196262
348	40.66236058835	20.38736030945	836	751.604456746727	619.427584824265	-0.175859617031253	-0.175859617031253
349	40.66236058835	20.47902697575	635	630.416382601632	500.558453034945	-0.205987555448326	-0.205987555448326
350	40.66236058835	20.57069364205	1178	929.56317119452	829.533718672361	-0.107609095994646	-0.107609095994646
351	40.66236058835	20.66236030835	1215	818.713104100183	742.005631090908	-0.0936927387935009	-0.0936927387935009
352	40.66236058835	20.75402697465	821	786.84264752026	629.496820027034	-0.199971147965991	-0.199971147965991
353	40.66236058835	20.84569364095	1154	1032.0497037727	900.739281980497	-0.127232652954784	-0.127232652954784
354	40.66236058835	20.93736030725	853	884.601004062845	698.515257228744	-0.210361220459208	-0.210361220459208
355	40.66236058835	21.02902697355	1164	1074.7453201072	936.31242767065	-0.128805299122161	-0.128805299122161
356	40.66236058835	21.12069363985	943	1031.4607576025	842.816284439482	-0.182890596440619	-0.182890596440619
357	40.66236058835	21.21236030615	1142	1133.71088959543	969.68535280956	-0.144680216350754	-0.144680216350754
358	40.66236058835	21.30402697245	1479	1074.79268719365	1014.43184298413	-0.0561604530145497	-0.0561604530145497
359	40.66236058835	21.39569363875	1571	1069.65420417091	1033.59962735455	-0.0337067593206989	-0.0337067593206989
360	40.66236058835	21.48736030505	1334	1213.57115479742	1097.38986479177	-0.0957350457337179	-0.0957350457337179
361	40.66236058835	21.57902697135	635	631.838119351639	508.121373519283	-0.195804498087752	-0.195804498087752
362	40.66236058835	21.67069363765	641	621.430756624338	501.451829568746	-0.193068858881925	-0.193068858881925
363	40.66236058835	21.76236030395	581	562.251902728921	450.437907550297	-0.198868149019911	-0.198868149019911
364	40.66236058835	21.85402697025	775	773.476710980063	615.624011463168	-0.204082032821494	-0.204082032821494
365	40.66236058835	21.94569363655	1506	1090.979499112	1025.57774886378	-0.0599477353162449	-0.0599477353162449
366	40.66236058835	22.03736030285	594	547.240374020689	438.906404160106	-0.19796413971548	-0.19796413971548
367	40.75402725465	14.97902699775	580	410.037218746856	379.086183466822	-0.0754834777550805	-0.0754834777550805
368	40.75402725465	15.07069366405	1119	802.101368233318	751.532676285347	-0.0630452632930325	-0.0630452632930325
369	40.75402725465	15.16236033035	1192	996.052857869386	919.031398346379	-0.0773266789151743	-0.0773266789151743
370	40.75402725465	15.34569366295	1411	921.603768327211	884.979241690758	-0.0397399922777332	-0.0397399922777332
371	40.75402725465	15.43736032925	619	643.725200812344	503.341031707611	-0.218080896829231	-0.218080896829231
372	40.75402725465	15.52902699555	593	578.341958657597	523.701819503463	-0.0944772177363025	-0.0944772177363025
373	40.75402725465	15.62069366185	809	819.640120489223	657.333192688955	-0.198022185277351	-0.198022185277351
374	40.75402725465	15.71236032815	996	970.750570706915	809.282481601567	-0.166333241491442	-0.166333241491442
375	40.75402725465	15.80402699445	724	845.955077392704	606.946033652253	-0.282531602596552	-0.276635914446417
376	40.75402725465	15.89569366075	639	672.686160476685	506.928615623753	-0.246411409349452	-0.246411409349452
377	40.75402725465	15.98736032705	644	621.978380823485	486.931708740255	-0.217124382851429	-0.217124382851429
378	40.75402725465	20.11236031055	766	525.388043754922	428.203825741333	-0.184976074672386	-0.184976074672386
379	40.75402725465	20.29569364315	814	656.340314889103	537.526430247148	-0.181024815856435	-0.181024815856435
380	40.75402725465	20.38736030945	1266	897.581070279726	817.055641386072	-0.0897138225838015	-0.0897138225838015
381	40.75402725465	20.47902697575	1573	602.017184672223	602.356798526295	0.000564126511201463	0.000564126511201463
382	40.75402725465	20.57069364205	977	853.649558184011	707.1959606599	-0.171561732938356	-0.171561732938356
383	40.75402725465	20.66236030835	923	771.901699446108	649.084746935736	-0.159109576515379	-0.159109576515379
384	40.75402725465	20.75402697465	808	791.545469633674	629.736427501647	-0.204421664123618	-0.204421664123618
385	40.75402725465	20.84569364095	1488	870.501252146882	831.30364426805	-0.0450287782839609	-0.0450287782839609
386	40.75402725465	20.93736030725	1093	1091.35417146151	935.187528409621	-0.143094374984387	-0.143094374984387
387	40.75402725465	21.02902697355	1250	1049.79388973809	935.05166832927	-0.109299761153542	-0.109299761153542
388	40.75402725465	21.12069363985	848	939.089682799192	737.006275531568	-0.215190743726695	-0.215190743726695
389	40.75402725465	21.21236030615	1115	1171.52200896283	992.202452705996	-0.153065460900377	-0.153065460900377
390	40.75402725465	21.30402697245	1571	1018.66555696553	987.809467970212	-0.0302906962784079	-0.0302906962784079
391	40.75402725465	21.39569363875	1007	1084.78510906249	902.130923417479	-0.168378219906488	-0.168378219906488
392	40.75402725465	21.48736030505	681	696.949210855108	557.90320855525	-0.199506650031583	-0.199506650031583
393	40.75402725465	21.57902697135	663	687.839487313846	547.62470254367	-0.203848117702203	-0.203848117702203
394	40.75402725465	21.67069363765	1107	1087.12188231271	929.170042202946	-0.145293589136241	-0.145293589136241
395	40.75402725465	21.76236030395	521	534.037816769471	434.863906300641	-0.185705782164938	-0.185705782164938
396	40.75402725465	21.85402697025	546	565.112829525761	434.363751839874	-0.231368092979964	-0.231368092979964
397	40.75402725465	21.94569363655	1074	1032.41903007702	871.447001350344	-0.15591733979823	-0.15591733979823
398	40.75402725465	23.68736029625	497	451.843931293838	451.557188402193	-0.000634606048206077	-0.000634606048206077
399	40.84569392095	-3.81263959375	1769	668.067608337754	558.41156278757	-0.16413914427467	-0.16413914427467
400	40.84569392095	-3.90430626005	1633	846.784429360751	656.518365580414	-0.224692444951983	-0.224692444951983
401	40.84569392095	14.61236033255	743	359.702699927618	346.606383973499	-0.0364087229724824	-0.0364087229724824
402	40.84569392095	14.70402699885	859	500.000067289139	467.649073839203	-0.0647019781923923	-0.0647019781923923
403	40.84569392095	14.88736033145	468	374.129559380061	362.719648396114	-0.0304972186716658	-0.0304972186716658
404	40.84569392095	14.97902699775	1091	895.193891531688	822.793215424625	-0.0808770890775223	-0.0808770890775223
405	40.84569392095	15.07069366405	591	525.895538275457	458.010509247089	-0.129084626294757	-0.129084626294757
406	40.84569392095	15.16236033035	735	744.287158538283	597.65659433014	-0.197008053311189	-0.197008053311189
407	40.84569392095	15.25402699665	727	663.625451575682	544.566033129276	-0.179407553106526	-0.179407553106526
408	40.84569392095	15.34569366295	585	600.195624256838	525.413575899087	-0.124596123889351	-0.124596123889351
409	40.84569392095	15.43736032925	708	747.766457902591	595.965711194654	-0.20300555755566	-0.20300555755566
410	40.84569392095	15.52902699555	577	669.506514085666	526.525469006325	-0.213561843045856	-0.213561843045856
411	40.84569392095	15.62069366185	553	580.837559863982	541.486568337995	-0.0677487033297261	-0.0677487033297261
412	40.84569392095	15.71236032815	558	570.584275668828	531.543711540555	-0.0684220820535419	-0.0684220820535419
413	40.84569392095	15.80402699445	732	825.156094753307	622.101955449564	-0.246079669767754	-0.246079669767754
414	40.84569392095	15.89569366075	686	716.160640499568	551.112014343858	-0.230463134696396	-0.230463134696396
415	40.84569392095	20.11236031055	731	428.954694435565	352.413948168835	-0.178435502069618	-0.178435502069618
416	40.84569392095	20.29569364315	643	477.223348979804	390.601588037714	-0.181511992502604	-0.181511992502604
417	40.84569392095	20.38736030945	1112	924.211338694615	801.911797342181	-0.132328544600171	-0.132328544600171
418	40.84569392095	20.47902697575	1716	652.524674226774	666.287873575196	0.0210922282206905	0.0210922282206905
419	40.84569392095	20.57069364205	1465	774.61879925071	741.127316448549	-0.043236083134772	-0.043236083134772
420	40.84569392095	20.66236030835	947	881.326004187681	735.737458757617	-0.165192612879104	-0.165192612879104
421	40.84569392095	20.75402697465	831	882.525043807119	697.599022544909	-0.209541953012981	-0.209541953012981
422	40.84569392095	20.93736030725	940	940.716618882224	778.27521358443	-0.172678362470953	-0.172678362470953
423	40.84569392095	21.02902697355	841	889.97303011102	704.530344927266	-0.208368881875691	-0.208368881875691
424	40.84569392095	21.12069363985	859	937.386050533485	746.88557277923	-0.203225210835853	-0.203225210835853
425	40.84569392095	21.21236030615	1638	1014.01148701524	974.051335329033	-0.0394079871854576	-0.0394079871854576
426	40.84569392095	21.30402697245	1176	1164.09497645	997.244635198748	-0.143330522531826	-0.143330522531826
427	40.84569392095	21.39569363875	623	645.31056098718	517.700476885764	-0.197749877061056	-0.197749877061056
428	40.84569392095	21.48736030505	616	622.119602145578	501.284553373959	-0.194231219133558	-0.194231219133558
429	40.84569392095	21.57902697135	703	723.15529327635	582.795919981131	-0.194092990261196	-0.194092990261196
430	40.84569392095	21.67069363765	1203	1219.79047291198	1060.50335909628	-0.130585635281633	-0.130585635281633
431	40.84569392095	21.76236030395	1328	1195.61026815279	1068.8783479587	-0.105997684671856	-0.105997684671856
432	40.84569392095	21.85402697025	664	672.11607370992	524.582812140899	-0.219505629071884	-0.219505629071884
433	40.84569392095	21.94569363655	746	724.857548082938	573.899101150384	-0.208259467438534	-0.208259467438534
434	40.84569392095	22.03736030285	478	474.054500291453	402.123820469566	-0.151735042653669	-0.151735042653669
435	40.93736058725	-3.53763959485	940	713.92042034725	518.407962148977	-0.273857495353861	-0.273857495353861
436	40.93736058725	-3.62930626115	1089	848.752621753434	586.676330606211	-0.308778181569325	-0.276635914446417
437	40.93736058725	-3.72097292745	1048	820.144625102859	562.887363960368	-0.313673044080764	-0.276635914446417
438	40.93736058725	-3.81263959375	1096	830.617050487789	570.298000716227	-0.313404413765269	-0.276635914446417
439	40.93736058725	-3.99597292635	1547	763.134662278567	615.571264913399	-0.193364820993157	-0.193364820993157
440	40.93736058725	-4.08763959265	1036	756.684432879843	556.938580712785	-0.263975104399664	-0.263975104399664
441	40.93736058725	14.70402699885	1361	642.139294902183	666.871390995706	0.0385151575209092	0.0385151575209092
442	40.93736058725	14.88736033145	486	377.570829789432	372.662983785929	-0.0129984776796441	-0.0129984776796441
443	40.93736058725	14.97902699775	736	637.403795685358	532.827086597285	-0.1640666556992	-0.1640666556992
444	40.93736058725	15.07069366405	570	517.200729538064	469.039948889916	-0.0931181607016733	-0.0931181607016733
445	40.93736058725	15.16236033035	704	650.306160631607	534.03454851631	-0.178795187796419	-0.178795187796419
446	40.93736058725	15.25402699665	629	634.742938686589	519.112080059267	-0.18216958642594	-0.18216958642594
447	40.93736058725	15.34569366295	706	734.369766808084	556.887334846788	-0.241679927446792	-0.241679927446792
448	40.93736058725	15.43736032925	710	732.79895492486	568.239104874474	-0.224563434410547	-0.224563434410547
449	40.93736058725	15.62069366185	922	977.218034193577	801.935850217948	-0.179368552198565	-0.179368552198565
450	40.93736058725	20.29569364315	652	563.531333185286	461.202252611121	-0.181585431986123	-0.181585431986123
451	40.93736058725	20.38736030945	1582	704.542287544514	697.134164922987	-0.0105148019536855	-0.0105148019536855
452	40.93736058725	20.47902697575	900	768.36818843002	633.709248133977	-0.175253143380633	-0.175253143380633
453	40.93736058725	20.57069364205	1046	1028.57516739045	871.587919185847	-0.152625936520407	-0.152625936520407
454	40.93736058725	20.66236030835	689	690.821252308814	543.803646650429	-0.212815696053115	-0.212815696053115
455	40.93736058725	20.75402697465	689	732.370349898005	569.037329847179	-0.223019705909139	-0.223019705909139
456	40.93736058725	20.93736030725	841	900.633969553246	710.940235940733	-0.21062245043523	-0.21062245043523
457	40.93736058725	21.02902697355	843	917.845286364971	723.162805760615	-0.212108166263374	-0.212108166263374
458	40.93736058725	21.12069363985	1133	1176.02991389802	988.610173521298	-0.159366473728129	-0.159366473728129
459	40.93736058725	21.21236030615	1716	849.470295273526	852.631158395543	0.00372098134520337	0.00372098134520337
460	40.93736058725	21.30402697245	1087	1133.32495950372	948.946067214967	-0.162688459953703	-0.162688459953703
461	40.93736058725	21.39569363875	588	619.845931056369	489.011780276319	-0.211075275685163	-0.211075275685163
462	40.93736058725	21.48736030505	594	621.107985136588	495.191074422684	-0.202729499100247	-0.202729499100247
463	40.93736058725	21.57902697135	594	643.906365870525	503.855862446442	-0.217501349337869	-0.217501349337869
464	40.93736058725	21.67069363765	1301	1272.12425165723	1130.64387221834	-0.111215849595336	-0.111215849595336
465	40.93736058725	21.85402697025	1187	1130.25614819076	967.817389574258	-0.143718535728844	-0.143718535728844
466	40.93736058725	22.22069363545	610	618.744693363609	484.17845113328	-0.217482660738152	-0.217482660738152
467	40.93736058725	22.31236030175	990	928.344992838802	764.946393809779	-0.176010642906969	-0.176010642906969
468	40.93736058725	22.40402696805	486	480.588678362161	400.715339387579	-0.166198960921822	-0.166198960921822
469	41.02902725355	-3.35430626225	1154	921.399046751664	620.444578315314	-0.32662771846503	-0.276635914446417
470	41.02902725355	-3.44597292855	1361	912.601301794935	679.39423591313	-0.255541018211486	-0.255541018211486
471	41.02902725355	-3.53763959485	1106	820.45272781859	605.334360260247	-0.262194713070547	-0.262194713070547
472	41.02902725355	-3.62930626115	1079	846.34050161341	599.525262564477	-0.291626406367673	-0.276635914446417
473	41.02902725355	-3.72097292745	1450	971.16605247332	711.445507311512	-0.267431655482978	-0.267431655482978
474	41.02902725355	-3.81263959375	1491	928.124716548519	712.468310017454	-0.2323571419723	-0.2323571419723
475	41.02902725355	-3.90430626005	1360	904.522954340465	704.743329666828	-0.22086739061178	-0.22086739061178
476	41.02902725355	-3.99597292635	1086	841.472756480272	611.319953760758	-0.273511888468263	-0.273511888468263
477	41.02902725355	14.88736033145	508	391.851356275186	384.011616598617	-0.0200069223980517	-0.0200069223980517
478	41.02902725355	15.07069366405	605	557.62284043141	474.37745488911	-0.149286183252279	-0.149286183252279
479	41.02902725355	15.25402699665	855	831.277219945694	672.500739396418	-0.191003045361508	-0.191003045361508
480	41.02902725355	15.34569366295	710	789.617558921173	621.942351475908	-0.212349897175987	-0.212349897175987
481	41.02902725355	15.43736032925	624	720.264035193245	556.073369075313	-0.22795899572284	-0.22795899572284
482	41.02902725355	20.11236031055	428	372.113143598262	305.961098809501	-0.177774007521162	-0.177774007521162
483	41.02902725355	20.20402697685	1143	819.321506199146	717.411281806518	-0.124383680425274	-0.124383680425274
484	41.02902725355	20.29569364315	1078	882.611723527058	752.369089463544	-0.147565039747085	-0.147565039747085
485	41.02902725355	20.38736030945	1265	738.467899680972	676.260161557384	-0.084238919728891	-0.084238919728891
486	41.02902725355	20.47902697575	642	584.206456269021	467.885948543053	-0.199108562525718	-0.199108562525718
487	41.02902725355	20.57069364205	895	882.008380890224	713.800198973445	-0.190710412237812	-0.190710412237812
488	41.02902725355	20.66236030835	690	679.687552428117	528.503889541809	-0.222431119043184	-0.222431119043184
489	41.02902725355	20.75402697465	690	721.184767095923	554.423022397775	-0.231233038059951	-0.231233038059951
490	41.02902725355	20.84569364095	1482	1021.43535791987	964.294783461951	-0.0559414494660586	-0.0559414494660586
491	41.02902725355	20.93736030725	1083	964.93644995845	825.931360392486	-0.144056211755655	-0.144056211755655
492	41.02902725355	21.02902697355	857	964.6925590462	763.033817500277	-0.209039387372599	-0.209039387372599
493	41.02902725355	21.12069363985	1327	1247.68603111195	1119.57854779177	-0.102676058019188	-0.102676058019188
494	41.02902725355	21.21236030615	1771	815.740877863861	823.397390330425	0.00938596149136698	0.00938596149136698
495	41.02902725355	21.30402697245	703	753.146140090309	583.352448387131	-0.225445876523801	-0.225445876523801
496	41.02902725355	21.39569363875	580	625.057475213133	491.038280689971	-0.21441099392894	-0.21441099392894
497	41.02902725355	21.48736030505	592	636.465545149944	506.321041807256	-0.204480045046315	-0.204480045046315
498	41.02902725355	21.57902697135	1099	1084.71213597232	913.18593942863	-0.158130614432497	-0.158130614432497
499	41.02902725355	21.67069363765	726	765.932149316956	573.764207667297	-0.250894210173878	-0.250894210173878
500	41.02902725355	21.76236030395	1047	1176.92529867241	962.909705049111	-0.181842971567281	-0.181842971567281
501	41.02902725355	21.85402697025	1477	1111.42051787546	1026.53172423352	-0.0763786454151577	-0.0763786454151577
502	41.02902725355	21.94569363655	1522	1045.95099225871	980.878469375791	-0.0622137398066739	-0.0622137398066739
503	41.02902725355	22.22069363545	603	639.655111446613	497.53505466359	-0.22218232019066	-0.22218232019066
504	41.02902725355	22.31236030175	1063	1088.9008897836	901.706651730706	-0.171911181090228	-0.171911181090228
505	41.02902725355	22.40402696805	504	503.134141064089	422.935119306248	-0.159398886325278	-0.159398886325278
506	41.02902725355	25.79569362115	351	416.818397727863	326.687099968452	-0.216236371164828	-0.216236371164828
507	41.02902725355	25.88736028745	639	708.304431352769	526.414127881046	-0.256796788810619	-0.256796788810619
508	41.02902725355	25.97902695375	314	427.908912717882	340.323292223366	-0.204682860981352	-0.204682860981352
509	41.02902725355	26.07069362005	281	335.416048393575	316.084615406893	-0.0576341921600569	-0.0576341921600569
510	41.12069391985	-3.26263959595	1610	862.710356911877	689.421177683568	-0.20086600078456	-0.20086600078456
511	41.12069391985	-3.35430626225	1218	999.383195340792	695.817907231202	-0.303752644155752	-0.276635914446417
512	41.12069391985	-3.44597292855	1498	931.472870518591	685.940221977666	-0.263596135015964	-0.263596135015964
513	41.12069391985	-3.53763959485	1585	833.917737062315	665.704720279805	-0.201714161129469	-0.201714161129469
514	41.12069391985	-3.62930626115	1755	701.04464334364	586.30666039457	-0.163667155920094	-0.163667155920094
515	41.12069391985	-3.72097292745	1150	917.93241553052	658.298458074708	-0.282846485278284	-0.276635914446417
516	41.12069391985	-3.81263959375	1057	872.198609070865	616.233449302073	-0.293471185469404	-0.276635914446417
517	41.12069391985	-3.90430626005	1074	870.656654228867	636.434404610148	-0.269017928572736	-0.269017928572736
518	41.12069391985	14.61236033255	795	545.202858611169	472.299062186353	-0.133718661363091	-0.133718661363091
519	41.12069391985	14.97902699775	512	421.257304541246	376.129790610934	-0.107125771930427	-0.107125771930427
520	41.12069391985	15.07069366405	522	472.337942350398	443.974941721577	-0.0600481098081668	-0.0600481098081668
521	41.12069391985	15.16236033035	683	672.292009382318	544.543739556845	-0.190019021560057	-0.190019021560057
522	41.12069391985	15.25402699665	769	802.775933764521	644.071968823398	-0.197693974452995	-0.197693974452995
523	41.12069391985	15.34569366295	611	686.973632040167	515.844490865656	-0.249105836371469	-0.249105836371469
524	41.12069391985	20.20402697685	416	435.394510833152	366.232304536778	-0.158849513660676	-0.158849513660676
525	41.12069391985	20.29569364315	1320	959.536733659542	870.626892453893	-0.0926591323570898	-0.0926591323570898
526	41.12069391985	20.38736030945	711	677.02059267229	530.2801457499	-0.216744436595622	-0.216744436595622
527	41.12069391985	20.47902697575	735	612.59600073464	498.717974050552	-0.185894172582784	-0.185894172582784
528	41.12069391985	20.57069364205	1233	903.894234338671	806.174307674527	-0.108109912589099	-0.108109912589099
529	41.12069391985	20.66236030835	691	702.652762687578	543.491734951213	-0.226514483665572	-0.226514483665572
530	41.12069391985	20.75402697465	691	732.48828837542	561.693700979113	-0.233170400273718	-0.233170400273718
531	41.12069391985	20.84569364095	1030	1143.87540607089	931.094116306561	-0.186017890265879	-0.186017890265879
532	41.12069391985	20.93736030725	1122	1114.95502874686	957.667214204064	-0.141070994333804	-0.141070994333804
533	41.12069391985	21.02902697355	951	1070.53033670248	859.703440895847	-0.196936871920918	-0.196936871920918
534	41.12069391985	21.12069363985	1183	1085.89427829589	937.49229695713	-0.136663379027699	-0.136663379027699
535	41.12069391985	21.21236030615	1254	1139.56322867411	997.547832842895	-0.124622655643647	-0.124622655643647
536	41.12069391985	21.30402697245	596	695.447755587492	520.751086200479	-0.251200277782814	-0.251200277782814
537	41.12069391985	21.39569363875	582	653.883201058297	512.080240868074	-0.216862828041335	-0.216862828041335
538	41.12069391985	21.48736030505	589	665.269734083615	530.979578707455	-0.201858206523013	-0.201858206523013
539	41.12069391985	21.57902697135	829	926.466768401056	722.69795238495	-0.219941851090655	-0.219941851090655
540	41.12069391985	21.67069363765	689	778.742420866892	598.362921689119	-0.231629219552436	-0.231629219552436
541	41.12069391985	21.76236030395	796	871.641821339599	685.141795592057	-0.213964063198478	-0.213964063198478
542	41.12069391985	21.85402697025	1233	1251.23148095892	1063.72850917807	-0.149854742814774	-0.149854742814774
543	41.12069391985	21.94569363655	1226	1239.17070833172	1080.80560418286	-0.127799263720548	-0.127799263720548
544	41.12069391985	22.03736030285	1440	1076.97862628206	974.298347962927	-0.0953410548857472	-0.0953410548857472
545	41.12069391985	22.22069363545	1023	1042.27721478129	847.813101262807	-0.186576191785298	-0.186576191785298
546	41.12069391985	22.31236030175	833	872.510737931412	695.334194981319	-0.203065171862699	-0.203065171862699
547	41.12069391985	22.40402696805	325	435.206559445642	322.422071644037	-0.259151626632805	-0.259151626632805
548	41.12069391985	22.86236029955	376	456.801718966924	355.100216240072	-0.22263817867598	-0.22263817867598
549	41.12069391985	22.95402696585	443	488.325862452371	396.635652372751	-0.187764394904566	-0.187764394904566
550	41.12069391985	23.04569363215	464	514.411310534035	416.64169803927	-0.190061164077565	-0.190061164077565
551	41.12069391985	23.13736029845	1039	1088.1600091409	900.773460110944	-0.172204958329519	-0.172204958329519
552	41.12069391985	23.68736029625	602	713.788519385023	515.1442823626	-0.278295645877814	-0.276635914446417
553	41.12069391985	23.77902696255	996	1249.5030402678	1002.08888340925	-0.198010047903141	-0.198010047903141
554	41.12069391985	23.87069362885	1338	1237.62589807625	1110.05511132615	-0.103077017819672	-0.103077017819672
555	41.12069391985	24.32902696035	428	424.320916384765	355.225654467833	-0.162837275394357	-0.162837275394357
556	41.12069391985	24.42069362665	620	698.831231893569	542.09857478527	-0.224278266275553	-0.224278266275553
557	41.12069391985	24.51236029295	863	1042.21540838663	852.968476030056	-0.181581399424458	-0.181581399424458
558	41.12069391985	24.60402695925	951	983.495105759094	840.673935252992	-0.14521797787277	-0.14521797787277
559	41.12069391985	24.78736029185	500	512.476965974899	404.746543478349	-0.210215150434345	-0.210215150434345
560	41.12069391985	25.79569362115	487	551.147046994	421.801562463638	-0.234684165026054	-0.234684165026054
561	41.12069391985	25.88736028745	610	744.7597639762	542.487094513724	-0.271594518455942	-0.271594518455942
562	41.12069391985	25.97902695375	638	687.576764966168	571.261629306748	-0.169166763023389	-0.169166763023389
563	41.12069391985	26.07069362005	397	472.725890996431	388.830050497252	-0.177472489019672	-0.177472489019672
564	41.12069391985	26.16236028635	179	303.757938424802	306.525037140733	0.00910955193559719	0.00910955193559719
565	41.21236058615	-3.26263959595	1423	1055.78807385696	776.880902909573	-0.264169654738088	-0.264169654738088
566	41.21236058615	-3.35430626225	1489	1022.76087162793	741.612940821362	-0.274891168215171	-0.274891168215171
567	41.21236058615	-3.44597292855	1767	731.816474024976	603.484958114157	-0.175360244632097	-0.175360244632097
568	41.21236058615	-3.53763959485	1195	934.121037584231	705.002133492172	-0.245277533503146	-0.245277533503146
569	41.21236058615	-3.62930626115	1016	891.164344565398	616.13941882864	-0.308613026782262	-0.276635914446417
570	41.21236058615	-3.72097292745	1036	888.923793511587	632.217416108381	-0.288783334721099	-0.276635914446417
571	41.21236058615	14.79569366515	466	351.18844290493	338.604834284849	-0.0358314997953593	-0.0358314997953593
572	41.21236058615	15.16236033035	557	611.314478490248	495.05831662638	-0.190174069083042	-0.190174069083042
573	41.21236058615	20.02069364425	994	624.422116578463	532.121060469445	-0.147818364626134	-0.147818364626134
574	41.21236058615	20.11236031055	814	629.12197128919	510.717713270106	-0.188205568113368	-0.188205568113368
575	41.21236058615	20.20402697685	853	659.95529782293	538.052170815064	-0.184714218387218	-0.184714218387218
576	41.21236058615	20.38736030945	992	869.052560714799	720.808585893192	-0.170581138038045	-0.170581138038045
577	41.21236058615	20.57069364205	1180	940.103641195738	827.345203661868	-0.119942560152676	-0.119942560152676
578	41.21236058615	20.66236030835	699	730.356205782737	557.095894077319	-0.237227137023819	-0.237227137023819
579	41.21236058615	20.75402697465	710	783.571208015566	592.64302835129	-0.24366410826632	-0.24366410826632
580	41.21236058615	20.84569364095	931	995.714328701736	794.678277463315	-0.201901333990585	-0.201901333990585
581	41.21236058615	20.93736030725	1004	1146.37337118911	920.326879302599	-0.197184004415628	-0.197184004415628
582	41.21236058615	21.02902697355	1609	876.428617757803	852.093916026671	-0.0277657543787058	-0.0277657543787058
583	41.21236058615	21.12069363985	979	1167.85176566067	926.642302459926	-0.206541164121365	-0.206541164121365
584	41.21236058615	21.21236030615	643	785.647834215936	589.313900961412	-0.249900686674027	-0.249900686674027
585	41.21236058615	21.30402697245	1244	1178.3456181583	1024.73767782259	-0.130358986335264	-0.130358986335264
586	41.21236058615	21.39569363875	713	799.945950705403	607.743272495017	-0.240269580764674	-0.240269580764674
587	41.21236058615	21.48736030505	605	710.421441006323	529.260134628526	-0.255005403723709	-0.255005403723709
588	41.21236058615	21.57902697135	711	856.654702763568	633.818913180688	-0.260123231523753	-0.260123231523753
589	41.21236058615	21.67069363765	755	867.007642720161	669.41279576757	-0.227904388861734	-0.227904388861734
590	41.21236058615	21.76236030395	502	666.395668108883	496.296909709542	-0.255251896942926	-0.255251896942926
591	41.21236058615	21.85402697025	1044	1223.67327816126	991.434244733826	-0.189788432559717	-0.189788432559717
592	41.21236058615	21.94569363655	1304	1167.86184406996	1019.53181887274	-0.12700990785031	-0.12700990785031
593	41.21236058615	22.03736030285	1027	1149.85012731196	936.323039874614	-0.185699929378201	-0.185699929378201
594	41.21236058615	22.12902696915	1272	1232.8589064967	1059.30478300423	-0.140773711069372	-0.140773711069372
595	41.21236058615	22.22069363545	1630	921.673009861332	864.273711700533	-0.0622772909119192	-0.0622772909119192
596	41.21236058615	22.31236030175	1343	1056.52246065611	935.808956619676	-0.114255501924182	-0.114255501924182
597	41.21236058615	22.40402696805	418	474.991631517208	367.953031503855	-0.225348391236814	-0.225348391236814
598	41.21236058615	22.86236029955	423	491.956482168193	402.583894860311	-0.181667668884027	-0.181667668884027
599	41.21236058615	22.95402696585	510	504.754201417826	417.207347253752	-0.173444527887355	-0.173444527887355
600	41.21236058615	23.50402696365	1102	1253.11090972344	1029.92427815346	-0.178106047787293	-0.178106047787293
601	41.21236058615	23.59569362995	953	1199.27373390801	912.189105949784	-0.239382069198427	-0.239382069198427
602	41.21236058615	23.68736029625	1022	1376.23256975969	1103.79196776846	-0.197961164397381	-0.197961164397381
603	41.21236058615	23.77902696255	944	1053.19790865837	863.247302094211	-0.180356042299906	-0.180356042299906
604	41.21236058615	23.96236029515	292	402.690887147305	323.79270134655	-0.195927418074137	-0.195927418074137
605	41.21236058615	24.05402696145	726	886.491179320773	673.836049331031	-0.239884090163962	-0.239884090163962
606	41.21236058615	24.14569362775	497	576.840131048742	452.653052459692	-0.21528855553664	-0.21528855553664
607	41.21236058615	24.23736029405	932	992.535872663167	807.152088459513	-0.186777918370077	-0.186777918370077
608	41.21236058615	24.32902696035	656	731.653181695731	567.608471392831	-0.224211025670248	-0.224211025670248
609	41.21236058615	24.42069362665	348	383.102446130522	348.543030954994	-0.0902093304926444	-0.0902093304926444
610	41.21236058615	24.51236029295	968	873.870371760926	737.255478348958	-0.156333133410482	-0.156333133410482
611	41.21236058615	24.60402695925	244	324.736707023578	310.994830593769	-0.0423169790559321	-0.0423169790559321
612	41.21236058615	24.69569362555	275	358.629160973923	326.574823298845	-0.0893801764140667	-0.0893801764140667
613	41.21236058615	24.78736029185	370	431.49369085477	359.888337209342	-0.16594762603268	-0.16594762603268
614	41.21236058615	24.87902695815	464	512.939055345809	409.565129366458	-0.201532569809214	-0.201532569809214
615	41.21236058615	24.97069362445	718	744.210680108549	597.060585428535	-0.197726394706605	-0.197726394706605
616	41.21236058615	25.06236029075	701	668.489647354096	550.622960765842	-0.176317893709759	-0.176317893709759
617	41.21236058615	25.15402695705	312	358.784292129125	312.871280829676	-0.127968287092471	-0.127968287092471
618	41.21236058615	25.24569362335	674	798.929215771385	611.964762707947	-0.234018795874074	-0.234018795874074
619	41.21236058615	25.33736028965	723	864.88657865683	693.381073943984	-0.198298261234663	-0.198298261234663
620	41.21236058615	25.42902695595	407	498.337620841349	381.943129333807	-0.233565531960104	-0.233565531960104
621	41.21236058615	25.52069362225	327	433.86647374499	355.37615061116	-0.180908938310739	-0.180908938310739
622	41.21236058615	25.61236028855	474	549.248531763152	444.151331653797	-0.19134725726436	-0.19134725726436
623	41.21236058615	25.70402695485	389	550.603995865954	411.306314999431	-0.252990682799976	-0.252990682799976
624	41.21236058615	25.79569362115	482	640.256720666242	508.310280606234	-0.206083647076295	-0.206083647076295
625	41.21236058615	25.88736028745	504	663.572660478711	522.399157259819	-0.212747618500508	-0.212747618500508
626	41.21236058615	25.97902695375	514	609.77334092063	499.530980050289	-0.180792359180377	-0.180792359180377
627	41.21236058615	26.07069362005	223	378.196503441098	312.729621890137	-0.173102820769883	-0.173102820769883
628	41.21236058615	26.16236028635	413	455.046180457503	391.241640304611	-0.140215527331189	-0.140215527331189
629	41.30402725245	-3.44597292855	1199	1015.55142332332	761.559146320138	-0.250102822141702	-0.250102822141702
630	41.30402725245	-3.53763959485	1081	956.908148329459	703.153526573579	-0.265181796391719	-0.265181796391719
631	41.30402725245	14.52069366625	634	518.066973035428	444.690482548605	-0.141635144307502	-0.141635144307502
632	41.30402725245	14.61236033255	871	634.274461094928	566.861389097153	-0.106283755901825	-0.106283755901825
633	41.30402725245	14.70402699885	549	441.560588217651	413.814765133662	-0.0628358232694277	-0.0628358232694277
634	41.30402725245	14.79569366515	508	449.087178944925	417.428635057534	-0.0704953188861215	-0.0704953188861215
635	41.30402725245	14.88736033145	620	532.593742632553	474.854311951061	-0.10841177066049	-0.10841177066049
636	41.30402725245	14.97902699775	835	781.961546200701	658.169253441606	-0.158309949332626	-0.158309949332626
637	41.30402725245	15.07069366405	852	826.09179469899	694.427062491385	-0.159382689735564	-0.159382689735564
638	41.30402725245	15.16236033035	941	947.719531862127	799.127752101126	-0.156788770058417	-0.156788770058417
639	41.30402725245	20.02069364425	695	597.942671674315	470.211548975602	-0.213617673983779	-0.213617673983779
640	41.30402725245	20.11236031055	1133	881.345126785468	769.052776931834	-0.127410189766634	-0.127410189766634
641	41.30402725245	20.20402697685	827	693.314063642556	565.129152491193	-0.184887221929267	-0.184887221929267
642	41.30402725245	20.29569364315	489	494.331207661501	402.101684951993	-0.186574347886737	-0.186574347886737
643	41.30402725245	20.38736030945	1216	1042.92069683555	914.566050078776	-0.123072297966879	-0.123072297966879
644	41.30402725245	20.47902697575	1708	732.118523244039	729.283497025541	-0.00387235963643581	-0.00387235963643581
645	41.30402725245	20.57069364205	1035	957.409341859015	805.099111506157	-0.159085799243524	-0.159085799243524
646	41.30402725245	20.66236030835	967	982.9577835676	803.657416355365	-0.182409021231281	-0.182409021231281
647	41.30402725245	20.75402697465	1380	877.100129934233	803.23905262071	-0.0842105419811772	-0.0842105419811772
648	41.30402725245	20.84569364095	892	992.762560929141	775.876300074255	-0.218467405390367	-0.218467405390367
649	41.30402725245	20.93736030725	1363	1078.17779039982	974.473770578003	-0.09618452610062	-0.09618452610062
650	41.30402725245	21.02902697355	1221	1146.95340191299	972.772131284312	-0.151864295740496	-0.151864295740496
651	41.30402725245	21.12069363985	1012	1061.73915089064	850.949801208346	-0.198532143705425	-0.198532143705425
652	41.30402725245	21.21236030615	891	1022.61205261615	800.382367148231	-0.217315730730328	-0.217315730730328
653	41.30402725245	21.30402697245	805	881.39629762452	677.839792353125	-0.230947765290151	-0.230947765290151
654	41.30402725245	21.39569363875	598	710.477918984968	534.082941989029	-0.248276508364887	-0.248276508364887
655	41.30402725245	21.48736030505	626	749.55604723303	575.622247409917	-0.232049091545836	-0.232049091545836
656	41.30402725245	21.57902697135	902	1095.06142465472	859.51284011168	-0.215100796393508	-0.215100796393508
657	41.30402725245	21.67069363765	1118	1257.02152686028	1039.47158888279	-0.173067790271558	-0.173067790271558
658	41.30402725245	21.76236030395	1349	1243.57032735436	1094.59067798059	-0.11979993901167	-0.11979993901167
659	41.30402725245	21.85402697025	762	877.805643781583	665.631832293992	-0.241709327105198	-0.241709327105198
660	41.30402725245	21.94569363655	590	690.446489995399	536.633870219277	-0.222772686956735	-0.222772686956735
661	41.30402725245	22.03736030285	785	878.866358884123	672.376180544901	-0.234950599999524	-0.234950599999524
662	41.30402725245	22.12902696915	477	587.460778481411	437.935116780337	-0.25452875694544	-0.25452875694544
663	41.30402725245	22.22069363545	848	921.355925203215	721.660843819626	-0.216740432140321	-0.216740432140321
664	41.30402725245	22.31236030175	863	960.391865089189	752.711998701743	-0.216244924532091	-0.216244924532091
665	41.30402725245	22.77069363325	587	649.38638763473	511.956007653502	-0.211631137637166	-0.211631137637166
666	41.30402725245	22.86236029955	458	520.149107420285	440.549245441657	-0.153032776261809	-0.153032776261809
667	41.30402725245	22.95402696585	470	544.107619837542	426.668172156516	-0.215838638165169	-0.215838638165169
668	41.30402725245	23.04569363215	772	987.276571800997	764.404289978245	-0.225744526091798	-0.225744526091798
669	41.30402725245	23.13736029845	1051	1162.47787989956	940.945302191594	-0.190569284404023	-0.190569284404023
670	41.30402725245	23.22902696475	1122	1212.93027985572	984.414534505409	-0.188399736691783	-0.188399736691783
671	41.30402725245	23.32069363105	507	525.408154171032	430.169555386825	-0.181265932072316	-0.181265932072316
672	41.30402725245	23.41236029735	651	728.751254834311	575.304981088443	-0.210560561958491	-0.210560561958491
673	41.30402725245	23.50402696365	413	495.779558303549	393.407948244049	-0.206486145596228	-0.206486145596228
674	41.30402725245	23.59569362995	652	877.665403104935	634.971349334466	-0.276522297577055	-0.276522297577055
675	41.30402725245	23.68736029625	1275	1343.25083115178	1125.77411774042	-0.161903278500028	-0.161903278500028
676	41.30402725245	23.77902696255	643	747.005121576404	590.288773357614	-0.209792869810681	-0.209792869810681
677	41.30402725245	23.87069362885	571	695.4115946323	526.588041704254	-0.242767814386689	-0.242767814386689
678	41.30402725245	23.96236029515	1074	1324.63816428716	1079.33008697061	-0.185188743560443	-0.185188743560443
679	41.30402725245	24.05402696145	1778	911.29519426076	885.646620690247	-0.0281451869076507	-0.0281451869076507
680	41.30402725245	24.14569362775	1152	1258.55375746782	1074.03729377175	-0.146609918409294	-0.146609918409294
681	41.30402725245	24.23736029405	956	1040.550860818	861.847167922537	-0.171739508009227	-0.171739508009227
682	41.30402725245	24.32902696035	742	820.072412974537	643.392276545537	-0.215444555424261	-0.215444555424261
683	41.30402725245	24.42069362665	659	729.225407128293	568.551854573151	-0.220334550859764	-0.220334550859764
684	41.30402725245	24.51236029295	269	396.127298195804	336.730032525536	-0.149944893827812	-0.149944893827812
685	41.30402725245	24.60402695925	823	906.704285980812	725.987980366541	-0.199311184923741	-0.199311184923741
686	41.30402725245	24.69569362555	1283	1297.64675693321	1158.65478058301	-0.107110795451517	-0.107110795451517
687	41.30402725245	24.78736029185	1021	1322.27224890846	1071.51935966739	-0.189637867275874	-0.189637867275874
688	41.30402725245	24.87902695815	795	906.360777725624	740.75430263733	-0.182715844681472	-0.182715844681472
689	41.30402725245	24.97069362445	588	662.354606608338	515.099944765524	-0.222319978412846	-0.222319978412846
690	41.30402725245	25.06236029075	444	509.657626309022	413.880138047628	-0.187925154686728	-0.187925154686728
691	41.30402725245	25.15402695705	459	539.084884841327	427.938820891669	-0.206175441150372	-0.206175441150372
692	41.30402725245	25.24569362335	694	746.363042545978	598.292204031136	-0.198389831856821	-0.198389831856821
693	41.30402725245	25.33736028965	391	470.743599659561	388.568386404059	-0.174564695759923	-0.174564695759923
694	41.30402725245	25.42902695595	695	752.56895042227	616.885592064491	-0.180293590748923	-0.180293590748923
695	41.30402725245	25.52069362225	560	673.667833508164	535.555347977334	-0.205015704567045	-0.205015704567045
696	41.30402725245	25.61236028855	741	803.772683559142	662.048601861645	-0.176323585755535	-0.176323585755535
697	41.30402725245	25.70402695485	658	775.313022968181	623.62171674818	-0.195651693865881	-0.195651693865881
698	41.30402725245	25.79569362115	549	757.874266183613	569.588594575355	-0.248439193688944	-0.248439193688944
699	41.30402725245	25.88736028745	1135	1139.83650671575	978.019066899678	-0.141965482648317	-0.141965482648317
700	41.30402725245	25.97902695375	461	571.959416032397	460.09215087138	-0.195586018912015	-0.195586018912015
701	41.30402725245	26.07069362005	149	327.289502576125	304.051179247994	-0.0710023485178133	-0.0710023485178133
702	41.30402725245	26.16236028635	141	342.596484225431	293.992902378326	-0.14186830304751	-0.14186830304751
703	41.39569391875	14.06236033475	796	441.634588505566	410.072126916337	-0.0714673678437014	-0.0714673678437014
704	41.39569391875	14.24569366735	689	447.312330047212	408.171431561877	-0.0875023911842622	-0.0875023911842622
705	41.39569391875	14.33736033365	904	660.984560133629	586.723501096381	-0.112349158386142	-0.112349158386142
706	41.39569391875	14.42902699995	1120	817.206514433613	754.224585276181	-0.0770697835186532	-0.0770697835186532
707	41.39569391875	14.52069366625	1093	877.338727089682	818.028768467457	-0.067602120812527	-0.067602120812527
708	41.39569391875	14.61236033255	823	740.859735533137	635.861300340567	-0.141725120365748	-0.141725120365748
709	41.39569391875	14.70402699885	769	626.920864675081	538.527109287621	-0.140996671778139	-0.140996671778139
710	41.39569391875	14.79569366515	537	539.526131468395	487.646182579163	-0.0961583616868256	-0.0961583616868256
711	41.39569391875	14.88736033145	729	718.169117251071	585.049279063507	-0.185360014779118	-0.185360014779118
712	41.39569391875	14.97902699775	585	586.838991994869	524.127766333273	-0.106862745177206	-0.106862745177206
713	41.39569391875	15.07069366405	721	726.095153414836	584.63069396086	-0.194829092011793	-0.194829092011793
714	41.39569391875	19.92902697795	428	404.497456956877	344.142471925309	-0.149209800935788	-0.149209800935788
715	41.39569391875	20.02069364425	1398	816.384038284469	760.823996871316	-0.0680562563789293	-0.0680562563789293
716	41.39569391875	20.11236031055	1472	624.012158766028	592.579748115014	-0.0503714714680738	-0.0503714714680738
717	41.39569391875	20.20402697685	976	1021.91346231922	842.573749432811	-0.17549403104975	-0.17549403104975
718	41.39569391875	20.29569364315	1565	713.876218368651	694.34925813074	-0.0273534258957859	-0.0273534258957859
719	41.39569391875	20.38736030945	925	928.686866429455	753.245643741308	-0.188913216101214	-0.188913216101214
720	41.39569391875	20.47902697575	1265	970.646621973971	860.865545331219	-0.113100972235903	-0.113100972235903
721	41.39569391875	20.57069364205	1035	957.169846430356	794.895227633164	-0.16953586597235	-0.16953586597235
722	41.39569391875	20.66236030835	1602	765.498476824134	743.836247073389	-0.0282982009848235	-0.0282982009848235
723	41.39569391875	20.75402697465	1544	817.498321059375	784.008158901412	-0.0409666433498776	-0.0409666433498776
724	41.39569391875	20.84569364095	927	1107.98854842856	875.552376018797	-0.209782107170168	-0.209782107170168
725	41.39569391875	20.93736030725	816	1053.79443911832	802.302235845239	-0.238653947997197	-0.238653947997197
726	41.39569391875	21.02902697355	944	1190.11375974231	938.843556881944	-0.211131247583236	-0.211131247583236
727	41.39569391875	21.12069363985	1356	1179.85013237525	1049.52096919523	-0.110462472820723	-0.110462472820723
728	41.39569391875	21.21236030615	1163	1232.59656644024	1022.77579711182	-0.170226637848246	-0.170226637848246
729	41.39569391875	21.30402697245	689	825.030709821271	618.700572235778	-0.250087827191536	-0.250087827191536
730	41.39569391875	21.39569363875	602	741.377691343503	554.266088130224	-0.252383643853919	-0.252383643853919
731	41.39569391875	21.48736030505	642	793.261823550215	594.256154138543	-0.250870095476207	-0.250870095476207
732	41.39569391875	21.57902697135	986	1174.82364701439	935.970748987965	-0.203309576406152	-0.203309576406152
733	41.39569391875	21.67069363765	1091	1408.96754912005	1146.45965643892	-0.186312234689206	-0.186312234689206
734	41.39569391875	21.76236030395	543	661.332919504385	480.138174798802	-0.273984160415564	-0.273984160415564
735	41.39569391875	21.85402697025	728	898.890172026826	680.99699469062	-0.242402447058575	-0.242402447058575
736	41.39569391875	22.03736030285	386	499.034186461797	409.907063883363	-0.178599232269746	-0.178599232269746
737	41.39569391875	22.12902696915	457	528.06998537097	420.461967412696	-0.203776054196074	-0.203776054196074
738	41.39569391875	22.49569363435	407	534.852628334574	437.551780233852	-0.181920856224822	-0.181920856224822
739	41.39569391875	22.58736030065	387	498.987260339224	401.284547489	-0.195802018640322	-0.195802018640322
740	41.39569391875	23.50402696365	712	904.198237073168	689.576097976187	-0.237361819894384	-0.237361819894384
741	41.39569391875	23.59569362995	1315	1454.47902000387	1257.71007542529	-0.135284828362842	-0.135284828362842
742	41.39569391875	23.68736029625	1111	1254.58526926236	1014.28216824544	-0.191539871306003	-0.191539871306003
743	41.39569391875	23.77902696255	979	1148.60090467582	933.607242266154	-0.18717873330454	-0.18717873330454
744	41.39569391875	23.87069362885	577	742.204324106806	545.196208595388	-0.265436496544943	-0.265436496544943
745	41.39569391875	23.96236029515	869	1047.14345265473	817.128730899031	-0.219659227370004	-0.219659227370004
746	41.39569391875	24.05402696145	546	669.160587838381	521.432174967906	-0.220766756971878	-0.220766756971878
747	41.39569391875	24.14569362775	527	664.54232122735	485.706711365732	-0.269110941694916	-0.269110941694916
748	41.39569391875	24.23736029405	699	923.090489292764	712.441994824563	-0.228199181891249	-0.228199181891249
749	41.39569391875	24.32902696035	764	1119.75600548029	869.585135384822	-0.223415519873154	-0.223415519873154
750	41.39569391875	24.42069362665	842	1000.80073569282	806.80709806914	-0.19383842427872	-0.19383842427872
751	41.39569391875	24.51236029295	621	832.257617422491	631.632910674584	-0.24106082365367	-0.24106082365367
752	41.39569391875	24.60402695925	1340	1326.27412473667	1153.89514179888	-0.129972363723843	-0.129972363723843
753	41.39569391875	24.69569362555	1341	1344.14209816851	1195.590313183	-0.110517917107065	-0.110517917107065
754	41.39569391875	24.78736029185	1156	1288.76243431815	1078.04492986816	-0.16350376053712	-0.16350376053712
755	41.39569391875	24.87902695815	1212	1270.60453627884	1078.79657995207	-0.150958028914735	-0.150958028914735
756	41.39569391875	24.97069362445	993	1069.99889882814	898.893961760032	-0.159911320708366	-0.159911320708366
757	41.39569391875	25.06236029075	604	786.257335476435	600.40497272675	-0.236375998498084	-0.236375998498084
758	41.39569391875	25.15402695705	537	649.425963336411	503.254074968268	-0.225078602674258	-0.225078602674258
759	41.39569391875	25.24569362335	450	576.800012002257	456.831544326106	-0.207989710783296	-0.207989710783296
760	41.39569391875	25.33736028965	353	458.438208515206	383.048251901799	-0.164449548953568	-0.164449548953568
761	41.39569391875	25.42902695595	420	560.227440687902	440.55844136222	-0.213607886073449	-0.213607886073449
762	41.39569391875	25.52069362225	429	571.734754024442	457.582361600826	-0.199659705169393	-0.199659705169393
763	41.39569391875	25.61236028855	478	549.67858224756	450.270709019799	-0.180847274094792	-0.180847274094792
764	41.39569391875	25.70402695485	407	528.56040435551	422.226541032437	-0.201176369714507	-0.201176369714507
765	41.39569391875	25.79569362115	550	667.365198557493	547.23017172203	-0.180013922055172	-0.180013922055172
766	41.39569391875	25.88736028745	396	534.03793121197	439.47005007925	-0.177080831914137	-0.177080831914137
767	41.39569391875	25.97902695375	205	400.551749092487	339.669536202027	-0.151995873263313	-0.151995873263313
768	41.39569391875	26.07069362005	265	404.855607960436	362.703456344482	-0.104116506693106	-0.104116506693106
769	41.48736058505	13.97069366845	631	396.057180057308	383.234997741049	-0.0323745735764819	-0.0323745735764819
770	41.48736058505	14.15402700105	804	518.876713321565	464.96189450462	-0.103906799886647	-0.103906799886647
771	41.48736058505	14.24569366735	1069	709.453660342255	666.150934265402	-0.0610367223364006	-0.0610367223364006
772	41.48736058505	14.33736033365	1078	912.809170993929	837.443946947716	-0.0825640522039789	-0.0825640522039789
773	41.48736058505	14.42902699995	662	574.255661126542	502.449050193642	-0.125042930864685	-0.125042930864685
774	41.48736058505	14.52069366625	474	467.398365321381	468.389277912956	0.00212006002822272	0.00212006002822272
775	41.48736058505	14.61236033255	710	587.509090461935	497.569936668667	-0.153085552638092	-0.153085552638092
776	41.48736058505	14.70402699885	771	669.214018500477	572.183854552547	-0.144991230406899	-0.144991230406899
777	41.48736058505	14.79569366515	595	608.590914349944	540.411715151786	-0.112027960967808	-0.112027960967808
778	41.48736058505	14.88736033145	472	534.625197863982	505.513644767531	-0.0544522652743681	-0.0544522652743681
779	41.48736058505	15.07069366405	634	625.991111152258	540.865126113358	-0.135985932583305	-0.135985932583305
780	41.48736058505	19.92902697795	1138	716.932050310989	631.790626346759	-0.118758010507826	-0.118758010507826
781	41.48736058505	20.02069364425	1050	640.028607667251	545.91744934765	-0.147042112168412	-0.147042112168412
782	41.48736058505	20.11236031055	375	461.063618411843	359.276447179395	-0.220766000976305	-0.220766000976305
783	41.48736058505	20.20402697685	754	742.066342463558	583.83268004288	-0.21323384900515	-0.21323384900515
784	41.48736058505	20.29569364315	1364	803.579935282648	740.432763996873	-0.0785823146064037	-0.0785823146064037
785	41.48736058505	20.38736030945	744	703.200434175686	550.879436219114	-0.216611069268078	-0.216611069268078
786	41.48736058505	20.47902697575	604	640.826459630592	502.770919680693	-0.215433582485781	-0.215433582485781
787	41.48736058505	20.57069364205	933	972.003012213245	787.236457561459	-0.190088458914416	-0.190088458914416
788	41.48736058505	20.66236030835	1781	601.694986085803	610.754434881687	0.0150565469305617	0.0150565469305617
789	41.48736058505	20.75402697465	1517	848.116977080781	804.192896751166	-0.051790120368539	-0.051790120368539
790	41.48736058505	20.84569364095	1138	1033.41121437474	859.750654387393	-0.168045941026896	-0.168045941026896
791	41.48736058505	20.93736030725	626	774.012342380547	583.771107318742	-0.245785790025906	-0.245785790025906
792	41.48736058505	21.02902697355	794	913.102780806767	694.161149392883	-0.239777641702547	-0.239777641702547
793	41.48736058505	21.12069363985	686	808.815573624312	596.252565027755	-0.262807759306686	-0.262807759306686
794	41.48736058505	21.21236030615	956	1185.5490776933	922.694943321183	-0.221715101734589	-0.221715101734589
795	41.48736058505	21.30402697245	870	1019.28646275437	798.705677464264	-0.21640705861436	-0.21640705861436
796	41.48736058505	21.39569363875	620	820.540920656363	589.138989264923	-0.282011445823247	-0.276635914446417
797	41.48736058505	21.48736030505	929	1099.99058461272	862.932324320028	-0.215509353997022	-0.215509353997022
798	41.48736058505	21.57902697135	785	1081.09608403755	817.193726456825	-0.244106293119791	-0.244106293119791
799	41.48736058505	21.67069363765	502	680.55455869324	497.821901585987	-0.268505522111446	-0.268505522111446
800	41.48736058505	21.76236030395	721	893.969407501724	675.176639030061	-0.244743015404854	-0.244743015404854
801	41.48736058505	21.85402697025	591	702.629653445287	551.143493197426	-0.215598871332942	-0.215598871332942
802	41.48736058505	22.31236030175	946	1112.71202258353	888.113904447515	-0.201847480370109	-0.201847480370109
803	41.48736058505	22.40402696805	555	671.888216349766	512.912330056092	-0.23661061829207	-0.23661061829207
804	41.48736058505	22.49569363435	655	776.986817767649	592.746325443138	-0.237121773640703	-0.237121773640703
805	41.48736058505	22.58736030065	295	426.10194715762	348.352471973074	-0.182466838518779	-0.182466838518779
806	41.48736058505	22.86236029955	894	1071.9394228271	828.831814598544	-0.226792300993453	-0.226792300993453
807	41.48736058505	22.95402696585	1334	1296.96973652035	1100.27432089304	-0.151657675648648	-0.151657675648648
808	41.48736058505	23.04569363215	1289	1299.59243326597	1105.83865787733	-0.149088106724138	-0.149088106724138
809	41.48736058505	23.13736029845	811	955.052920815313	737.013496871282	-0.22830088175417	-0.22830088175417
810	41.48736058505	23.22902696475	251	409.436589701962	308.058411661518	-0.24760409936552	-0.24760409936552
811	41.48736058505	23.41236029735	346	498.238901539365	408.877960192452	-0.179353601396482	-0.179353601396482
812	41.48736058505	23.50402696365	451	587.108089737188	450.778712919754	-0.232204902641455	-0.232204902641455
813	41.48736058505	23.59569362995	1307	1356.22617124822	1138.99003813179	-0.160176921609241	-0.160176921609241
814	41.48736058505	23.68736029625	1182	1395.27808196104	1138.81188034536	-0.183810098453789	-0.183810098453789
815	41.48736058505	23.77902696255	786	929.889731204848	712.700650939123	-0.233564338842967	-0.233564338842967
816	41.48736058505	23.87069362885	529	664.550316333859	515.035417904344	-0.22498657325806	-0.22498657325806
817	41.48736058505	23.96236029515	534	679.184480946088	510.360029998265	-0.248569358817879	-0.248569358817879
818	41.48736058505	24.05402696145	800	1026.12541732691	788.731832333807	-0.231349483196237	-0.231349483196237
819	41.48736058505	24.14569362775	1177	1401.73389193459	1146.12682314143	-0.182350637495385	-0.182350637495385
820	41.48736058505	24.23736029405	1099	1453.2429611491	1185.53298181916	-0.18421556923851	-0.18421556923851
821	41.48736058505	24.32902696035	1567	1117.55596384937	1025.04201983665	-0.0827823813798675	-0.0827823813798675
822	41.48736058505	24.42069362665	1114	1367.92981608505	1116.03555288031	-0.184142680598665	-0.184142680598665
823	41.48736058505	24.51236029295	1140	1379.80669666741	1127.10326063427	-0.183144085793669	-0.183144085793669
824	41.48736058505	24.60402695925	1210	1385.80123601851	1167.37490391298	-0.157617359855359	-0.157617359855359
825	41.48736058505	24.69569362555	1054	1255.35775276354	1046.65006981493	-0.16625355002521	-0.16625355002521
826	41.48736058505	24.78736029185	1018	1240.80221403475	1031.07925184742	-0.169022072829299	-0.169022072829299
827	41.48736058505	24.87902695815	1021	1156.72230917493	947.110963580578	-0.181211466167595	-0.181211466167595
828	41.48736058505	24.97069362445	939	1151.21216778732	948.625457521371	-0.175976866762391	-0.175976866762391
829	41.48736058505	25.06236029075	755	968.109750351948	765.797898701676	-0.208976153351129	-0.208976153351129
830	41.48736058505	25.15402695705	683	950.162999225891	743.842823685581	-0.217141875350231	-0.217141875350231
831	41.48736058505	25.24569362335	598	758.871954735038	603.860123116387	-0.204266122435337	-0.204266122435337
832	41.48736058505	25.33736028965	336	485.123071011688	387.926055725692	-0.200355375973563	-0.200355375973563
833	41.48736058505	25.42902695595	315	463.172688806906	375.275795638761	-0.189771321350055	-0.189771321350055
834	41.48736058505	25.52069362225	479	605.144633012363	491.902397422351	-0.187132512481026	-0.187132512481026
835	41.48736058505	25.61236028855	239	433.348638166139	361.238785628473	-0.166401474902111	-0.166401474902111
836	41.48736058505	25.70402695485	590	712.009633664047	572.334130116671	-0.196170805763676	-0.196170805763676
837	41.48736058505	25.79569362115	472	704.020983267189	535.474067109541	-0.23940609749366	-0.23940609749366
838	41.48736058505	25.88736028745	461	645.60719241989	504.075005875435	-0.219223373292914	-0.219223373292914
839	41.48736058505	25.97902695375	423	611.99887656588	487.641859443595	-0.203198113401926	-0.203198113401926
840	41.48736058505	26.07069362005	442	587.601341949019	477.362408742596	-0.187608375502974	-0.187608375502974
841	41.57902725135	13.05402700545	1132	555.142573246051	557.515970296872	0.00427529280801428	0.00427529280801428
842	41.57902725135	13.14569367175	715	369.722229491998	405.411224089209	0.0965292096346183	0.0965292096346183
843	41.57902725135	13.23736033805	820	367.412263496232	379.609198551007	0.0331968643036331	0.0331968643036331
844	41.57902725135	13.69569366955	956	514.185367581137	493.560250358203	-0.0401122212402892	-0.0401122212402892
845	41.57902725135	13.78736033585	888	578.295700931998	531.824931204679	-0.0803581448944297	-0.0803581448944297
846	41.57902725135	13.87902700215	518	402.519200932862	407.178577075326	0.0115755375934014	0.0115755375934014
847	41.57902725135	13.97069366845	1104	712.414818567739	669.689843459582	-0.0599720471761841	-0.0599720471761841
848	41.57902725135	14.06236033475	582	465.31494580436	437.926452790634	-0.0588601188521491	-0.0588601188521491
849	41.57902725135	14.24569366735	510	419.077581499652	416.963893262831	-0.00504366811810062	-0.00504366811810062
850	41.57902725135	14.33736033365	726	620.26315243313	524.91787347661	-0.153717464244821	-0.153717464244821
851	41.57902725135	14.42902699995	1295	837.394872986316	806.398744177549	-0.037014949349079	-0.037014949349079
852	41.57902725135	14.52069366625	509	504.007610016938	488.524325732518	-0.0307203382978677	-0.0307203382978677
853	41.57902725135	14.61236033255	773	637.28243472749	545.989843494017	-0.143252953884584	-0.143252953884584
854	41.57902725135	14.70402699885	680	669.646246782891	579.532700665995	-0.134568881032065	-0.134568881032065
855	41.57902725135	14.79569366515	546	556.401606060229	551.896898303562	-0.00809614441727416	-0.00809614441727416
856	41.57902725135	14.88736033145	473	504.001468224517	515.53196914248	0.0228779113651831	0.0228779113651831
857	41.57902725135	19.92902697795	605	421.585783755414	348.579199860623	-0.173171360866254	-0.173171360866254
858	41.57902725135	20.11236031055	500	487.742125068909	396.300656452726	-0.187479128654848	-0.187479128654848
859	41.57902725135	20.20402697685	1638	609.027951311826	604.443770186211	-0.00752704554157432	-0.00752704554157432
860	41.57902725135	20.29569364315	1601	615.136976729811	605.688333509647	-0.0153602263846902	-0.0153602263846902
861	41.57902725135	20.38736030945	624	604.19293914827	471.346475826056	-0.219874240022546	-0.219874240022546
862	41.57902725135	20.47902697575	589	617.899511442933	483.128534002541	-0.218111480822621	-0.218111480822621
863	41.57902725135	20.66236030835	1640	712.54797080552	702.535016283297	-0.0140523233978256	-0.0140523233978256
864	41.57902725135	20.84569364095	1582	832.414506404557	798.355045329375	-0.0409164674727914	-0.0409164674727914
865	41.57902725135	20.93736030725	760	893.40213825903	673.959601970047	-0.245625711974016	-0.245625711974016
866	41.57902725135	21.02902697355	725	954.096283921763	715.791491311354	-0.249770171654866	-0.249770171654866
867	41.57902725135	21.12069363985	1283	1201.23376267099	1046.79267036044	-0.128568724181669	-0.128568724181669
868	41.57902725135	21.21236030615	539	727.450970174685	523.607659601175	-0.280215875613666	-0.276635914446417
869	41.57902725135	21.30402697245	1007	1415.59037674581	1108.93884663532	-0.216624480603935	-0.216624480603935
870	41.57902725135	21.39569363875	1102	1273.47783021125	1035.39045159409	-0.186958400820891	-0.186958400820891
871	41.57902725135	21.48736030505	576	806.321336441421	592.923268918429	-0.264656357060812	-0.264656357060812
872	41.57902725135	21.57902697135	440	542.237085270332	496.250567784944	-0.0848088755538755	-0.0848088755538755
873	41.57902725135	21.67069363765	361	512.649561451844	367.8443983502	-0.28246422895896	-0.276635914446417
874	41.57902725135	21.76236030395	392	560.105756203768	404.336928088413	-0.278106101196157	-0.276635914446417
875	41.57902725135	21.85402697025	558	667.945915580372	517.304945008741	-0.225528694850601	-0.225528694850601
876	41.57902725135	22.12902696915	415	527.858475749478	419.823014702569	-0.204667474351937	-0.204667474351937
877	41.57902725135	22.22069363545	605	697.016692058874	534.613197764595	-0.232997998677142	-0.232997998677142
878	41.57902725135	22.31236030175	409	552.931604057139	414.453861386476	-0.250442806406039	-0.250442806406039
879	41.57902725135	22.40402696805	563	671.030530670009	514.591645549985	-0.233132291259272	-0.233132291259272
880	41.57902725135	22.49569363435	369	497.965380752238	407.739654080741	-0.181188753594075	-0.181188753594075
881	41.57902725135	22.58736030065	416	541.544417839658	404.981138501453	-0.252173736520055	-0.252173736520055
882	41.57902725135	22.67902696695	405	563.953528802195	421.88880880479	-0.251908557606055	-0.251908557606055
883	41.57902725135	22.77069363325	1141	1329.81128368589	1077.0115646952	-0.190101950624148	-0.190101950624148
884	41.57902725135	22.86236029955	1035	1381.57261168488	1083.30658651673	-0.215888779674343	-0.215888779674343
885	41.57902725135	22.95402696585	971	1226.71246397152	956.876355423561	-0.219966876079793	-0.219966876079793
886	41.57902725135	23.04569363215	874	1210.09232095174	933.658438760517	-0.228440324267001	-0.228440324267001
887	41.57902725135	23.13736029845	775	973.201665156288	743.5969784423	-0.235927141243758	-0.235927141243758
888	41.57902725135	23.32069363105	497	622.156433151612	468.775434197384	-0.246531243239354	-0.246531243239354
889	41.57902725135	23.41236029735	904	1286.32283041471	983.661477013471	-0.235291908255771	-0.235291908255771
890	41.57902725135	23.50402696365	1286	1508.49879107277	1262.55206346901	-0.163040719064054	-0.163040719064054
891	41.57902725135	23.59569362995	1286	1474.33191387257	1218.82899077273	-0.173300815573286	-0.173300815573286
892	41.57902725135	23.68736029625	823	954.945156129262	732.020645513097	-0.233442213079293	-0.233442213079293
893	41.57902725135	23.77902696255	495	650.720106410855	497.69789881274	-0.235158259427594	-0.235158259427594
894	41.57902725135	23.87069362885	819	1069.72643272875	827.711456797274	-0.226240063372207	-0.226240063372207
895	41.57902725135	23.96236029515	1067	1274.35358513434	1018.66547636281	-0.200641416757637	-0.200641416757637
896	41.57902725135	24.05402696145	1013	1292.93930819565	1022.9183989873	-0.208842679232306	-0.208842679232306
897	41.57902725135	24.14569362775	1153	1415.77740036966	1165.64248270243	-0.176676727289134	-0.176676727289134
898	41.57902725135	24.23736029405	1415	1234.62355725597	1090.87698856727	-0.116429471836891	-0.116429471836891
899	41.57902725135	24.32902696035	1344	1347.68266517755	1172.56776099006	-0.129937787813293	-0.129937787813293
900	41.57902725135	24.42069362665	1494	1197.12823328951	1077.45034254957	-0.0999708196765912	-0.0999708196765912
901	41.57902725135	24.60402695925	1603	1194.98185965132	1079.43190839568	-0.0966959877444094	-0.0966959877444094
902	41.57902725135	24.69569362555	984	1369.6623483408	1081.1206109992	-0.210666327866236	-0.210666327866236
903	41.57902725135	24.78736029185	1018	1383.81354513437	1096.23015496064	-0.207819464685033	-0.207819464685033
904	41.57902725135	24.87902695815	1148	1391.89873252879	1156.4184971136	-0.169179143505192	-0.169179143505192
905	41.57902725135	24.97069362445	957	1217.53608118157	979.442758485371	-0.195553401969936	-0.195553401969936
906	41.57902725135	25.06236029075	644	964.154679413484	737.343226745338	-0.235243843660148	-0.235243843660148
907	41.57902725135	25.15402695705	823	1027.63972216932	835.109121008942	-0.18735223737163	-0.18735223737163
908	41.57902725135	25.24569362335	588	797.250748633598	629.063216908331	-0.210959390146102	-0.210959390146102
909	41.57902725135	25.33736028965	541	688.976925233361	557.717044596704	-0.190514189705552	-0.190514189705552
910	41.57902725135	25.42902695595	396	511.729830642534	427.9758546023	-0.16366834807162	-0.16366834807162
911	41.57902725135	25.52069362225	377	535.342358253157	442.159009854355	-0.174063096189256	-0.174063096189256
912	41.57902725135	25.61236028855	583	718.026577831586	570.797593267024	-0.205046705943933	-0.205046705943933
913	41.57902725135	25.70402695485	328	472.759467527906	403.347677811463	-0.146822632827222	-0.146822632827222
914	41.57902725135	25.79569362115	326	533.255384886906	439.894467758292	-0.17507730774892	-0.17507730774892
915	41.57902725135	25.88736028745	505	732.714275684566	589.866992225905	-0.194956326359549	-0.194956326359549
916	41.57902725135	25.97902695375	422	580.550155468831	473.719490951052	-0.184016253395895	-0.184016253395895
917	41.57902725135	26.07069362005	160	413.265583620927	342.233178544371	-0.171880766005694	-0.171880766005694
918	41.57902725135	26.16236028635	253	442.246047692062	378.759800390637	-0.143554131535465	-0.143554131535465
919	41.67069391765	1.96236038315	698	702.657186852511	542.965786482265	-0.227267867401412	-0.227267867401412
920	41.67069391765	12.96236033915	827	479.386457512681	439.580580277118	-0.0830350474272831	-0.0830350474272831
921	41.67069391765	13.87902700215	1121	797.81033604845	754.99372280276	-0.0536676592305895	-0.0536676592305895
922	41.67069391765	14.06236033475	996	831.339405845105	733.132896880451	-0.118130463050553	-0.118130463050553
923	41.67069391765	14.15402700105	782	638.807900866446	550.850118357129	-0.137690505064223	-0.137690505064223
924	41.67069391765	14.24569366735	737	625.192729117047	527.543337563707	-0.156190862442129	-0.156190862442129
925	41.67069391765	14.33736033365	756	774.001461381035	646.572665353248	-0.164636376526238	-0.164636376526238
926	41.67069391765	14.42902699995	544	539.704318277671	534.533832565032	-0.0095802192747677	-0.0095802192747677
927	41.67069391765	14.52069366625	597	578.058411011901	534.030631537614	-0.0761649318400456	-0.0761649318400456
928	41.67069391765	14.61236033255	573	525.819862319031	520.508338681874	-0.0101014130841911	-0.0101014130841911
929	41.67069391765	14.70402699885	650	595.119985972328	527.008821789105	-0.114449465298902	-0.114449465298902
930	41.67069391765	14.79569366515	636	635.632055112092	593.137801130938	-0.0668535415094195	-0.0668535415094195
931	41.67069391765	20.11236031055	1059	858.551991561998	729.066469695792	-0.150818498051152	-0.150818498051152
932	41.67069391765	20.20402697685	1563	575.544885216994	562.999598538247	-0.0217972342400652	-0.0217972342400652
933	41.67069391765	20.29569364315	741	687.636263041848	544.894800036349	-0.207582803114634	-0.207582803114634
934	41.67069391765	20.38736030945	469	537.295265463304	429.780035090861	-0.200104555694779	-0.200104555694779
935	41.67069391765	20.47902697575	1369	938.981320357593	851.705699951331	-0.0929471316564893	-0.0929471316564893
936	41.67069391765	20.57069364205	1166	976.340110671941	845.995114732606	-0.133503678190204	-0.133503678190204
937	41.67069391765	20.66236030835	1492	967.507166928689	903.969572306129	-0.0656714459534776	-0.0656714459534776
938	41.67069391765	20.75402697465	1378	1137.61313772382	1022.04886100506	-0.10158486473704	-0.10158486473704
939	41.67069391765	20.84569364095	1438	989.719627647822	902.3721226987	-0.0882547971254375	-0.0882547971254375
940	41.67069391765	20.93736030725	1313	1099.24372185024	968.256282566085	-0.119161416781782	-0.119161416781782
941	41.67069391765	21.02902697355	1534	1051.80931880625	975.593464605598	-0.0724616647123428	-0.0724616647123428
942	41.67069391765	21.12069363985	839	1175.65987694488	890.194839516229	-0.242812605096697	-0.242812605096697
943	41.67069391765	21.21236030615	812	1042.09782237755	789.845160748322	-0.24206236325656	-0.24206236325656
944	41.67069391765	21.30402697245	670	929.726796128434	656.257486953689	-0.29413942925333	-0.276635914446417
945	41.67069391765	21.57902697135	713	997.058977673648	737.184577607925	-0.260640950921545	-0.260640950921545
946	41.67069391765	21.67069363765	353	504.542827749308	384.735913161253	-0.23745638229067	-0.23745638229067
947	41.67069391765	22.03736030285	393	525.479858223326	433.875052387334	-0.174326007747877	-0.174326007747877
948	41.67069391765	22.12902696915	400	524.770393517943	433.371471448009	-0.174169357111052	-0.174169357111052
949	41.67069391765	22.22069363545	426	566.184885912731	441.859697054805	-0.219584082781556	-0.219584082781556
950	41.67069391765	22.31236030175	556	729.19019355928	561.802663635832	-0.229552634418197	-0.229552634418197
951	41.67069391765	22.40402696805	731	927.80559085563	708.123753498387	-0.236775720606136	-0.236775720606136
952	41.67069391765	22.49569363435	658	806.102133333453	602.086712402664	-0.25308879916634	-0.25308879916634
953	41.67069391765	22.58736030065	825	1267.36994951927	963.156834189855	-0.2400349759317	-0.2400349759317
954	41.67069391765	22.67902696695	834	1202.71439369883	858.955623810981	-0.285819120224092	-0.276635914446417
955	41.67069391765	22.77069363325	1149	1354.54864431505	1108.33708274454	-0.181766496614092	-0.181766496614092
956	41.67069391765	22.86236029955	926	1318.64133458848	1011.25785655529	-0.233106205584792	-0.233106205584792
957	41.67069391765	22.95402696585	1194	1470.20649040169	1204.23671345837	-0.180906409187905	-0.180906409187905
958	41.67069391765	23.04569363215	1073	1399.10611921509	1114.11589467777	-0.203694502242048	-0.203694502242048
959	41.67069391765	23.13736029845	459	598.710696132796	470.393805333721	-0.214322028365121	-0.214322028365121
960	41.67069391765	23.22902696475	428	556.389837260013	419.593644313654	-0.245863931699441	-0.245863931699441
961	41.67069391765	23.32069363105	1196	1501.96173723277	1229.35125411064	-0.181502948020761	-0.181502948020761
962	41.67069391765	23.41236029735	1528	1321.42063318542	1145.43985002898	-0.133175446740395	-0.133175446740395
963	41.67069391765	23.59569362995	1358	1307.88202634032	1107.52714659496	-0.153190330404636	-0.153190330404636
964	41.67069391765	23.68736029625	819	1071.21888623037	827.882757327121	-0.227158176569825	-0.227158176569825
965	41.67069391765	23.77902696255	963	1246.87203942292	971.907688797178	-0.2205233110793	-0.2205233110793
966	41.67069391765	23.87069362885	1445	1207.00655935013	1059.75004545087	-0.122001419759097	-0.122001419759097
967	41.67069391765	23.96236029515	1357	1355.49879465821	1139.12408602327	-0.15962737074178	-0.15962737074178
968	41.67069391765	24.05402696145	1445	1231.2293205004	1082.06359034501	-0.121151866408418	-0.121151866408418
969	41.67069391765	24.14569362775	1200	1489.42852924825	1226.62529314889	-0.176445684326995	-0.176445684326995
970	41.67069391765	24.23736029405	1380	1387.64632091404	1173.55864440774	-0.154281154556213	-0.154281154556213
971	41.67069391765	24.32902696035	1155	1382.04989506936	1122.46975041451	-0.187822556610245	-0.187822556610245
972	41.67069391765	24.42069362665	1223	1366.31942991207	1134.39134637816	-0.169746604239413	-0.169746604239413
973	41.67069391765	24.51236029295	1404	1295.07202280789	1115.54817950149	-0.138620740889119	-0.138620740889119
974	41.67069391765	24.60402695925	1249	1504.72511040078	1239.17091591636	-0.176480204024567	-0.176480204024567
975	41.67069391765	24.69569362555	1499	1254.18223610503	1093.44381275953	-0.128161935895925	-0.128161935895925
976	41.67069391765	24.78736029185	1350	1441.35419592759	1212.43552226591	-0.158821942801059	-0.158821942801059
977	41.67069391765	24.87902695815	1315	1506.12985114781	1279.64021514219	-0.150378558550587	-0.150378558550587
978	41.67069391765	24.97069362445	967	1417.95105748605	1106.96645236996	-0.219319703225472	-0.219319703225472
979	41.67069391765	25.06236029075	871	1255.40501821479	996.197054137312	-0.206473576508461	-0.206473576508461
980	41.67069391765	25.15402695705	570	845.555287441986	649.708420844241	-0.231619232362949	-0.231619232362949
981	41.67069391765	25.24569362335	378	600.196965116195	469.58243593109	-0.21761944291041	-0.21761944291041
982	41.67069391765	25.33736028965	385	584.940421360723	459.874071209624	-0.213810408007301	-0.213810408007301
983	41.67069391765	25.42902695595	355	560.338868185981	442.120356624998	-0.210976818266594	-0.210976818266594
984	41.67069391765	25.52069362225	366	555.000837777621	452.055997059994	-0.185485919498514	-0.185485919498514
985	41.67069391765	25.61236028855	317	519.876835308327	417.134708122879	-0.197627822991025	-0.197627822991025
986	41.67069391765	25.70402695485	299	510.344194752649	413.754863433221	-0.189263113625192	-0.189263113625192
987	41.67069391765	25.79569362115	292	514.124275345196	424.00379355366	-0.175289295046468	-0.175289295046468
988	41.67069391765	25.88736028745	354	548.011270699616	452.166726479698	-0.174895206256541	-0.174895206256541
989	41.67069391765	25.97902695375	181	448.607544372594	373.169554150688	-0.168160324471161	-0.168160324471161
990	41.67069391765	26.07069362005	267	487.416035473599	416.735830799273	-0.145010011017897	-0.145010011017897
991	41.67069391765	26.16236028635	174	401.177170964222	361.264424468392	-0.0994890771075041	-0.0994890771075041
992	41.76236058395	12.77902700655	568	412.547612343941	489.863534032565	0.187410905736052	0.187410905736052
993	41.76236058395	13.23736033805	551	355.970921029093	419.397165528895	0.178178162183696	0.178178162183696
994	41.76236058395	13.42069367065	1104	667.910627619091	631.67074693037	-0.0542585777050818	-0.0542585777050818
995	41.76236058395	13.51236033695	1674	550.629031915218	596.622110498929	0.0835282484538392	0.0835282484538392
996	41.76236058395	13.69569366955	977	676.123570201221	608.225557573579	-0.100422490237154	-0.100422490237154
997	41.76236058395	13.78736033585	1394	901.511296218539	887.451662716805	-0.01559562654479	-0.01559562654479
998	41.76236058395	13.87902700215	1571	838.242351380297	849.175779192356	0.0130432777514234	0.0130432777514234
999	41.76236058395	13.97069366845	959	1053.76618007454	891.745078899115	-0.153754318784426	-0.153754318784426
1000	41.76236058395	14.06236033475	1190	973.520495208923	879.963861934742	-0.0961013494164835	-0.0961013494164835
1001	41.76236058395	14.15402700105	963	833.482586930995	736.585519786595	-0.116255658682911	-0.116255658682911
1002	41.76236058395	14.24569366735	1160	938.913685816029	857.923763685411	-0.0862591773387857	-0.0862591773387857
1003	41.76236058395	14.33736033365	1030	932.732236768176	829.448381544681	-0.110732588788142	-0.110732588788142
1004	41.76236058395	14.52069366625	765	663.361364458095	570.068953538797	-0.140635882518586	-0.140635882518586
1005	41.76236058395	14.61236033255	748	673.783205705977	580.061771565056	-0.139097314013224	-0.139097314013224
1006	41.76236058395	14.70402699885	639	628.385156105103	594.227540691214	-0.0543577694062764	-0.0543577694062764
1007	41.76236058395	2.05402704945	613	648.544852738096	499.441577692759	-0.229904338020473	-0.229904338020473
1008	41.76236058395	2.14569371575	773	848.888809647264	658.96122568806	-0.223736703559708	-0.223736703559708
1009	41.76236058395	2.23736038205	653	774.697912893571	593.449237323749	-0.233960454201872	-0.233960454201872
1010	41.76236058395	2.32902704835	1210	1063.5560736413	914.107437563911	-0.140517871865208	-0.140517871865208
1011	41.76236058395	2.42069371465	881	943.480805472122	750.686677136306	-0.204343455868549	-0.204343455868549
1012	41.76236058395	20.02069364425	462	439.887339869354	360.431041685432	-0.180628745095324	-0.180628745095324
1013	41.76236058395	20.11236031055	1371	762.425981985323	700.635057741506	-0.0810451449764565	-0.0810451449764565
1014	41.76236058395	20.20402697685	1527	582.517326533419	557.306709481238	-0.043278741942682	-0.043278741942682
1015	41.76236058395	20.29569364315	1011	713.07901794378	600.684751546306	-0.157618249267201	-0.157618249267201
1016	41.76236058395	20.38736030945	637	673.27723015793	515.224233816413	-0.234751732662106	-0.234751732662106
1017	41.76236058395	20.47902697575	1592	787.983738223999	761.271844674806	-0.0338990416342826	-0.0338990416342826
1018	41.76236058395	20.66236030835	1323	1061.69415122766	946.114476846908	-0.10886343703326	-0.10886343703326
1019	41.76236058395	20.75402697465	1677	667.895023294105	657.931872343169	-0.0149172408888411	-0.0149172408888411
1020	41.76236058395	20.84569364095	676	870.790081789177	642.650235455751	-0.261991783214476	-0.261991783214476
1021	41.76236058395	20.93736030725	764	1049.6599190827	782.58163821223	-0.254442678066503	-0.254442678066503
1022	41.76236058395	21.02902697355	1262	1269.22187728947	1098.59694708599	-0.134432704995488	-0.134432704995488
1023	41.76236058395	21.12069363985	952	1203.64849535281	932.155966910698	-0.225557984320444	-0.225557984320444
1024	41.76236058395	21.21236030615	1037	1341.5936680103	1084.06819824518	-0.191954893575976	-0.191954893575976
1025	41.76236058395	21.39569363875	1623	1115.06077545267	1007.2437109779	-0.0966916484269672	-0.0966916484269672
1026	41.76236058395	21.48736030505	1535	1199.8892522175	1079.95040007016	-0.0999582685866077	-0.0999582685866077
1027	41.76236058395	21.57902697135	1016	1342.99220921409	1056.56652042633	-0.213274274282926	-0.213274274282926
1028	41.76236058395	21.67069363765	616	775.50378537833	594.813547862373	-0.232997234730205	-0.232997234730205
1029	41.76236058395	21.76236030395	331	489.158857423585	373.904046204057	-0.235618367060916	-0.235618367060916
1030	41.76236058395	21.85402697025	359	514.755559154165	392.671055321238	-0.237169859872	-0.237169859872
1031	41.76236058395	22.03736030285	565	716.482445058733	544.396469602269	-0.240181705278707	-0.240181705278707
1032	41.76236058395	22.12902696915	373	521.019331167009	429.093658289763	-0.176434284446502	-0.176434284446502
1033	41.76236058395	22.22069363545	342	510.763021462402	414.63907498217	-0.188196761396337	-0.188196761396337
1034	41.76236058395	22.31236030175	656	866.711515412196	648.618639304904	-0.251632604654583	-0.251632604654583
1035	41.76236058395	22.40402696805	1056	1345.50570878121	1061.52367051973	-0.211059705215761	-0.211059705215761
1036	41.76236058395	22.49569363435	1272	1399.1175352659	1159.44957875767	-0.171299372974185	-0.171299372974185
1037	41.76236058395	22.58736030065	1487	1227.03220034207	1069.05581389978	-0.128746732480406	-0.128746732480406
1038	41.76236058395	22.67902696695	1171	1362.05356614467	1103.96936072684	-0.189481685473169	-0.189481685473169
1039	41.76236058395	22.77069363325	825	1156.07019726663	805.271122414286	-0.303440981076895	-0.276635914446417
1040	41.76236058395	22.86236029955	922	1302.70750538189	1016.02725343498	-0.220064942254917	-0.220064942254917
1041	41.76236058395	22.95402696585	1530	1242.26866553531	1072.27294274302	-0.13684296119555	-0.13684296119555
1042	41.76236058395	23.04569363215	1325	1434.33500603524	1210.06427777344	-0.156358680028123	-0.156358680028123
1043	41.76236058395	23.13736029845	688	785.459957691003	610.273769400271	-0.223036434353347	-0.223036434353347
1044	41.76236058395	23.22902696475	674	959.404553346895	711.102658949261	-0.258808334327192	-0.258808334327192
1045	41.76236058395	23.32069363105	1380	1449.82640366372	1213.51815387748	-0.162990720260778	-0.162990720260778
1046	41.76236058395	23.59569362995	1162	1297.79282580273	1067.06072676909	-0.177788083310542	-0.177788083310542
1047	41.76236058395	23.68736029625	704	1029.35455328247	766.302057592485	-0.255550912803708	-0.255550912803708
1048	41.76236058395	23.77902696255	1469	1136.84392527663	979.642053348335	-0.138279203004973	-0.138279203004973
1049	41.76236058395	23.87069362885	1506	1167.09275497033	1033.64214728542	-0.114344474435791	-0.114344474435791
1050	41.76236058395	23.96236029515	1307	1386.92902328412	1146.43381630677	-0.173401236068935	-0.173401236068935
1051	41.76236058395	24.05402696145	1760	827.602336120131	755.986478481122	-0.0865341414751797	-0.0865341414751797
1052	41.76236058395	24.14569362775	1536	1230.78821497389	1068.19136012889	-0.132107906841183	-0.132107906841183
1053	41.76236058395	24.23736029405	1607	1069.63553406621	949.021153516	-0.112762129443939	-0.112762129443939
1054	41.76236058395	24.32902696035	1093	1507.40327492386	1216.9833136605	-0.192662418938974	-0.192662418938974
1055	41.76236058395	24.42069362665	1110	1351.79893015574	1113.35451857951	-0.176390442585093	-0.176390442585093
1056	41.76236058395	24.51236029295	1578	1066.06832122599	941.154892814515	-0.117172066671882	-0.117172066671882
1057	41.76236058395	24.60402695925	1498	1247.75597129921	1080.24615000681	-0.13424886367643	-0.13424886367643
1058	41.76236058395	24.69569362555	1278	1459.87147082889	1237.38629691349	-0.152400521800101	-0.152400521800101
1059	41.76236058395	24.78736029185	1353	1414.8476821041	1199.84086249179	-0.151964640668999	-0.151964640668999
1060	41.76236058395	24.87902695815	1121	1446.15452048422	1179.64084985864	-0.184291282052171	-0.184291282052171
1061	41.76236058395	24.97069362445	1086	1500.20236977627	1245.26052457793	-0.169938303214626	-0.169938303214626
1062	41.76236058395	25.06236029075	1061	1408.7569543532	1148.44080251926	-0.184784288751534	-0.184784288751534
1063	41.76236058395	25.15402695705	694	981.410604666869	730.738869651143	-0.255419835310231	-0.255419835310231
1064	41.76236058395	25.24569362335	644	895.467428904721	707.867267339271	-0.209499704299587	-0.209499704299587
1065	41.76236058395	25.33736028965	405	642.929392225512	506.237008829106	-0.212608701747547	-0.212608701747547
1066	41.76236058395	25.42902695595	485	668.483004616203	538.729392096502	-0.194101587659954	-0.194101587659954
1067	41.76236058395	25.52069362225	372	562.341586879281	467.072557214016	-0.169414875029893	-0.169414875029893
1068	41.76236058395	25.61236028855	234	443.500541273916	389.314374421817	-0.122178355626025	-0.122178355626025
1069	41.76236058395	25.70402695485	276	483.23272248996	414.392198868383	-0.142458323738635	-0.142458323738635
1070	41.76236058395	25.79569362115	245	456.130690205614	392.900369043375	-0.138623255395807	-0.138623255395807
1071	41.76236058395	25.88736028745	243	450.008590018041	386.515073627515	-0.141094009756526	-0.141094009756526
1072	41.76236058395	25.97902695375	205	428.35017458673	371.944947945271	-0.131680176612226	-0.131680176612226
1073	41.76236058395	26.07069362005	130	389.501380569194	343.988157630393	-0.116849965646568	-0.116849965646568
1074	41.76236058395	26.16236028635	58	350.75562161066	289.557776341354	-0.174474310599179	-0.174474310599179
1075	41.76236058395	9.20402702085	901	590.32411582998	603.732829232178	0.0227141548898884	0.0227141548898884
1076	41.85402725025	-2.43763959925	1036	1249.32969681002	878.294841456738	-0.296987141425249	-0.276635914446417
1077	41.85402725025	-2.52930626555	1082	1223.49846140566	884.248607030479	-0.277278529623505	-0.276635914446417
1078	41.85402725025	-2.62097293185	1049	1260.80041310846	880.270282097121	-0.301816312126007	-0.276635914446417
1079	41.85402725025	-2.71263959815	1131	1223.35814454812	902.069977895656	-0.262628052205546	-0.262628052205546
1080	41.85402725025	-2.80430626445	1103	1264.25994799598	903.88319862318	-0.285049565909323	-0.276635914446417
1081	41.85402725025	-2.89597293075	1125	1260.17427098091	900.632334011321	-0.285311282136972	-0.276635914446417
1082	41.85402725025	-2.98763959705	1162	1166.99885732346	894.296234683994	-0.233678568687646	-0.233678568687646
1083	41.85402725025	12.96236033915	574	400.033381034279	393.686461099526	-0.0158659757801785	-0.0158659757801785
1084	41.85402725025	13.14569367175	886	629.414408933199	559.414647548293	-0.111214106940369	-0.111214106940369
1085	41.85402725025	13.23736033805	748	646.776892381122	541.488306525858	-0.162789652963083	-0.162789652963083
1086	41.85402725025	13.32902700435	1331	819.229117521516	799.784987822011	-0.0237346662656845	-0.0237346662656845
1087	41.85402725025	13.42069367065	629	529.766092124818	484.256142515894	-0.0859057427144682	-0.0859057427144682
1088	41.85402725025	13.51236033695	764	612.55708036336	529.477941400622	-0.135626771163033	-0.135626771163033
1089	41.85402725025	13.60402700325	1514	761.65716494624	771.89494219884	0.0134414507258305	0.0134414507258305
1090	41.85402725025	13.69569366955	1784	575.509621142637	617.026039755477	0.0721385309430821	0.0721385309430821
1091	41.85402725025	13.78736033585	1304	1118.604052278	1042.30182688133	-0.0682120051695534	-0.0682120051695534
1092	41.85402725025	13.87902700215	1715	822.900411204293	844.302400766298	0.026007994734969	0.026007994734969
1093	41.85402725025	13.97069366845	1649	883.959260669959	892.900464683351	0.0101149503277055	0.0101149503277055
1094	41.85402725025	14.06236033475	1417	1138.18971798694	1071.09519875375	-0.0589484496063264	-0.0589484496063264
1095	41.85402725025	14.15402700105	1103	1122.36450456065	983.022298513038	-0.124150581634935	-0.124150581634935
1096	41.85402725025	14.24569366735	847	880.479550335534	741.330159441175	-0.158038185942345	-0.158038185942345
1097	41.85402725025	14.33736033365	1160	1116.8885342591	1007.34690502068	-0.0980774946455003	-0.0980774946455003
1098	41.85402725025	14.42902699995	729	811.575313935112	684.059996654594	-0.1571207441762	-0.1571207441762
1099	41.85402725025	14.52069366625	811	839.06305316897	707.114532461201	-0.157256978732916	-0.157256978732916
1100	41.85402725025	19.92902697795	420	348.171660481251	289.130481640941	-0.169574912440323	-0.169574912440323
1101	41.85402725025	2.23736038205	562	696.323631153478	540.678571133026	-0.22352402396946	-0.22352402396946
1102	41.85402725025	2.32902704835	732	710.858995408382	558.237156366356	-0.214700580604379	-0.214700580604379
1103	41.85402725025	2.42069371465	810	807.72595795344	639.963306938004	-0.207697486212405	-0.207697486212405
1104	41.85402725025	2.51236038095	501	606.847093516986	451.536009772959	-0.255931165203281	-0.255931165203281
1105	41.85402725025	2.60402704725	619	552.305162910184	434.270056065366	-0.213713567736489	-0.213713567736489
1106	41.85402725025	20.02069364425	521	500.319165030849	400.773281878727	-0.198964761116005	-0.198964761116005
1107	41.85402725025	20.11236031055	1370	773.048874496918	707.011336408248	-0.085424790420458	-0.085424790420458
1108	41.85402725025	20.20402697685	976	743.043356852521	618.681168450606	-0.167368683475893	-0.167368683475893
1109	41.85402725025	20.29569364315	1236	794.039988043405	699.330993144774	-0.119274842986187	-0.119274842986187
1110	41.85402725025	20.38736030945	1073	974.963733034726	820.240600323397	-0.158696295532686	-0.158696295532686
1111	41.85402725025	20.66236030835	1742	732.449754560822	726.937860903627	-0.00752528569075673	-0.00752528569075673
1112	41.85402725025	20.84569364095	1238	1093.67565055286	946.913041773411	-0.134192078524612	-0.134192078524612
1113	41.85402725025	20.93736030725	497	684.723091514603	523.199185232593	-0.235896683321605	-0.235896683321605
1114	41.85402725025	21.02902697355	1168	1385.32851477504	1158.11992282058	-0.164010622412803	-0.164010622412803
1115	41.85402725025	21.12069363985	774	1067.13553971297	801.075441244229	-0.249321748332275	-0.249321748332275
1116	41.85402725025	21.21236030615	615	933.041512722641	682.435647149897	-0.268590263300793	-0.268590263300793
1117	41.85402725025	21.30402697245	1116	1394.19628030106	1111.95198125157	-0.202442298145097	-0.202442298145097
1118	41.85402725025	21.39569363875	829	1243.51996495371	936.058972563631	-0.247250547683428	-0.247250547683428
1119	41.85402725025	21.48736030505	1186	1411.48556106735	1161.22281474714	-0.177304503300031	-0.177304503300031
1120	41.85402725025	21.57902697135	557	729.170670503855	550.166054769831	-0.245490696451535	-0.245490696451535
1121	41.85402725025	21.67069363765	378	562.835890070905	450.236260591047	-0.200057657065317	-0.200057657065317
1122	41.85402725025	21.76236030395	598	817.173807194042	607.779847917819	-0.256241643372328	-0.256241643372328
1123	41.85402725025	21.85402697025	519	705.014318877663	542.648304296503	-0.230301726126125	-0.230301726126125
1124	41.85402725025	21.94569363655	301	498.360538699072	380.778378892336	-0.235937941863685	-0.235937941863685
1125	41.85402725025	22.03736030285	315	484.557329335584	388.731952193673	-0.197758596022692	-0.197758596022692
1126	41.85402725025	22.12902696915	402	585.271267725384	429.509800689484	-0.266135509506994	-0.266135509506994
1127	41.85402725025	22.22069363545	412	558.720521070749	438.790788305493	-0.214650667448939	-0.214650667448939
1128	41.85402725025	22.31236030175	297	508.098572779324	366.496018875403	-0.278691107375774	-0.276635914446417
1129	41.85402725025	22.40402696805	334	518.621671898509	418.429171751164	-0.19318996018923	-0.19318996018923
1130	41.85402725025	22.49569363435	600	850.210587660899	626.993153229898	-0.262543701137758	-0.262543701137758
1131	41.85402725025	22.58736030065	582	781.992024668207	604.402393229173	-0.22709903149509	-0.22709903149509
1132	41.85402725025	22.67902696695	885	1335.90228263647	1009.93776051913	-0.244003267569863	-0.244003267569863
1133	41.85402725025	22.77069363325	830	1120.56097040422	806.314893895205	-0.280436392850318	-0.276635914446417
1134	41.85402725025	22.86236029955	739	1111.62982731078	754.256797012617	-0.321485643438255	-0.276635914446417
1135	41.85402725025	22.95402696585	1149	1345.70162660374	1083.56138856788	-0.194798187691464	-0.194798187691464
1136	41.85402725025	23.04569363215	923	1151.1344462214	892.075339789518	-0.225046785179826	-0.225046785179826
1137	41.85402725025	23.13736029845	276	491.060413787124	355.106574838725	-0.276857663805365	-0.276635914446417
1138	41.85402725025	23.22902696475	1146	1415.98798701242	1152.58283458814	-0.186022166035491	-0.186022166035491
1139	41.85402725025	23.41236029735	1005	1288.25089937878	1014.70903689259	-0.212335859899723	-0.212335859899723
1140	41.85402725025	23.50402696365	858	1138.6975540803	866.542944419333	-0.239005176296156	-0.239005176296156
1141	41.85402725025	23.59569362995	763	1092.27634216504	829.371396310448	-0.240694534620676	-0.240694534620676
1142	41.85402725025	23.68736029625	1512	1028.39268360197	896.217661214409	-0.128525829184836	-0.128525829184836
1143	41.85402725025	23.77902696255	1433	1177.64510940704	1006.98934680368	-0.144912725608214	-0.144912725608214
1144	41.85402725025	23.87069362885	1496	1190.78582361892	1025.56629078645	-0.138748320273373	-0.138748320273373
1145	41.85402725025	23.96236029515	1713	840.840920114751	757.625523549017	-0.0989668730137178	-0.0989668730137178
1146	41.85402725025	24.14569362775	1651	1043.42032990622	945.838980375998	-0.0935206519686971	-0.0935206519686971
1147	41.85402725025	24.23736029405	1657	1033.3823329662	939.511161632156	-0.0908387615497554	-0.0908387615497554
1148	41.85402725025	24.32902696035	1620	1124.62921898224	1012.84329646038	-0.099398024375561	-0.099398024375561
1149	41.85402725025	24.42069362665	731	956.006944224736	701.157961126401	-0.266576497836009	-0.266576497836009
1150	41.85402725025	24.51236029295	1232	1360.82280968276	1143.76865438596	-0.159502143668064	-0.159502143668064
1151	41.85402725025	24.60402695925	1359	1405.3778925501	1208.49428539419	-0.140093001462163	-0.140093001462163
1152	41.85402725025	24.69569362555	796	1268.12481393642	965.834388238435	-0.238375925126516	-0.238375925126516
1153	41.85402725025	24.78736029185	1482	1159.58441439437	1006.32227254939	-0.13216988771363	-0.13216988771363
1154	41.85402725025	24.87902695815	1236	1330.81917791521	1105.9949843817	-0.168936694980386	-0.168936694980386
1155	41.85402725025	24.97069362445	1021	1438.23126169381	1159.73690439026	-0.193636701357446	-0.193636701357446
1156	41.85402725025	25.06236029075	845	1309.30621301751	1031.20424092732	-0.212404072725859	-0.212404072725859
1157	41.85402725025	25.15402695705	785	1141.87347923191	900.425597154533	-0.21144889207847	-0.21144889207847
1158	41.85402725025	25.24569362335	375	655.206817445123	504.141711722814	-0.230560949153985	-0.230560949153985
1159	41.85402725025	25.33736028965	301	546.035349917898	426.684505860662	-0.218577138046432	-0.218577138046432
1160	41.85402725025	25.42902695595	298	510.448367320979	426.041934633049	-0.165357434936909	-0.165357434936909
1161	41.85402725025	25.52069362225	186	439.131914165163	375.500600381838	-0.144902503623075	-0.144902503623075
1162	41.85402725025	25.61236028855	171	440.721105876378	378.060859813186	-0.14217664011936	-0.14217664011936
1163	41.85402725025	25.70402695485	194	434.805066349187	396.052099216308	-0.0891272207526599	-0.0891272207526599
1164	41.85402725025	25.79569362115	241	476.961184147436	408.534357662465	-0.143464140813227	-0.143464140813227
1165	41.85402725025	25.88736028745	155	437.977184655433	381.709454105587	-0.128471830317174	-0.128471830317174
1166	41.85402725025	25.97902695375	138	400.65788985223	360.965872045279	-0.0990671064073885	-0.0990671064073885
1167	41.85402725025	26.07069362005	76	382.3217656887	322.020896515055	-0.157722825602202	-0.157722825602202
1168	41.85402725025	26.16236028635	178	461.331622535089	405.912465533299	-0.120128675977713	-0.120128675977713
1169	41.85402725025	26.25402695265	211	491.099144097598	411.705198589884	-0.161665819340007	-0.161665819340007
1170	41.85402725025	9.11236035455	1484	652.91297530255	706.999304524727	0.0828384965042464	0.0828384965042464
1171	41.94569391655	-2.34597293295	1403	1120.30783188916	893.872260665918	-0.202119064758665	-0.202119064758665
1172	41.94569391655	-2.43763959925	1192	1284.48291337632	963.98348789194	-0.249516301187635	-0.249516301187635
1173	41.94569391655	-2.52930626555	1569	926.264447788184	778.845535378084	-0.159154238038737	-0.159154238038737
1174	41.94569391655	-2.62097293185	1150	1305.7151385786	937.085243901943	-0.282320303858884	-0.276635914446417
1175	41.94569391655	-2.71263959815	1516	1017.82981921168	837.35243473566	-0.177315874490491	-0.177315874490491
1176	41.94569391655	-2.80430626445	1631	886.323849648924	748.357011499766	-0.155661881606602	-0.155661881606602
1177	41.94569391655	-2.89597293075	1223	1189.73905071589	906.850295300426	-0.237773783457173	-0.237773783457173
1178	41.94569391655	-2.98763959705	1119	1289.89903757761	950.958874702403	-0.26276487771611	-0.26276487771611
1179	41.94569391655	-3.07930626335	1148	1220.17551505376	939.735904665407	-0.229835467872014	-0.229835467872014
1180	41.94569391655	-3.17097292965	1309	1085.87383392243	876.930885085793	-0.192419176435887	-0.192419176435887
1181	41.94569391655	13.14569367175	1410	845.093964269582	816.366803915356	-0.0339928594556407	-0.0339928594556407
1182	41.94569391655	13.23736033805	876	837.301535672369	709.11537787565	-0.153094377993448	-0.153094377993448
1183	41.94569391655	13.32902700435	1661	686.083027221169	701.275112526315	0.0221432169320345	0.0221432169320345
1184	41.94569391655	13.42069367065	728	663.985584118063	547.172933407135	-0.175926486214433	-0.175926486214433
1185	41.94569391655	13.51236033695	681	629.137862930044	526.662569206611	-0.162882095898952	-0.162882095898952
1186	41.94569391655	13.60402700325	660	632.507550990896	530.191505556638	-0.161762567536099	-0.161762567536099
1187	41.94569391655	13.69569366955	719	744.28652791586	604.605357914309	-0.187671232465653	-0.187671232465653
1188	41.94569391655	13.78736033585	1579	802.797010702544	805.743059932069	0.0036697311901391	0.0036697311901391
1189	41.94569391655	13.97069366845	1046	1077.65240002297	927.478062651851	-0.139353224999004	-0.139353224999004
1190	41.94569391655	14.15402700105	1252	1116.1690271122	1027.82297564069	-0.0791511404863879	-0.0791511404863879
1191	41.94569391655	14.24569366735	999	1073.0303012386	916.544672342049	-0.145835237565907	-0.145835237565907
1192	41.94569391655	14.42902699995	829	910.077854797254	757.633005013728	-0.167507481892841	-0.167507481892841
1193	41.94569391655	19.83736031165	488	423.898653585893	340.054570619701	-0.19779275602064	-0.19779275602064
1194	41.94569391655	19.92902697795	1328	534.232630786308	515.393609760382	-0.0352637033761828	-0.0352637033761828
1195	41.94569391655	2.14569371575	751	893.625732207863	688.457238969414	-0.22959107582046	-0.22959107582046
1196	41.94569391655	2.23736038205	495	636.597557935097	501.738004659754	-0.211844283086447	-0.211844283086447
1197	41.94569391655	2.32902704835	541	556.736572998113	446.026019628415	-0.198856261182025	-0.198856261182025
1198	41.94569391655	2.42069371465	438	492.707788151946	389.496841873377	-0.209476993789146	-0.209476993789146
1199	41.94569391655	2.51236038095	1088	941.246911737274	791.281556023314	-0.159326265875514	-0.159326265875514
1200	41.94569391655	20.02069364425	379	405.360585123522	331.923535999209	-0.181164750149388	-0.181164750149388
1201	41.94569391655	20.11236031055	1240	596.699958111378	530.748886690928	-0.110526355036445	-0.110526355036445
1202	41.94569391655	20.20402697685	1231	911.880346691357	799.756000400048	-0.122959494300033	-0.122959494300033
1203	41.94569391655	20.29569364315	1237	777.02908267516	689.155751764572	-0.113088857122384	-0.113088857122384
1204	41.94569391655	20.38736030945	740	836.97007913116	645.862420311092	-0.228332724890778	-0.228332724890778
1205	41.94569391655	20.47902697575	1717	610.337438128165	603.245867758715	-0.0116190977751576	-0.0116190977751576
1206	41.94569391655	20.57069364205	1491	995.515314474397	919.6960587208	-0.0761608130494973	-0.0761608130494973
1207	41.94569391655	20.66236030835	1420	1189.38795625767	1072.03162412883	-0.0986695144434555	-0.0986695144434555
1208	41.94569391655	20.84569364095	1311	1193.9074843942	1052.43256365368	-0.11849738994835	-0.11849738994835
1209	41.94569391655	20.93736030725	470	670.552360601256	518.182459449294	-0.227230429873275	-0.227230429873275
1210	41.94569391655	21.02902697355	742	972.271844034424	737.758528706929	-0.241201384948459	-0.241201384948459
1211	41.94569391655	21.12069363985	517	796.58657916406	603.673024704069	-0.242175250633065	-0.242175250633065
1212	41.94569391655	21.21236030615	677	954.964131809082	698.719516325283	-0.268329047079884	-0.268329047079884
1213	41.94569391655	21.30402697245	345	617.523878526742	476.049858976578	-0.229098864788331	-0.229098864788331
1214	41.94569391655	21.39569363875	650	885.154134847679	650.007298007506	-0.265656372808604	-0.265656372808604
1215	41.94569391655	21.48736030505	290	507.986100295609	406.73274156116	-0.199323089107217	-0.199323089107217
1216	41.94569391655	21.67069363765	323	527.747317744231	394.017020914688	-0.253398344876771	-0.253398344876771
1217	41.94569391655	21.76236030395	381	590.86306941796	468.624280564215	-0.206881755148716	-0.206881755148716
1218	41.94569391655	21.85402697025	426	640.483170191992	471.011667819549	-0.264599462186714	-0.264599462186714
1219	41.94569391655	21.94569363655	373	576.121602950324	422.270151855544	-0.267046835784157	-0.267046835784157
1220	41.94569391655	22.03736030285	703	931.252767477893	694.108337749881	-0.254650979851871	-0.254650979851871
1221	41.94569391655	22.12902696915	483	696.247994173139	501.394792219878	-0.279861778538649	-0.276635914446417
1222	41.94569391655	22.22069363545	497	724.148633247604	546.869741485972	-0.244810089562119	-0.244810089562119
1223	41.94569391655	22.31236030175	581	776.147303545791	556.54652422111	-0.282936986731057	-0.276635914446417
1224	41.94569391655	22.40402696805	476	668.655414123617	498.114823751834	-0.255050040378877	-0.255050040378877
1225	41.94569391655	22.49569363435	547	797.417667024003	556.103522811539	-0.302619510692632	-0.276635914446417
1226	41.94569391655	22.58736030065	749	1051.62439370455	790.33660089328	-0.248461137242006	-0.248461137242006
1227	41.94569391655	22.67902696695	794	1118.13870743562	845.345489345129	-0.243970820682991	-0.243970820682991
1228	41.94569391655	22.77069363325	756	1079.08771787449	802.4020790455	-0.256406994765902	-0.256406994765902
1229	41.94569391655	22.86236029955	922	1309.12178073855	997.478929019119	-0.238054897798441	-0.238054897798441
1230	41.94569391655	22.95402696585	634	916.622965688007	682.273659573467	-0.255665977055943	-0.255665977055943
1231	41.94569391655	23.04569363215	683	929.755109238202	695.911723159411	-0.251510729820449	-0.251510729820449
1232	41.94569391655	23.13736029845	715	978.364810693077	737.334947005142	-0.246359906911603	-0.246359906911603
1233	41.94569391655	23.22902696475	644	921.855289089931	676.396220206528	-0.26626637801875	-0.26626637801875
1234	41.94569391655	23.32069363105	1179	1398.56864252288	1149.06509639602	-0.178399213696643	-0.178399213696643
1235	41.94569391655	23.41236029735	1269	1347.4574576849	1098.37902567088	-0.184850683480551	-0.184850683480551
1236	41.94569391655	23.50402696365	867	1203.86520357022	925.893892335301	-0.230899032890523	-0.230899032890523
1237	41.94569391655	23.59569362995	797	1140.54956242941	859.96047935746	-0.246012178965975	-0.246012178965975
1238	41.94569391655	23.68736029625	1319	1210.33781600009	1024.95157854312	-0.15316900373289	-0.15316900373289
1239	41.94569391655	23.77902696255	1514	1009.21616589254	880.012236218737	-0.128024038893134	-0.128024038893134
1240	41.94569391655	23.87069362885	1235	1363.72076995067	1120.62704882212	-0.178257695039243	-0.178257695039243
1241	41.94569391655	23.96236029515	1264	1270.2212072885	1056.81909965254	-0.168003892874299	-0.168003892874299
1242	41.94569391655	24.05402696145	1283	1270.3870118762	1059.43247859622	-0.166055329051594	-0.166055329051594
1243	41.94569391655	24.14569362775	1167	1369.85468417104	1114.02810011584	-0.186754541931586	-0.186754541931586
1244	41.94569391655	24.23736029405	1024	1504.75522750294	1177.7698745688	-0.217301357029844	-0.217301357029844
1245	41.94569391655	24.32902696035	1524	1110.02735987921	963.328312738492	-0.132158046227509	-0.132158046227509
1246	41.94569391655	24.42069362665	911	1363.66516165808	1060.265042215	-0.222488722285885	-0.222488722285885
1247	41.94569391655	24.51236029295	1418	1251.9523036001	1067.94759814852	-0.146974213731988	-0.146974213731988
1248	41.94569391655	24.60402695925	1412	1371.72663207202	1157.93060902063	-0.155859059708165	-0.155859059708165
1249	41.94569391655	24.69569362555	1232	1487.60963545293	1245.29401818661	-0.162889249633385	-0.162889249633385
1250	41.94569391655	24.78736029185	1197	1380.30700033542	1135.35295716117	-0.177463450605355	-0.177463450605355
1251	41.94569391655	24.87902695815	880	1385.60486717869	1091.09342837835	-0.21255081140124	-0.21255081140124
1252	41.94569391655	24.97069362445	373	586.142765327389	477.163691009922	-0.185925820062962	-0.185925820062962
1253	41.94569391655	25.06236029075	312	517.825485381116	431.040811046773	-0.167594444044157	-0.167594444044157
1254	41.94569391655	25.15402695705	325	526.530349026202	436.590666897695	-0.170815760753101	-0.170815760753101
1255	41.94569391655	25.24569362335	390	637.372484750106	506.299071002024	-0.205646489116128	-0.205646489116128
1256	41.94569391655	25.97902695375	251	501.314844032919	428.535766089671	-0.145176387273442	-0.145176387273442
1257	41.94569391655	26.07069362005	224	514.999187464017	422.810663623335	-0.179007124835752	-0.179007124835752
1258	41.94569391655	26.16236028635	334	658.049003553819	520.716486175009	-0.208696490135447	-0.208696490135447
1259	41.94569391655	26.25402695265	371	725.44926569918	549.416802341612	-0.242653031274228	-0.242653031274228
1260	41.94569391655	9.11236035455	894	812.122346540018	801.025609410436	-0.0136638736476817	-0.0136638736476817
1261	41.94569391655	9.20402702085	1470	656.498757863651	703.320896374388	0.0713209856833593	0.0713209856833593
1262	41.94569391655	9.29569368715	910	606.936818864629	627.582517875718	0.0340162243735858	0.0340162243735858
1263	42.03736058285	-2.16263960035	1113	1469.69276717835	1087.68804501704	-0.259921482021527	-0.259921482021527
1264	42.03736058285	-2.25430626665	1160	1378.86998915101	1021.97732804486	-0.258829812755509	-0.258829812755509
1265	42.03736058285	-2.34597293295	1219	1394.72853544947	1060.01064893877	-0.239987838495636	-0.239987838495636
1266	42.03736058285	-2.43763959925	1291	1338.96663083197	1007.28817376072	-0.24771226514074	-0.24771226514074
1267	42.03736058285	-2.52930626555	1588	1016.45321303822	823.45478424321	-0.189874385086674	-0.189874385086674
1268	42.03736058285	-2.62097293185	1549	1080.32768038114	868.934553549861	-0.195675007379887	-0.195675007379887
1269	42.03736058285	-2.71263959815	1690	831.064899680746	723.2513597715	-0.129729386899461	-0.129729386899461
1270	42.03736058285	-2.80430626445	1795	638.081684853997	576.491046811254	-0.0965246919081151	-0.0965246919081151
1271	42.03736058285	-2.89597293075	1598	903.971377508564	778.86755040818	-0.138393571094234	-0.138393571094234
1272	42.03736058285	-2.98763959705	1526	947.838279753197	812.211647759432	-0.143090477448411	-0.143090477448411
1273	42.03736058285	-3.07930626335	1752	627.957585677149	568.534382362854	-0.0946293263584309	-0.0946293263584309
1274	42.03736058285	-3.17097292965	1257	1101.14588076982	883.27789678964	-0.197855695403286	-0.197855695403286
1275	42.03736058285	-3.26263959595	1038	1175.11026858389	874.432629432916	-0.255871850659013	-0.255871850659013
1276	42.03736058285	-3.35430626225	954	1235.66636710875	829.844100141009	-0.32842381873458	-0.276635914446417
1277	42.03736058285	1.77902705055	792	1128.42357263717	838.216502166605	-0.257179198935324	-0.257179198935324
1278	42.03736058285	1.87069371685	528	717.266037954632	535.134466128603	-0.253924711597106	-0.253924711597106
1279	42.03736058285	1.96236038315	675	878.853885949114	659.312215847626	-0.249804516554415	-0.249804516554415
1280	42.03736058285	12.87069367285	852	730.976814483563	616.824473604087	-0.156164106190051	-0.156164106190051
1281	42.03736058285	13.05402700545	836	788.438464405653	656.582474298654	-0.167236881582631	-0.167236881582631
1282	42.03736058285	13.14569367175	1155	1028.24669624185	916.318200790838	-0.108853737006984	-0.108853737006984
1283	42.03736058285	13.23736033805	1160	1031.45362119338	913.002654976868	-0.114838867965252	-0.114838867965252
1284	42.03736058285	13.32902700435	719	755.152203064382	605.589196668044	-0.198056770263553	-0.198056770263553
1285	42.03736058285	13.42069367065	706	711.005956905921	573.417501707263	-0.193512380398894	-0.193512380398894
1286	42.03736058285	13.51236033695	655	652.327023009267	534.90934388222	-0.179998183404061	-0.179998183404061
1287	42.03736058285	13.60402700325	677	655.110037206306	541.279742207316	-0.173757519399971	-0.173757519399971
1288	42.03736058285	13.69569366955	1148	958.085694069606	858.382320928433	-0.104065193498161	-0.104065193498161
1289	42.03736058285	13.78736033585	1010	985.651532810197	850.591580336763	-0.137026066492652	-0.137026066492652
1290	42.03736058285	13.97069366845	477	505.862180046213	491.514653563552	-0.0283625205611347	-0.0283625205611347
1291	42.03736058285	14.06236033475	1431	1042.24579977718	1004.14305133248	-0.0365583132624283	-0.0365583132624283
1292	42.03736058285	14.15402700105	1395	1288.96266248055	1207.39113420946	-0.0632846323989723	-0.0632846323989723
1293	42.03736058285	14.24569366735	608	579.898506725728	530.823798028509	-0.0846263753536957	-0.0846263753536957
1294	42.03736058285	19.19569364755	486	203.772156562842	199.400867439622	-0.0214518469890793	-0.0214518469890793
1295	42.03736058285	19.28736031385	322	180.136477840269	180.55690757274	0.00233395111035793	0.00233395111035793
1296	42.03736058285	19.74569364535	898	484.183105925769	430.687215675138	-0.110486899678885	-0.110486899678885
1297	42.03736058285	19.83736031165	606	482.490169050478	374.949819721614	-0.222886094322914	-0.222886094322914
1298	42.03736058285	19.92902697795	919	626.350589018624	514.364337695789	-0.178791643667642	-0.178791643667642
1299	42.03736058285	2.05402704945	648	891.145062141858	659.177474280889	-0.260302837007745	-0.260302837007745
1300	42.03736058285	2.14569371575	753	1005.96410598897	763.953163585824	-0.240576120919564	-0.240576120919564
1301	42.03736058285	2.23736038205	516	673.152182692133	527.042156149586	-0.217053484040132	-0.217053484040132
1302	42.03736058285	2.32902704835	590	696.439098566517	528.667288303234	-0.240899470762926	-0.240899470762926
1303	42.03736058285	2.42069371465	1024	1043.64307384344	864.367304286896	-0.171778814088542	-0.171778814088542
1304	42.03736058285	2.51236038095	950	1091.11618932936	878.475910569028	-0.194883258849849	-0.194883258849849
1305	42.03736058285	20.02069364425	719	607.347970423338	477.139662019919	-0.21438831566797	-0.21438831566797
1306	42.03736058285	20.11236031055	989	719.004076123407	596.567206660604	-0.170286752924873	-0.170286752924873
1307	42.03736058285	20.20402697685	1141	829.468428265405	714.232658743346	-0.138927252195773	-0.138927252195773
1308	42.03736058285	20.29569364315	874	773.290299027205	621.697089496871	-0.196036610986893	-0.196036610986893
1309	42.03736058285	20.38736030945	367	484.147827122984	397.585245816129	-0.178793699893786	-0.178793699893786
1310	42.03736058285	20.57069364205	681	1048.33853980648	777.988246993518	-0.257884531139023	-0.257884531139023
1311	42.03736058285	20.66236030835	1188	1306.89188154545	1104.33075008691	-0.154994559472663	-0.154994559472663
1312	42.03736058285	20.84569364095	1631	923.90388180505	874.722799379048	-0.0532318170694503	-0.0532318170694503
1313	42.03736058285	20.93736030725	888	1172.34129651388	892.242701069419	-0.238922399370707	-0.238922399370707
1314	42.03736058285	21.02902697355	445	670.376481789912	516.879221577661	-0.228971726159621	-0.228971726159621
1315	42.03736058285	21.12069363985	393	617.699191114072	484.793954314596	-0.2151617465449	-0.2151617465449
1316	42.03736058285	21.21236030615	926	1181.3988417407	928.400604336162	-0.214151418188093	-0.214151418188093
1317	42.03736058285	21.30402697245	494	699.493744571166	538.453200385324	-0.230224423643087	-0.230224423643087
1318	42.03736058285	21.39569363875	286	525.893515101285	388.268868827338	-0.26169679283351	-0.26169679283351
1319	42.03736058285	21.48736030505	301	535.473828823793	391.579493054711	-0.268723377359368	-0.268723377359368
1320	42.03736058285	21.57902697135	428	620.920054817086	469.434992822913	-0.243968705502351	-0.243968705502351
1321	42.03736058285	21.67069363765	392	604.714314118455	442.044059625724	-0.269003479320429	-0.269003479320429
1322	42.03736058285	21.76236030395	363	584.05900165762	437.397605935558	-0.251107157506043	-0.251107157506043
1323	42.03736058285	21.85402697025	463	676.15219887615	527.365940044285	-0.22004847293134	-0.22004847293134
1324	42.03736058285	21.94569363655	654	927.062125194831	683.561032605429	-0.262658872552072	-0.262658872552072
1325	42.03736058285	22.03736030285	688	969.063222941686	717.474067653074	-0.25962099203898	-0.25962099203898
1326	42.03736058285	22.12902696915	905	1259.20933187206	958.497036365947	-0.238810408956426	-0.238810408956426
1327	42.03736058285	22.22069363545	896	1403.04456038333	1078.28502798064	-0.231467724955194	-0.231467724955194
1328	42.03736058285	22.31236030175	1174	1550.64295167438	1247.93414781816	-0.195215025824839	-0.195215025824839
1329	42.03736058285	22.40402696805	963	1384.5711681331	1052.08670340184	-0.240135337484725	-0.240135337484725
1330	42.03736058285	22.49569363435	1098	1429.11004494098	1139.93645021475	-0.202345225792723	-0.202345225792723
1331	42.03736058285	22.58736030065	658	1011.03657521964	708.947536392405	-0.298791405010851	-0.276635914446417
1332	42.03736058285	22.67902696695	819	1183.78482323608	905.020103090809	-0.235485972343535	-0.235485972343535
1333	42.03736058285	22.77069363325	895	1302.08429366811	991.554730090469	-0.238486528934962	-0.238486528934962
1334	42.03736058285	22.86236029955	1093	1366.20004301701	1087.78719838278	-0.203786294735729	-0.203786294735729
1335	42.03736058285	22.95402696585	622	924.641245408968	690.519731923356	-0.253202541686382	-0.253202541686382
1336	42.03736058285	23.04569363215	406	607.557602204235	476.277202541899	-0.216078935044261	-0.216078935044261
1337	42.03736058285	23.13736029845	507	740.387206194316	565.696761709804	-0.235944709772125	-0.235944709772125
1338	42.03736058285	23.22902696475	753	1170.66335727237	872.173260312311	-0.254975177198282	-0.254975177198282
1339	42.03736058285	23.32069363105	1359	1279.53587183449	1070.45714865639	-0.163402002069971	-0.163402002069971
1340	42.03736058285	23.59569362995	1533	1034.0449568233	895.680639604447	-0.133808802321244	-0.133808802321244
1341	42.03736058285	23.68736029625	1158	1294.03699904567	1033.85905279327	-0.201059124618758	-0.201059124618758
1342	42.03736058285	23.77902696255	1236	1245.80609012321	1036.25840913291	-0.168202485644914	-0.168202485644914
1343	42.03736058285	23.87069362885	1219	1305.61152470666	1067.90178610661	-0.182067739217806	-0.182067739217806
1344	42.03736058285	23.96236029515	892	1266.34548474632	968.990119201439	-0.23481377643515	-0.23481377643515
1345	42.03736058285	24.05402696145	818	1182.9405211044	911.616706387557	-0.229363868999548	-0.229363868999548
1346	42.03736058285	24.14569362775	950	1312.85450643729	1031.52540605766	-0.214288101994696	-0.214288101994696
1347	42.03736058285	24.23736029405	1139	1417.02927811115	1161.23840443689	-0.180512059719208	-0.180512059719208
1348	42.03736058285	24.32902696035	395	642.68285757741	496.938981798833	-0.226774176501233	-0.226774176501233
1349	42.03736058285	24.42069362665	530	791.83702104843	604.419349624519	-0.23668717986406	-0.23668717986406
1350	42.03736058285	24.51236029295	259	487.830666208463	399.491355497389	-0.181086013713872	-0.181086013713872
1351	42.03736058285	24.60402695925	540	828.12641976653	634.504737903511	-0.233806913101028	-0.233806913101028
1352	42.03736058285	24.69569362555	522	805.371364340214	619.827371988851	-0.230383150639292	-0.230383150639292
1353	42.03736058285	24.78736029185	271	485.634041521287	401.398256021284	-0.17345527351445	-0.17345527351445
1354	42.03736058285	26.07069362005	352	645.119076968113	515.544949499374	-0.200853039531404	-0.200853039531404
1355	42.03736058285	26.16236028635	508	859.140577112299	666.854639276384	-0.223811961579345	-0.223811961579345
1356	42.03736058285	26.25402695265	492	841.117884624137	658.586065106683	-0.217010983661369	-0.217010983661369
1357	42.03736058285	9.02069368825	1400	635.102863303283	663.831642931484	0.0452348450749808	0.0452348450749808
1358	42.03736058285	9.20402702085	1120	870.681821180291	852.510723866063	-0.0208699629097525	-0.0208699629097525
1359	42.12902724915	-2.16263960035	958	1339.41195208557	958.162744842831	-0.28463924534129	-0.276635914446417
1360	42.12902724915	-2.25430626665	944	1389.72487816911	1003.8513828225	-0.277661788608823	-0.276635914446417
1361	42.12902724915	-2.34597293295	1305	1290.63839092611	1000.47019341878	-0.224825326402324	-0.224825326402324
1362	42.12902724915	-2.43763959925	1530	967.585347433228	840.103187851165	-0.131752883526236	-0.131752883526236
1363	42.12902724915	-2.52930626555	1316	1229.13242088395	1011.3885468994	-0.177152494137249	-0.177152494137249
1364	42.12902724915	-2.62097293185	1343	1111.6973545742	927.405858784454	-0.165774880214887	-0.165774880214887
1365	42.12902724915	-2.71263959815	1629	778.167747318894	694.035864135298	-0.108115356198538	-0.108115356198538
1366	42.12902724915	-2.80430626445	1722	682.597243131348	624.935804485727	-0.0844735885265308	-0.0844735885265308
1367	42.12902724915	-2.89597293075	1302	1162.10348272761	949.558973923154	-0.182896370214454	-0.182896370214454
1368	42.12902724915	-2.98763959705	969	1329.509646563	910.870158145355	-0.314882625710837	-0.276635914446417
1369	42.12902724915	-3.07930626335	1317	1107.78839427912	889.049224069268	-0.197455733729897	-0.197455733729897
1370	42.12902724915	-3.17097292965	1247	1189.41860217545	920.131669714967	-0.226402153092238	-0.226402153092238
1371	42.12902724915	-3.26263959595	1180	1161.84348776651	894.874701052696	-0.229780335755056	-0.229780335755056
1372	42.12902724915	-3.35430626225	1053	1218.17068628853	913.796474347533	-0.249861710979393	-0.249861710979393
1373	42.12902724915	-3.44597292855	991	1283.49471625456	888.033360090475	-0.308112959995738	-0.276635914446417
1374	42.12902724915	0.77069372125	732	1035.86776127684	759.830265077843	-0.266479474038991	-0.266479474038991
1375	42.12902724915	0.86236038755	496	754.036006256857	613.294831837616	-0.186650469276527	-0.186650469276527
1376	42.12902724915	0.95402705385	475	683.904369867621	579.376285573785	-0.152840205296639	-0.152840205296639
1377	42.12902724915	1.04569372015	697	940.738035843919	692.372215793207	-0.264011670186065	-0.264011670186065
1378	42.12902724915	1.13736038645	1366	1231.14844967951	1045.06522721357	-0.151146047833936	-0.151146047833936
1379	42.12902724915	1.22902705275	1177	1414.24819491969	1112.37387012325	-0.21345215491937	-0.21345215491937
1380	42.12902724915	1.32069371905	626	981.238101943434	708.206485650006	-0.278252154856872	-0.276635914446417
1381	42.12902724915	1.41236038535	925	1353.50122270148	1013.46912640373	-0.251224077669521	-0.251224077669521
1382	42.12902724915	1.50402705165	1665	1059.92411686222	935.470167488687	-0.11741779189058	-0.11741779189058
1383	42.12902724915	1.59569371795	875	1348.95165256726	990.055773370453	-0.266055405702476	-0.266055405702476
1384	42.12902724915	1.68736038425	1081	1427.68441656127	1110.22239728418	-0.222361479606066	-0.222361479606066
1385	42.12902724915	1.87069371685	675	1011.58474414922	733.306703064703	-0.275091180144834	-0.275091180144834
1386	42.12902724915	1.96236038315	711	1088.27302100264	806.07077074579	-0.259311996907591	-0.259311996907591
1387	42.12902724915	12.87069367285	1050	965.99431549496	823.449076960577	-0.147563227078977	-0.147563227078977
1388	42.12902724915	12.96236033915	709	783.579760899524	618.545852860595	-0.210615327595337	-0.210615327595337
1389	42.12902724915	13.05402700545	810	778.117734205892	636.726137108298	-0.181709773318418	-0.181709773318418
1390	42.12902724915	13.14569367175	906	935.860859493744	777.842798391957	-0.168847814820749	-0.168847814820749
1391	42.12902724915	13.23736033805	1247	962.022608947594	872.995364075042	-0.0925417386707194	-0.0925417386707194
1392	42.12902724915	13.32902700435	1069	990.64272668011	856.150609310127	-0.13576248403973	-0.13576248403973
1393	42.12902724915	13.42069367065	1388	991.035224677084	911.654077449971	-0.0800992187265371	-0.0800992187265371
1394	42.12902724915	13.51236033695	1206	1119.98971997508	989.378513541877	-0.116618218992318	-0.116618218992318
1395	42.12902724915	13.69569366955	697	728.335809488533	591.456968957925	-0.187933695896032	-0.187933695896032
1396	42.12902724915	13.78736033585	1095	957.305519567995	841.445788292112	-0.121026912419942	-0.121026912419942
1397	42.12902724915	13.87902700215	517	484.624880938673	467.997470169828	-0.0343098578361037	-0.0343098578361037
1398	42.12902724915	13.97069366845	1564	931.750023885348	922.994892413631	-0.00939643815109176	-0.00939643815109176
1399	42.12902724915	14.06236033475	1658	852.524262271345	870.741813351344	0.0213689532207135	0.0213689532207135
1400	42.12902724915	14.15402700105	1541	1152.20703632023	1140.12650421494	-0.0104846887099964	-0.0104846887099964
1401	42.12902724915	19.19569364755	939	379.23091477815	341.808546378554	-0.0986796353917722	-0.0986796353917722
1402	42.12902724915	19.65402697905	384	358.845013448939	285.454378510915	-0.204519032416392	-0.204519032416392
1403	42.12902724915	19.74569364535	1363	439.78327729338	471.030229350604	0.0710507963138824	0.0710507963138824
1404	42.12902724915	19.83736031165	794	450.249895890466	368.480199097867	-0.18160958511913	-0.18160958511913
1405	42.12902724915	19.92902697795	490	484.764414282896	379.337025756663	-0.21748169919236	-0.21748169919236
1406	42.12902724915	2.05402704945	823	1200.45196866812	901.367747350796	-0.249143013734363	-0.249143013734363
1407	42.12902724915	2.14569371575	899	1289.93502812139	986.659578895074	-0.235109088918996	-0.235109088918996
1408	42.12902724915	2.23736038205	775	949.315193325921	735.705097268811	-0.225014934511612	-0.225014934511612
1409	42.12902724915	2.32902704835	1065	1386.17690781577	1113.24883432069	-0.196892670737922	-0.196892670737922
1410	42.12902724915	2.42069371465	754	967.657680113473	730.662048049548	-0.244916809874472	-0.244916809874472
1411	42.12902724915	2.51236038095	811	796.921491647585	637.950896271603	-0.199480873639536	-0.199480873639536
1412	42.12902724915	2.60402704725	455	514.520897272898	412.429527495329	-0.198420259155033	-0.198420259155033
1413	42.12902724915	20.02069364425	1197	616.341810118262	553.33175083539	-0.102232329931961	-0.102232329931961
1414	42.12902724915	20.11236031055	1113	618.227247915451	530.464571977772	-0.141958602170315	-0.141958602170315
1415	42.12902724915	20.20402697685	633	609.362938237018	469.880024292632	-0.228899569028487	-0.228899569028487
1416	42.12902724915	20.29569364315	284	447.779703957407	364.34797600273	-0.186323156715949	-0.186323156715949
1417	42.12902724915	20.38736030945	998	923.492792365927	762.482095934556	-0.174349705555225	-0.174349705555225
1418	42.12902724915	20.47902697575	544	630.420093139695	498.006746626928	-0.210039857475522	-0.210039857475522
1419	42.12902724915	20.57069364205	1233	1175.11769877614	1015.01583410772	-0.136243258726478	-0.136243258726478
1420	42.12902724915	20.66236030835	986	1262.9899836375	1013.20557825421	-0.197772277388851	-0.197772277388851
1421	42.12902724915	20.75402697465	1166	1357.27527703562	1135.81279317935	-0.163166962224468	-0.163166962224468
1422	42.12902724915	20.84569364095	1258	1364.1424395383	1158.23340734931	-0.150943938272812	-0.150943938272812
1423	42.12902724915	21.12069363985	671	997.167147812008	732.182327280019	-0.265737615918677	-0.265737615918677
1424	42.12902724915	21.21236030615	600	911.79140729811	670.45107316368	-0.264688098837856	-0.264688098837856
1425	42.12902724915	21.30402697245	471	728.84761620196	525.966780055695	-0.278358372362499	-0.276635914446417
1426	42.12902724915	21.39569363875	835	1211.37791760604	916.639185087171	-0.243308655569141	-0.243308655569141
1427	42.12902724915	21.48736030505	1280	1478.81208978397	1218.53335835022	-0.176005276959678	-0.176005276959678
1428	42.12902724915	21.57902697135	651	950.532094640219	702.88832122517	-0.260531732501661	-0.260531732501661
1429	42.12902724915	21.67069363765	436	673.542036205194	514.135171930965	-0.236669510892511	-0.236669510892511
1430	42.12902724915	21.76236030395	408	637.441151452685	501.094141822766	-0.213897407343711	-0.213897407343711
1431	42.12902724915	21.85402697025	313	542.060128725925	431.131040275774	-0.204643511986174	-0.204643511986174
1432	42.12902724915	21.94569363655	441	686.061377273147	507.61757903066	-0.26009888350185	-0.26009888350185
1433	42.12902724915	22.03736030285	727	1071.82236462802	793.260426173511	-0.259895620438172	-0.259895620438172
1434	42.12902724915	22.12902696915	533	842.835865257305	636.598154877594	-0.24469498615457	-0.24469498615457
1435	42.12902724915	22.22069363545	1357	1433.39761566746	1195.94266547284	-0.165658814832091	-0.165658814832091
1436	42.12902724915	22.31236030175	1450	1318.66830925676	1120.37557434239	-0.150373474149943	-0.150373474149943
1437	42.12902724915	22.40402696805	1582	1195.33115302453	1059.64952674723	-0.113509654570608	-0.113509654570608
1438	42.12902724915	22.49569363435	1590	1160.59961318336	1014.520300595	-0.125865381074598	-0.125865381074598
1439	42.12902724915	22.58736030065	1251	1463.91161632822	1196.15589641883	-0.182904293485265	-0.182904293485265
1440	42.12902724915	22.67902696695	1162	1557.37579438538	1251.92852682711	-0.196129456139914	-0.196129456139914
1441	42.12902724915	22.77069363325	757	1111.62102454204	841.400789810455	-0.243086653423912	-0.243086653423912
1442	42.12902724915	22.86236029955	725	1147.92045200043	859.932264774677	-0.250878174288023	-0.250878174288023
1443	42.12902724915	22.95402696585	605	957.725700607646	708.067070195959	-0.260678637164364	-0.260678637164364
1444	42.12902724915	23.04569363215	397	624.819604045915	493.425620742584	-0.210291070338559	-0.210291070338559
1445	42.12902724915	23.13736029845	545	835.138981529977	626.889204900452	-0.249359425479111	-0.249359425479111
1446	42.12902724915	23.22902696475	898	1247.87021149947	949.515195081442	-0.239091384399277	-0.239091384399277
1447	42.12902724915	23.32069363105	1679	897.126261793784	799.282009930712	-0.109064081646026	-0.109064081646026
1448	42.12902724915	23.77902696255	1763	746.72872656246	676.083929452979	-0.0946057043160666	-0.0946057043160666
1449	42.12902724915	23.96236029515	1174	1362.33812718366	1110.29464382072	-0.185008022849653	-0.185008022849653
1450	42.12902724915	24.05402696145	1461	1111.98258290353	953.200581084717	-0.14279180650853	-0.14279180650853
1451	42.12902724915	24.14569362775	995	1231.57382062966	974.488901557822	-0.208745034008923	-0.208745034008923
1452	42.12902724915	24.23736029405	256	482.050827222347	389.211840019132	-0.192591697722351	-0.192591697722351
1453	42.12902724915	24.32902696035	241	458.619342725117	372.468284519793	-0.18784872372241	-0.18784872372241
1454	42.12902724915	24.42069362665	332	521.577963680129	432.457475895555	-0.170867049588829	-0.170867049588829
1455	42.12902724915	24.51236029295	189	439.265548409688	376.679238872111	-0.14247944042997	-0.14247944042997
1456	42.12902724915	9.02069368825	908	613.291433659549	580.781278440809	-0.0530093091709276	-0.0530093091709276
1457	42.12902724915	9.11236035455	1559	818.451492394395	861.365788364126	0.0524335240005289	0.0524335240005289
1458	42.12902724915	9.20402702085	885	778.214936944123	750.945519191059	-0.0350409847697666	-0.0350409847697666
1459	42.22069391545	-0.145972941749999	636	891.146756043113	666.606345820793	-0.251967937603598	-0.251967937603598
1460	42.22069391545	-0.237639608049999	817	1081.89895275001	803.723145072129	-0.257118104210015	-0.257118104210015
1461	42.22069391545	-0.329306274349999	932	1086.36459318383	835.553077125439	-0.230872321900086	-0.230872321900086
1462	42.22069391545	-0.42097294065	653	871.16605439188	654.827459101659	-0.248332214277147	-0.248332214277147
1463	42.22069391545	-0.51263960695	586	785.074330114008	603.669351840288	-0.231067264990535	-0.231067264990535
1464	42.22069391545	-2.16263960035	709	1094.29577774844	759.802240506455	-0.305670134202857	-0.276635914446417
1465	42.22069391545	-2.25430626665	908	1352.05348490545	989.042237682181	-0.268488821837292	-0.268488821837292
1466	42.22069391545	-2.34597293295	1022	1480.94106302312	1090.21916378622	-0.263833523826599	-0.263833523826599
1467	42.22069391545	-2.43763959925	1105	1236.19773468049	994.020290977475	-0.195905102322171	-0.195905102322171
1468	42.22069391545	-2.52930626555	1054	1363.84483412456	1011.62742945634	-0.258253282085648	-0.258253282085648
1469	42.22069391545	-2.62097293185	955	1296.9630680264	950.564154124245	-0.267084639834251	-0.267084639834251
1470	42.22069391545	-2.71263959815	1237	1283.68270198592	1000.91686190471	-0.220277051053005	-0.220277051053005
1471	42.22069391545	-2.80430626445	989	1282.51889625429	972.02382784073	-0.242097850815602	-0.242097850815602
1472	42.22069391545	-2.89597293075	1203	1390.28581635875	1094.10292271863	-0.213037412994575	-0.213037412994575
1473	42.22069391545	-2.98763959705	1610	765.682399294789	690.633882554043	-0.0980152042281068	-0.0980152042281068
1474	42.22069391545	-3.07930626335	1467	1122.12068433655	892.880271726116	-0.204292119208168	-0.204292119208168
1475	42.22069391545	-3.17097292965	1579	890.627941540732	754.801167629321	-0.152506751221435	-0.152506751221435
1476	42.22069391545	-3.26263959595	1416	982.86511208341	822.561487507957	-0.163098295589771	-0.163098295589771
1477	42.22069391545	-3.35430626225	1393	1158.83414704039	956.210293332101	-0.17485146966525	-0.17485146966525
1478	42.22069391545	-3.44597292855	1180	1174.12651526442	931.452931132711	-0.206684357244974	-0.206684357244974
1479	42.22069391545	0.587360388650001	1024	1234.06852029462	969.098447670196	-0.214712609767538	-0.214712609767538
1480	42.22069391545	0.679027054950001	782	1182.5779239932	865.611933768862	-0.268029686495448	-0.268029686495448
1481	42.22069391545	0.77069372125	1065	1243.48540315059	1001.88278094627	-0.194294699071	-0.194294699071
1482	42.22069391545	0.86236038755	847	1170.10695643197	867.885815239071	-0.258285056363111	-0.258285056363111
1483	42.22069391545	0.95402705385	605	863.095214808223	626.59069254265	-0.274019040087163	-0.274019040087163
1484	42.22069391545	1.04569372015	1280	1256.37557492885	1059.74917800349	-0.156502880865459	-0.156502880865459
1485	42.22069391545	1.22902705275	1034	1440.3124479666	1097.36028479209	-0.238109559949081	-0.238109559949081
1486	42.22069391545	1.32069371905	573	870.855143123387	655.196668568979	-0.2476398931066	-0.2476398931066
1487	42.22069391545	1.41236038535	983	1429.1793938775	1102.14708295179	-0.228825235185098	-0.228825235185098
1488	42.22069391545	1.50402705165	1287	1311.5585916221	1081.6739006341	-0.175275959805724	-0.175275959805724
1489	42.22069391545	1.59569371795	1334	1384.21782286868	1159.50820392317	-0.162336891804949	-0.162336891804949
1490	42.22069391545	1.68736038425	1409	1418.94193371013	1170.33124880745	-0.175208497963434	-0.175208497963434
1491	42.22069391545	1.77902705055	1427	1341.52698633621	1142.26827042026	-0.148531276631375	-0.148531276631375
1492	42.22069391545	1.87069371685	757	1170.61512362557	845.665011351656	-0.277589197094514	-0.276635914446417
1493	42.22069391545	1.96236038315	1360	1360.1426354308	1161.23008919667	-0.146243887260491	-0.146243887260491
1494	42.22069391545	12.87069367285	420	520.838156133059	424.006331748474	-0.185915381283716	-0.185915381283716
1495	42.22069391545	12.96236033915	640	761.077125768065	590.568391835865	-0.224036077500196	-0.224036077500196
1496	42.22069391545	13.05402700545	832	963.671640441907	773.221137091099	-0.197630079954904	-0.197630079954904
1497	42.22069391545	13.14569367175	734	858.609240644663	668.373582674332	-0.221562556009178	-0.221562556009178
1498	42.22069391545	13.23736033805	1129	1105.62096275344	957.09221838519	-0.134339660129409	-0.134339660129409
1499	42.22069391545	13.32902700435	1482	1057.83063611574	978.418819117656	-0.0750704453878176	-0.0750704453878176
1500	42.22069391545	13.42069367065	1591	1028.97464332911	967.06810307577	-0.0601633292469218	-0.0601633292469218
1501	42.22069391545	13.51236033695	1273	1179.36532421355	1041.26300036867	-0.1170988505508	-0.1170988505508
1502	42.22069391545	13.60402700325	569	671.0205404386	560.230239863502	-0.165107167215302	-0.165107167215302
1503	42.22069391545	13.69569366955	1003	978.353132228738	845.689054399646	-0.135599379670689	-0.135599379670689
1504	42.22069391545	13.78736033585	834	811.285902239311	676.767267866197	-0.165809160496707	-0.165809160496707
1505	42.22069391545	13.87902700215	509	516.957414803475	538.242121381455	0.0411730366341123	0.0411730366341123
1506	42.22069391545	14.06236033475	792	725.62866081019	615.732806107388	-0.151449164893926	-0.151449164893926
1507	42.22069391545	19.01236031495	811	267.004305713275	259.656085379112	-0.0275209806618385	-0.0275209806618385
1508	42.22069391545	19.56236031275	408	310.393128820551	272.934751242297	-0.1206804342628	-0.1206804342628
1509	42.22069391545	19.65402697905	585	376.53641634483	301.659964752076	-0.1988558034296	-0.1988558034296
1510	42.22069391545	19.74569364535	1049	522.000396742559	513.686474739865	-0.0159270415397677	-0.0159270415397677
1511	42.22069391545	19.83736031165	1418	480.711983456495	492.300371022331	0.0241067166300088	0.0241067166300088
1512	42.22069391545	19.92902697795	626	559.688672373924	433.79408168132	-0.224936820962664	-0.224936820962664
1513	42.22069391545	2.05402704945	1294	1416.00772458555	1196.69233018145	-0.154882908190551	-0.154882908190551
1514	42.22069391545	2.14569371575	809	1314.78175199959	975.217829268758	-0.258266379354903	-0.258266379354903
1515	42.22069391545	2.23736038205	749	1111.02136905851	827.124658189337	-0.255527678202764	-0.255527678202764
1516	42.22069391545	2.32902704835	1011	1251.52571945239	1011.64007854524	-0.191674559442625	-0.191674559442625
1517	42.22069391545	2.42069371465	523	668.149823553731	525.817415174127	-0.213024689017459	-0.213024689017459
1518	42.22069391545	2.51236038095	532	639.640310569809	506.076493561051	-0.208810818833129	-0.208810818833129
1519	42.22069391545	20.02069364425	1069	713.549600235973	603.250429502543	-0.154578141024749	-0.154578141024749
1520	42.22069391545	20.11236031055	464	501.390277596167	400.662753907324	-0.200896443727956	-0.200896443727956
1521	42.22069391545	20.20402697685	477	505.196430988002	400.859347643392	-0.206527752265707	-0.206527752265707
1522	42.22069391545	20.29569364315	465	540.065759288138	434.171017150718	-0.196077496705215	-0.196077496705215
1523	42.22069391545	20.38736030945	408	590.2019179205	466.662208267682	-0.209317702809395	-0.209317702809395
1524	42.22069391545	20.47902697575	781	1079.64743825973	836.960551941862	-0.224783459597747	-0.224783459597747
1525	42.22069391545	20.57069364205	895	1016.5810555609	811.78796078393	-0.201452794793602	-0.201452794793602
1526	42.22069391545	20.66236030835	364	578.348468463861	452.269507429686	-0.217998262136061	-0.217998262136061
1527	42.22069391545	20.75402697465	465	726.704577045997	555.23098724483	-0.235960519883052	-0.235960519883052
1528	42.22069391545	20.84569364095	1437	1148.87952713076	1031.95259626284	-0.101774753667982	-0.101774753667982
1529	42.22069391545	20.93736030725	1257	1329.02578271148	1095.97438542326	-0.175355061067927	-0.175355061067927
1530	42.22069391545	21.02902697355	1001	1489.74413495066	1149.36452499528	-0.228481926506565	-0.228481926506565
1531	42.22069391545	21.12069363985	1684	908.684144128335	862.910513563085	-0.0503735328287903	-0.0503735328287903
1532	42.22069391545	21.21236030615	940	1366.73902595184	1060.50047667859	-0.224065123961747	-0.224065123961747
1533	42.22069391545	21.30402697245	754	1251.33870492384	921.030548542165	-0.263963829362874	-0.263963829362874
1534	42.22069391545	21.39569363875	1177	1513.0607277051	1233.22161031883	-0.184949032290801	-0.184949032290801
1535	42.22069391545	21.48736030505	945	1433.58362177767	1098.11617209585	-0.234006195791942	-0.234006195791942
1536	42.22069391545	21.57902697135	855	1306.26909735482	990.392399611318	-0.241815946180731	-0.241815946180731
1537	42.22069391545	21.67069363765	430	708.207338033455	498.382300714672	-0.296276282453417	-0.276635914446417
1538	42.22069391545	21.76236030395	604	936.778384853117	682.082792899875	-0.271884573845262	-0.271884573845262
1539	42.22069391545	21.85402697025	343	552.169302769565	478.687785217385	-0.133077875179971	-0.133077875179971
1540	42.22069391545	21.94569363655	591	941.985533956415	644.3194814305	-0.315998539038804	-0.276635914446417
1541	42.22069391545	22.03736030285	943	1505.15180587379	1149.87362428862	-0.236041427980034	-0.236041427980034
1542	42.22069391545	22.12902696915	788	1305.26310079135	992.723959638589	-0.239445320229519	-0.239445320229519
1543	42.22069391545	22.22069363545	928	1402.84741950362	1086.13375143215	-0.225764871979831	-0.225764871979831
1544	42.22069391545	22.31236030175	974	1392.99703888761	1088.64464819126	-0.218487464222748	-0.218487464222748
1545	42.22069391545	22.40402696805	867	1450.63711584582	1107.69977646044	-0.236404636031543	-0.236404636031543
1546	42.22069391545	22.49569363435	1286	1539.32864710264	1274.22446875606	-0.172220648816979	-0.172220648816979
1547	42.22069391545	22.67902696695	1068	1422.19069496256	1123.88381673077	-0.209751673448857	-0.209751673448857
1548	42.22069391545	22.77069363325	670	977.618975618632	721.989768749775	-0.261481429109021	-0.261481429109021
1549	42.22069391545	22.86236029955	508	779.397769105189	596.754600451599	-0.234338839413511	-0.234338839413511
1550	42.22069391545	22.95402696585	765	1093.80232980749	830.039712438981	-0.241142855688494	-0.241142855688494
1551	42.22069391545	23.04569363215	485	762.496889361517	579.571985618739	-0.239902491793706	-0.239902491793706
1552	42.22069391545	23.13736029845	846	1252.74239786194	961.494838759441	-0.232487987633827	-0.232487987633827
1553	42.22069391545	23.41236029735	1536	1086.41600797217	943.778885870951	-0.131291439977449	-0.131291439977449
1554	42.22069391545	23.68736029625	1743	790.372551638979	710.996994366443	-0.100428028665642	-0.100428028665642
1555	42.22069391545	23.77902696255	1591	1002.29127624163	878.537524069125	-0.123470846355714	-0.123470846355714
1556	42.22069391545	23.87069362885	887	1259.48193739615	978.675782913397	-0.222953697187025	-0.222953697187025
1557	42.22069391545	23.96236029515	494	761.234397366102	580.402394184882	-0.237551014256457	-0.237551014256457
1558	42.22069391545	24.05402696145	282	528.029387968261	433.812607733437	-0.178430940363659	-0.178430940363659
1559	42.22069391545	24.14569362775	232	485.861692028618	388.628914277229	-0.200124396194753	-0.200124396194753
1560	42.22069391545	24.23736029405	221	475.718719327886	398.452257776819	-0.162420477504505	-0.162420477504505
1561	42.22069391545	24.32902696035	215	466.849539454682	390.983574890502	-0.162506242702516	-0.162506242702516
1562	42.22069391545	24.42069362665	215	470.271962001792	382.180679765723	-0.187319868828866	-0.187319868828866
1563	42.22069391545	8.92902702195	1515	763.656128111783	812.090736416824	0.0634246312208614	0.0634246312208614
1564	42.22069391545	9.02069368825	1758	743.654679936419	822.258346304769	0.105699148393808	0.105699148393808
1565	42.31236058175	-0.0543062754499992	1127	1218.29241104654	999.854018301629	-0.179298820844879	-0.179298820844879
1566	42.31236058175	-0.145972941749999	1116	1236.72800167597	995.869178269775	-0.194754887962263	-0.194754887962263
1567	42.31236058175	-0.237639608049999	1053	1277.0116581119	1017.96250357086	-0.202855747553669	-0.202855747553669
1568	42.31236058175	-0.329306274349999	1072	1259.51457721581	1006.32429374512	-0.201022114432665	-0.201022114432665
1569	42.31236058175	-0.42097294065	1135	1235.09893722592	1002.11890361126	-0.188632688922836	-0.188632688922836
1570	42.31236058175	-0.51263960695	1128	1208.41623826355	985.563119476765	-0.184417514206046	-0.184417514206046
1571	42.31236058175	-0.60430627325	837	1067.02693554755	802.134411390246	-0.248252893467373	-0.248252893467373
1572	42.31236058175	-0.69597293955	737	939.072151022746	704.208376109811	-0.250101948670445	-0.250101948670445
1573	42.31236058175	-0.78763960585	685	949.526826367861	708.880940686218	-0.253437690225313	-0.253437690225313
1574	42.31236058175	-2.25430626665	691	1104.01937776872	810.421030158274	-0.265935864462651	-0.265935864462651
1575	42.31236058175	-2.34597293295	836	1365.42466534541	1008.67516160645	-0.261273662907442	-0.261273662907442
1576	42.31236058175	-2.43763959925	1183	1223.9161552946	1005.12471924793	-0.178763418637944	-0.178763418637944
1577	42.31236058175	-2.52930626555	615	1110.44660684875	787.470919558656	-0.290852063753559	-0.276635914446417
1578	42.31236058175	-2.62097293185	1430	957.996786608592	848.887073457368	-0.113893610789118	-0.113893610789118
1579	42.31236058175	-2.71263959815	924	1146.93102406817	909.796385666283	-0.206755797363271	-0.206755797363271
1580	42.31236058175	-2.80430626445	861	1305.23672021336	960.011244782736	-0.264492616614547	-0.264492616614547
1581	42.31236058175	-2.89597293075	1073	1386.34490573704	1032.50853861958	-0.25522968032933	-0.25522968032933
1582	42.31236058175	-2.98763959705	1139	1262.29041757075	1017.64610007682	-0.193809850798629	-0.193809850798629
1583	42.31236058175	-3.07930626335	1007	1472.49277402595	1086.87281791954	-0.26188240982133	-0.26188240982133
1584	42.31236058175	-3.17097292965	1294	1199.55020680142	981.030516374886	-0.182168023637136	-0.182168023637136
1585	42.31236058175	-3.26263959595	1068	1356.41943660579	1013.96865911374	-0.252466728395586	-0.252466728395586
1586	42.31236058175	-3.35430626225	1142	1209.69115003962	959.027369250659	-0.207213040105938	-0.207213040105938
1587	42.31236058175	-3.44597292855	1012	1303.12451523745	981.458282678687	-0.246842284676189	-0.246842284676189
1588	42.31236058175	0.0373603908500009	881	1186.94261753418	896.009231903117	-0.245111584446658	-0.245111584446658
1589	42.31236058175	0.587360388650001	892	1215.59208857421	933.951417281862	-0.231690115409268	-0.231690115409268
1590	42.31236058175	0.679027054950001	956	1321.89283274454	1014.0096285607	-0.232910865810968	-0.232910865810968
1591	42.31236058175	0.77069372125	1142	1211.0471632555	982.70960845395	-0.188545551097896	-0.188545551097896
1592	42.31236058175	0.86236038755	1355	1237.39735859097	1059.53691429799	-0.143737533507839	-0.143737533507839
1593	42.31236058175	0.95402705385	1111	1294.76938652038	1046.47551846222	-0.191766866472981	-0.191766866472981
1594	42.31236058175	1.04569372015	923	1296.67060493876	969.261896673076	-0.252499522252334	-0.252499522252334
1595	42.31236058175	1.13736038645	1306	1280.86407697775	1078.822594583	-0.15773842519768	-0.15773842519768
1596	42.31236058175	1.22902705275	1704	896.852516536372	821.603426916084	-0.0839035273167307	-0.0839035273167307
1597	42.31236058175	1.32069371905	897	1426.54906629859	1040.34191113892	-0.27072826605379	-0.27072826605379
1598	42.31236058175	1.41236038535	927	1322.72931839708	1012.78005448137	-0.234325541594036	-0.234325541594036
1599	42.31236058175	1.50402705165	1122	1360.95040069284	1096.59896481978	-0.194240315986892	-0.194240315986892
1600	42.31236058175	1.59569371795	1299	1377.02330709164	1145.59372077253	-0.168065119251975	-0.168065119251975
1601	42.31236058175	1.68736038425	1230	1468.59352070778	1198.41792463861	-0.18396894188867	-0.18396894188867
1602	42.31236058175	1.77902705055	1500	1203.09151056804	1046.99043591483	-0.129749959402103	-0.129749959402103
1603	42.31236058175	12.77902700655	596	671.902285987232	532.017366200974	-0.208192355798766	-0.208192355798766
1604	42.31236058175	12.87069367285	498	618.440432576768	506.279766580043	-0.181360499877734	-0.181360499877734
1605	42.31236058175	12.96236033915	785	897.382178725839	713.735146370841	-0.20464751441326	-0.20464751441326
1606	42.31236058175	13.05402700545	941	1056.65487890627	861.691791045823	-0.184509712444856	-0.184509712444856
1607	42.31236058175	13.14569367175	1288	1127.18137318168	998.117243923355	-0.11450165193381	-0.11450165193381
1608	42.31236058175	13.23736033805	1376	1023.00021500727	931.535166667218	-0.0894086306124614	-0.0894086306124614
1609	42.31236058175	13.32902700435	841	1015.87721983972	814.815807814403	-0.1979190084182	-0.1979190084182
1610	42.31236058175	13.42069367065	719	824.492287224603	650.211126468411	-0.211379977055765	-0.211379977055765
1611	42.31236058175	13.51236033695	590	712.99718543542	564.340161691008	-0.208495947503116	-0.208495947503116
1612	42.31236058175	13.60402700325	856	958.766596243769	781.207359168801	-0.18519547694987	-0.18519547694987
1613	42.31236058175	13.69569366955	982	1092.01132654375	909.133483057255	-0.167468815607718	-0.167468815607718
1614	42.31236058175	13.78736033585	694	745.118920530901	613.197596052548	-0.177047342167018	-0.177047342167018
1615	42.31236058175	13.87902700215	628	628.121112722964	555.369175248221	-0.115824696863565	-0.115824696863565
1616	42.31236058175	18.92069364865	1071	309.40486285496	313.19647083683	0.0122545196829918	0.0122545196829918
1617	42.31236058175	19.01236031495	457	180.299525546914	185.983668557048	0.0315261118568821	0.0315261118568821
1618	42.31236058175	19.47069364645	462	330.128773537037	291.490695396387	-0.117039413822302	-0.117039413822302
1619	42.31236058175	19.56236031275	564	462.250773255484	358.815133762562	-0.223765205982151	-0.223765205982151
1620	42.31236058175	19.65402697905	1626	380.818759456957	420.297722493112	0.103668640411654	0.103668640411654
1621	42.31236058175	19.74569364535	1110	559.016073988223	528.664967375096	-0.0542937994548013	-0.0542937994548013
1622	42.31236058175	19.83736031165	1445	457.634038855035	468.218000842021	0.0231275672007848	0.0231275672007848
1623	42.31236058175	19.92902697795	944	551.163755636716	454.713916325591	-0.174993072974662	-0.174993072974662
1624	42.31236058175	2.05402704945	1560	1255.65141481415	1094.23193327153	-0.128554373959364	-0.128554373959364
1625	42.31236058175	2.14569371575	1045	1554.17064719847	1214.74663635719	-0.218395587031014	-0.218395587031014
1626	42.31236058175	2.23736038205	1593	1202.31876867912	1067.11739094275	-0.11245052581597	-0.11245052581597
1627	42.31236058175	2.32902704835	1218	1536.97727266122	1253.94183904566	-0.184150695426677	-0.184150695426677
1628	42.31236058175	2.42069371465	856	1315.74168566571	998.063663247856	-0.241444066019024	-0.241444066019024
1629	42.31236058175	2.51236038095	660	876.142343918511	660.33525130913	-0.246315104055116	-0.246315104055116
1630	42.31236058175	2.60402704725	705	1044.58564383432	798.505435553939	-0.235576862206439	-0.235576862206439
1631	42.31236058175	20.02069364425	734	543.513149611243	431.66515728087	-0.205787095326717	-0.205787095326717
1632	42.31236058175	20.11236031055	462	561.160986947851	428.027202807864	-0.237247041823239	-0.237247041823239
1633	42.31236058175	20.20402697685	561	693.007519262716	524.675832631871	-0.24290023116911	-0.24290023116911
1634	42.31236058175	20.29569364315	687	765.539642662979	594.995627265036	-0.222776203730867	-0.222776203730867
1635	42.31236058175	20.38736030945	532	700.921496424865	530.207631345634	-0.243556326849693	-0.243556326849693
1636	42.31236058175	20.47902697575	445	632.640172842755	498.962795333751	-0.21130080454475	-0.21130080454475
1637	42.31236058175	20.57069364205	358	577.014231858399	451.42837543471	-0.217647762377044	-0.217647762377044
1638	42.31236058175	20.66236030835	375	599.895579623232	462.594175021372	-0.22887550644746	-0.22887550644746
1639	42.31236058175	20.75402697465	383	624.089131355146	475.805010708447	-0.237600870126861	-0.237600870126861
1640	42.31236058175	20.84569364095	468	763.072312932296	562.020694325684	-0.263476495214485	-0.263476495214485
1641	42.31236058175	20.93736030725	1002	1447.4342425633	1149.61049412605	-0.20575977801232	-0.20575977801232
1642	42.31236058175	21.02902697355	1444	1162.71676103765	1036.39474412472	-0.108643842719006	-0.108643842719006
1643	42.31236058175	21.12069363985	947	1332.44721428844	1044.27164532141	-0.216275411045771	-0.216275411045771
1644	42.31236058175	21.21236030615	543	911.604842376836	665.59083095932	-0.269869136254346	-0.269869136254346
1645	42.31236058175	21.30402697245	518	874.572626250209	643.703454366593	-0.263979416864994	-0.263979416864994
1646	42.31236058175	21.39569363875	537	909.640239721062	665.535495403139	-0.268353062736952	-0.268353062736952
1647	42.31236058175	21.48736030505	920	1382.0815516962	1064.36897529479	-0.229879760721419	-0.229879760721419
1648	42.31236058175	21.57902697135	826	1315.24081955948	987.484135205742	-0.249198990389845	-0.249198990389845
1649	42.31236058175	21.67069363765	473	805.51753840907	570.133748393492	-0.292214357592351	-0.276635914446417
1650	42.31236058175	21.76236030395	549	906.190382109341	672.853875031221	-0.257491705589484	-0.257491705589484
1651	42.31236058175	21.85402697025	522	880.550971173828	622.642315458487	-0.292894635470713	-0.276635914446417
1652	42.31236058175	21.94569363655	1006	1479.78065101869	1152.24158625641	-0.221342983865074	-0.221342983865074
1653	42.31236058175	22.03736030285	1221	1448.39442793634	1171.06908568591	-0.191470870711342	-0.191470870711342
1654	42.31236058175	22.12902696915	864	1453.71202848805	1120.48395349216	-0.229225643363814	-0.229225643363814
1655	42.31236058175	22.22069363545	1240	1526.1293480214	1244.07674264244	-0.184815661755431	-0.184815661755431
1656	42.31236058175	22.31236030175	1089	1592.73667368672	1279.2786732947	-0.196804660538432	-0.196804660538432
1657	42.31236058175	22.40402696805	1076	1509.22723223336	1189.01354449399	-0.212170626728962	-0.212170626728962
1658	42.31236058175	22.49569363435	915	1447.81962274063	1060.7409463602	-0.26735283201074	-0.26735283201074
1659	42.31236058175	22.58736030065	1098	1583.66591083124	1251.60470050939	-0.209678826860369	-0.209678826860369
1660	42.31236058175	22.67902696695	555	902.81417556724	670.596082577174	-0.257215824999826	-0.257215824999826
1661	42.31236058175	22.77069363325	466	786.067193329898	564.863918402284	-0.281405046291988	-0.276635914446417
1662	42.31236058175	22.86236029955	632	995.370270735356	743.465751761368	-0.253076193231978	-0.253076193231978
1663	42.31236058175	22.95402696585	689	1054.42916820915	792.258786953083	-0.24863726190479	-0.24863726190479
1664	42.31236058175	23.04569363215	555	901.317476200066	665.312981449262	-0.261843912919334	-0.261843912919334
1665	42.31236058175	23.13736029845	587	914.748770515123	676.793039856653	-0.260132331770689	-0.260132331770689
1666	42.31236058175	23.22902696475	637	987.245408336819	727.485864765669	-0.263115474002313	-0.263115474002313
1667	42.31236058175	23.32069363105	979	1300.2651825837	1017.3657089501	-0.217570598230942	-0.217570598230942
1668	42.31236058175	23.41236029735	1400	1155.99642327778	980.065590462025	-0.152189772626552	-0.152189772626552
1669	42.31236058175	23.50402696365	1108	1390.14576278936	1112.96415260379	-0.199390321220274	-0.199390321220274
1670	42.31236058175	23.59569362995	1111	1299.4242664772	1048.8700304791	-0.192819422002457	-0.192819422002457
1671	42.31236058175	23.68736029625	839	1233.05587694511	947.56916995946	-0.231527793933345	-0.231527793933345
1672	42.31236058175	23.77902696255	602	951.755760404053	703.061054124414	-0.26130097302911	-0.26130097302911
1673	42.31236058175	23.87069362885	588	873.889157042644	646.018498288049	-0.260754647106206	-0.260754647106206
1674	42.31236058175	23.96236029515	879	1220.09721486868	948.624820430656	-0.222500626285951	-0.222500626285951
1675	42.31236058175	24.05402696145	485	791.793094958236	604.35471944721	-0.236726458849598	-0.236726458849598
1676	42.31236058175	24.14569362775	308	577.263365583729	460.02690833586	-0.20309006986667	-0.20309006986667
1677	42.31236058175	24.23736029405	288	554.529303468378	441.605759999572	-0.203638550320986	-0.203638550320986
1678	42.31236058175	24.32902696035	291	556.441203832157	443.940117595163	-0.202179647125716	-0.202179647125716
1679	42.31236058175	24.42069362665	299	562.392769799184	449.642602512838	-0.200482960203429	-0.200482960203429
1680	42.31236058175	8.92902702195	1264	1126.86530435657	1102.74799590943	-0.0214021217566055	-0.0214021217566055
1681	42.31236058175	9.02069368825	1060	849.741630241985	820.926384961652	-0.0339105961798374	-0.0339105961798374
1682	42.31236058175	9.11236035455	924	771.066140044284	822.011004210259	0.0660706799588537	0.0660706799588537
1683	42.31236058175	9.38736035345	918	677.199550937069	670.411410605236	-0.010023840568767	-0.010023840568767
1684	42.40402724805	-0.0543062754499992	1267	1127.12320477842	962.368461674566	-0.146172789634157	-0.146172789634157
1685	42.40402724805	-0.145972941749999	960	1219.9086818909	954.556508645192	-0.217518062773684	-0.217518062773684
1686	42.40402724805	-0.237639608049999	869	1166.33884290079	889.653803699885	-0.237225263382947	-0.237225263382947
1687	42.40402724805	-0.329306274349999	811	1076.33357181964	818.723482653972	-0.239340382861191	-0.239340382861191
1688	42.40402724805	-0.42097294065	793	1083.23381029709	827.51034683712	-0.236074115328651	-0.236074115328651
1689	42.40402724805	-0.51263960695	677	996.92135762457	729.143825942413	-0.268604468781979	-0.268604468781979
1690	42.40402724805	-0.60430627325	905	1054.73287371404	825.719452845508	-0.217129309776896	-0.217129309776896
1691	42.40402724805	-0.69597293955	1002	1088.39662204977	881.170963936945	-0.190395352130509	-0.190395352130509
1692	42.40402724805	-0.78763960585	706	1123.8831285284	831.999769129344	-0.259709708233848	-0.259709708233848
1693	42.40402724805	-0.87930627215	1121	1200.96152861121	994.890601902887	-0.171588283054014	-0.171588283054014
1694	42.40402724805	-0.97097293845	1212	1135.81124421332	960.771550815653	-0.154109843769777	-0.154109843769777
1695	42.40402724805	-3.07930626335	940	1339.29781257205	1029.98051988202	-0.23095482557087	-0.23095482557087
1696	42.40402724805	-3.17097292965	919	1329.35252300598	1017.0821315949	-0.234904125133761	-0.234904125133761
1697	42.40402724805	-3.26263959595	861	1355.17232517899	988.610847892707	-0.270490675226759	-0.270490675226759
1698	42.40402724805	0.0373603908500009	807	1203.01710521519	906.961241883864	-0.246094475338625	-0.246094475338625
1699	42.40402724805	0.129027057150001	705	983.484905484217	742.561651807461	-0.244968938855384	-0.244968938855384
1700	42.40402724805	0.220693723450001	585	903.736254670655	672.680651487277	-0.255667073207747	-0.255667073207747
1701	42.40402724805	0.312360389750001	905	1092.31351357887	859.792793456914	-0.212869947347002	-0.212869947347002
1702	42.40402724805	0.404027056050001	686	1060.79943682215	775.703916276975	-0.268755346815834	-0.268755346815834
1703	42.40402724805	0.495693722350001	1792	591.207577901332	578.605634666502	-0.0213155982870931	-0.0213155982870931
1704	42.40402724805	0.587360388650001	1484	1098.34915237774	959.694921003466	-0.126238756659581	-0.126238756659581
1705	42.40402724805	0.679027054950001	1363	1221.47838427517	1055.18261245898	-0.136143032866579	-0.136143032866579
1706	42.40402724805	0.77069372125	1135	1295.45949875985	1063.14664420972	-0.179328535374915	-0.179328535374915
1707	42.40402724805	0.86236038755	1242	1358.98984653561	1121.13464832608	-0.175023528553856	-0.175023528553856
1708	42.40402724805	0.95402705385	1363	1313.63744951061	1101.57610880438	-0.161430644950955	-0.161430644950955
1709	42.40402724805	1.13736038645	738	1194.15692556165	865.521312012447	-0.275203037820705	-0.275203037820705
1710	42.40402724805	1.32069371905	1157	1491.65489669047	1152.30516192737	-0.22749882396794	-0.22749882396794
1711	42.40402724805	1.41236038535	1716	869.628898036983	790.055568157184	-0.0915026283733437	-0.0915026283733437
1712	42.40402724805	1.50402705165	1696	839.541089063642	778.073742582404	-0.0732154117075963	-0.0732154117075963
1713	42.40402724805	1.68736038425	1448	1328.22826274873	1111.91155059571	-0.162861097162136	-0.162861097162136
1714	42.40402724805	1.77902705055	1442	1319.09346353328	1110.74520477281	-0.157948063969932	-0.157948063969932
1715	42.40402724805	1.87069371685	1072	1495.93945568649	1148.15811896946	-0.232483564354835	-0.232483564354835
1716	42.40402724805	1.96236038315	1228	1400.71125163622	1156.50219339908	-0.174346467162212	-0.174346467162212
1717	42.40402724805	12.59569367395	486	567.632696289044	475.707240548606	-0.161945314886563	-0.161945314886563
1718	42.40402724805	12.68736034025	494	603.766110630125	494.450063423907	-0.181056944537894	-0.181056944537894
1719	42.40402724805	12.96236033915	782	882.555861608552	694.467708192778	-0.213117561842446	-0.213117561842446
1720	42.40402724805	13.05402700545	456	603.105708091136	514.796114276254	-0.146424735548246	-0.146424735548246
1721	42.40402724805	13.14569367175	1204	1248.65808694492	1074.66381664928	-0.139345007344127	-0.139345007344127
1722	42.40402724805	13.23736033805	889	1036.00357305957	832.564821802887	-0.196368773763861	-0.196368773763861
1723	42.40402724805	13.32902700435	774	939.884382935725	744.611220182574	-0.207762961379586	-0.207762961379586
1724	42.40402724805	13.42069367065	1209	1149.64249276552	998.203828848052	-0.131726745375578	-0.131726745375578
1725	42.40402724805	13.51236033695	1066	1201.50723667725	1010.51584847043	-0.158959831765148	-0.158959831765148
1726	42.40402724805	13.69569366955	1698	915.093745147451	899.599226124947	-0.016932165807785	-0.016932165807785
1727	42.40402724805	13.78736033585	1664	892.421354121378	890.14515033353	-0.00255059314452332	-0.00255059314452332
1728	42.40402724805	13.87902700215	610	615.398454300112	545.8638142456	-0.112991249114515	-0.112991249114515
1729	42.40402724805	18.92069364865	715	264.59630499513	250.61234714368	-0.0528501630123179	-0.0528501630123179
1730	42.40402724805	19.01236031495	450	203.649486207408	209.007597368421	0.0263104575454524	0.0263104575454524
1731	42.40402724805	19.10402698125	368	179.318610542194	182.826113131423	0.0195601704620837	0.0195601704620837
1732	42.40402724805	19.37902698015	321	269.462400831215	240.704006411452	-0.106725073075324	-0.106725073075324
1733	42.40402724805	19.47069364645	815	524.577802340869	448.861147805709	-0.144338273936265	-0.144338273936265
1734	42.40402724805	19.56236031275	1761	315.296875649542	350.157501963084	0.110564452126985	0.110564452126985
1735	42.40402724805	19.65402697905	1129	634.388813394329	548.499829587941	-0.135388553506855	-0.135388553506855
1736	42.40402724805	19.74569364535	1423	516.156182365242	494.18338605459	-0.042570053525202	-0.042570053525202
1737	42.40402724805	19.83736031165	1194	695.51164213687	610.009303257152	-0.122934446671551	-0.122934446671551
1738	42.40402724805	19.92902697795	1319	654.970481483711	588.571754582617	-0.101376670824432	-0.101376670824432
1739	42.40402724805	2.42069371465	1192	1561.71419394881	1268.5241100608	-0.187736069137385	-0.187736069137385
1740	42.40402724805	2.51236038095	859	1269.39468455286	975.26133619319	-0.231711501504573	-0.231711501504573
1741	42.40402724805	2.60402704725	666	882.701773318424	676.115815721437	-0.234038226546604	-0.234038226546604
1742	42.40402724805	2.69569371355	1016	1118.08092213865	917.138538843943	-0.179720787034226	-0.179720787034226
1743	42.40402724805	2.78736037985	582	795.305908363309	628.583576443998	-0.209632960306325	-0.209632960306325
1744	42.40402724805	20.02069364425	807	763.703755183008	609.856898899699	-0.201448343338894	-0.201448343338894
1745	42.40402724805	20.11236031055	669	637.286840629283	499.715370643788	-0.215870564422217	-0.215870564422217
1746	42.40402724805	20.20402697685	535	689.344407209199	521.293325135152	-0.243783920369209	-0.243783920369209
1747	42.40402724805	20.29569364315	419	608.292080152804	482.372324378376	-0.207005417106197	-0.207005417106197
1748	42.40402724805	20.38736030945	418	608.956241909795	481.956810602428	-0.2085526390354	-0.2085526390354
1749	42.40402724805	20.47902697575	356	572.993824454147	446.492523351976	-0.220772538382382	-0.220772538382382
1750	42.40402724805	20.57069364205	393	639.939394930443	501.842207154407	-0.21579729091541	-0.21579729091541
1751	42.40402724805	20.66236030835	501	768.311587442569	573.64167653814	-0.25337364955332	-0.25337364955332
1752	42.40402724805	20.75402697465	666	987.70157598918	742.281085071615	-0.248476358531449	-0.248476358531449
1753	42.40402724805	20.84569364095	655	1021.0510200112	761.343117939376	-0.254353501423439	-0.254353501423439
1754	42.40402724805	20.93736030725	917	1357.37424081323	1063.96548287795	-0.216159073240916	-0.216159073240916
1755	42.40402724805	21.02902697355	657	1122.00247864778	814.020721111894	-0.274492938649354	-0.274492938649354
1756	42.40402724805	21.12069363985	559	957.136121912493	691.104149968025	-0.277945807136501	-0.276635914446417
1757	42.40402724805	21.21236030615	589	989.938888396372	716.064707949442	-0.27665766408125	-0.276635914446417
1758	42.40402724805	21.30402697245	638	1058.98270568935	771.468356097082	-0.271500514642595	-0.271500514642595
1759	42.40402724805	21.39569363875	673	1045.7230989224	766.739850234432	-0.266785011228549	-0.266785011228549
1760	42.40402724805	21.48736030505	483	854.851470887796	601.870866623153	-0.295935157018461	-0.276635914446417
1761	42.40402724805	21.57902697135	572	999.425767665704	728.567793600284	-0.271013598836907	-0.271013598836907
1762	42.40402724805	21.67069363765	679	1093.29962256437	802.033641366785	-0.266410026296735	-0.266410026296735
1763	42.40402724805	21.76236030395	529	894.912740887082	654.276032968786	-0.2688940462282	-0.2688940462282
1764	42.40402724805	21.85402697025	611	1017.0199153877	738.920401066363	-0.273445495131059	-0.273445495131059
1765	42.40402724805	21.94569363655	753	1225.71913924881	909.823274810337	-0.257722878205258	-0.257722878205258
1766	42.40402724805	22.03736030285	637	1169.84425896862	789.696392955453	-0.324955961529717	-0.276635914446417
1767	42.40402724805	22.12902696915	1105	1553.52019554148	1231.50436305281	-0.207281394482565	-0.207281394482565
1768	42.40402724805	22.22069363545	1056	1720.26891090016	1363.92727225797	-0.207142985834537	-0.207142985834537
1769	42.40402724805	22.31236030175	1655	1021.75101299443	920.005535804726	-0.099579521718821	-0.099579521718821
1770	42.40402724805	22.40402696805	1350	1413.72825915517	1173.23768399488	-0.17011089196449	-0.17011089196449
1771	42.40402724805	22.49569363435	1058	1534.13972111086	1211.13150781796	-0.210546802776876	-0.210546802776876
1772	42.40402724805	22.58736030065	770	1304.46103778136	975.509350662483	-0.252174405820785	-0.252174405820785
1773	42.40402724805	22.67902696695	826	1288.81612826923	970.312071153343	-0.247129167714259	-0.247129167714259
1774	42.40402724805	22.77069363325	1296	1360.97900049685	1126.432640637	-0.172336501719882	-0.172336501719882
1775	42.40402724805	22.86236029955	821	1409.94741149222	1071.59583458286	-0.239974607670842	-0.239974607670842
1776	42.40402724805	22.95402696585	784	1277.51181683357	962.529938185716	-0.246558876792675	-0.246558876792675
1777	42.40402724805	23.04569363215	702	1123.98773925841	845.111841622126	-0.248112935662698	-0.248112935662698
1778	42.40402724805	23.13736029845	679	1091.63907144239	817.799735496024	-0.250851534275466	-0.250851534275466
1779	42.40402724805	23.22902696475	1188	1322.22979703806	1075.82408418981	-0.186356194210894	-0.186356194210894
1780	42.40402724805	23.32069363105	922	1408.53589134233	1073.71068239843	-0.237711520879181	-0.237711520879181
1781	42.40402724805	23.41236029735	1036	1339.58672917137	1058.78029312586	-0.209621691474363	-0.209621691474363
1782	42.40402724805	23.50402696365	990	1368.32395288116	1070.61436142496	-0.217572447540174	-0.217572447540174
1783	42.40402724805	23.59569362995	911	1281.01619234063	1000.62057821313	-0.218885300438842	-0.218885300438842
1784	42.40402724805	23.68736029625	916	1263.84655309144	983.513546036387	-0.221809369475543	-0.221809369475543
1785	42.40402724805	23.77902696255	734	1160.85832751037	884.299773521517	-0.238236266592475	-0.238236266592475
1786	42.40402724805	23.87069362885	624	1001.85378574136	751.39640955045	-0.249993940987681	-0.249993940987681
1787	42.40402724805	23.96236029515	569	912.410795319973	672.408064477933	-0.263042405978848	-0.263042405978848
1788	42.40402724805	24.05402696145	466	790.385008614416	597.120135860907	-0.244519912001256	-0.244519912001256
1789	42.40402724805	24.14569362775	633	1040.73563684133	785.386785155846	-0.24535419240613	-0.24535419240613
1790	42.40402724805	24.23736029405	526	910.988733202422	688.381547979183	-0.244357780848401	-0.244357780848401
1791	42.40402724805	24.32902696035	484	802.74011873494	613.522752962321	-0.235714350580624	-0.235714350580624
1792	42.40402724805	24.42069362665	555	890.189066120333	676.286596725758	-0.240288807777448	-0.240288807777448
1793	42.40402724805	8.92902702195	1326	1206.90923568189	1210.82270428573	0.00324255419392125	0.00324255419392125
1794	42.40402724805	9.02069368825	1449	1085.93507940907	1142.67646387467	0.0522511755458496	0.0522511755458496
1795	42.40402724805	9.11236035455	971	822.110954987842	847.80547316252	0.0312543191631088	0.0312543191631088
1796	42.40402724805	9.29569368715	963	703.962822713432	768.03981384658	0.0910232601292252	0.0910232601292252
1797	42.49569391435	-0.0543062754499992	1253	1111.89706195259	950.193623566876	-0.145430223641156	-0.145430223641156
1798	42.49569391435	-0.145972941749999	929	1266.75862754537	979.894695008005	-0.226455084891138	-0.226455084891138
1799	42.49569391435	-0.237639608049999	1336	945.932385108203	838.324996192802	-0.113758013373326	-0.113758013373326
1800	42.49569391435	-0.329306274349999	814	1092.38242795312	844.5554307638	-0.226868348343622	-0.226868348343622
1801	42.49569391435	-0.42097294065	834	1136.91918539447	875.202933753791	-0.230197761637623	-0.230197761637623
1802	42.49569391435	-0.51263960695	1125	1055.12442625519	894.344486409122	-0.15238007560559	-0.15238007560559
1803	42.49569391435	-0.60430627325	1050	1092.68148947773	913.89787703506	-0.1636191462602	-0.1636191462602
1804	42.49569391435	-0.69597293955	1031	1079.45248639318	892.27087617665	-0.173404214243806	-0.173404214243806
1805	42.49569391435	-0.78763960585	859	1104.83665380303	883.189757480197	-0.200615082383346	-0.200615082383346
1806	42.49569391435	-0.87930627215	1046	1182.59932091043	982.631347999765	-0.169091905749379	-0.169091905749379
1807	42.49569391435	-0.97097293845	736	1068.82564218695	811.52109073614	-0.240735758289191	-0.240735758289191
1808	42.49569391435	-1.06263960475	624	950.385024908721	711.701600320536	-0.251143924128128	-0.251143924128128
1809	42.49569391435	-7.02097291425	1231	770.51001367417	723.685651552305	-0.0607706081567761	-0.0607706081567761
1810	42.49569391435	-7.11263958055	1126	803.779410150527	741.123878960321	-0.0779511522676009	-0.0779511522676009
1811	42.49569391435	-7.20430624685	455	699.321480554224	576.681713324586	-0.17536965564456	-0.17536965564456
1812	42.49569391435	0.0373603908500009	1572	766.303339500923	724.154580268309	-0.055002708535845	-0.055002708535845
1813	42.49569391435	0.129027057150001	750	1141.84371346818	863.13282156761	-0.244088476043738	-0.244088476043738
1814	42.49569391435	0.220693723450001	1199	1170.41216249496	997.340880684938	-0.147872080755796	-0.147872080755796
1815	42.49569391435	0.404027056050001	983	1342.45941151541	1045.91906037643	-0.220893345895827	-0.220893345895827
1816	42.49569391435	0.495693722350001	1288	1188.43099981353	1015.70357246017	-0.14534072855762	-0.14534072855762
1817	42.49569391435	0.587360388650001	1630	799.411812269137	746.088768665238	-0.0667028467499629	-0.0667028467499629
1818	42.49569391435	0.679027054950001	1519	984.380782555755	883.765651065205	-0.102211596643855	-0.102211596643855
1819	42.49569391435	0.77069372125	1684	802.603683353673	746.821077718494	-0.0695020553632291	-0.0695020553632291
1820	42.49569391435	1.13736038645	1691	851.066422964126	786.324671478993	-0.0760713262070045	-0.0760713262070045
1821	42.49569391435	1.22902705275	1051	1465.85808298895	1167.56230582863	-0.203495673027284	-0.203495673027284
1822	42.49569391435	1.50402705165	984	1520.8937826086	1152.34016596113	-0.242326992760356	-0.242326992760356
1823	42.49569391435	1.96236038315	1434	1340.38959435881	1141.28311453936	-0.148543737326384	-0.148543737326384
1824	42.49569391435	12.68736034025	697	958.865973818438	744.114739969763	-0.223963765231426	-0.223963765231426
1825	42.49569391435	12.77902700655	477	574.863899263638	502.138142888177	-0.126509520720675	-0.126509520720675
1826	42.49569391435	12.87069367285	454	593.367066644049	485.79998402869	-0.181282529250796	-0.181282529250796
1827	42.49569391435	12.96236033915	1414	1091.14883329356	992.459770486272	-0.0904450976769167	-0.0904450976769167
1828	42.49569391435	13.05402700545	985	1046.13979099674	853.561767685759	-0.184084407235384	-0.184084407235384
1829	42.49569391435	13.14569367175	997	1246.72256954777	1019.38158702617	-0.182350899931225	-0.182350899931225
1830	42.49569391435	13.23736033805	1036	1203.06956962479	990.675247260423	-0.176543674386687	-0.176543674386687
1831	42.49569391435	13.32902700435	1071	1276.27617544393	1064.12063095176	-0.166230122111599	-0.166230122111599
1832	42.49569391435	13.42069367065	1186	1316.90960155422	1122.60908609842	-0.147542788986035	-0.147542788986035
1833	42.49569391435	13.51236033695	1295	1267.30883351596	1125.47567803251	-0.111916804911676	-0.111916804911676
1834	42.49569391435	13.60402700325	945	1035.76866340921	844.386909490176	-0.184772682047656	-0.184772682047656
1835	42.49569391435	13.69569366955	550	630.132938142426	543.883393127197	-0.136875157279486	-0.136875157279486
1836	42.49569391435	13.78736033585	499	547.639677128477	524.060842483121	-0.0430553804446575	-0.0430553804446575
1837	42.49569391435	18.82902698235	945	388.758923179272	371.882791315348	-0.0434102752572494	-0.0434102752572494
1838	42.49569391435	18.92069364865	1072	431.70387560529	421.46191409699	-0.0237245067442132	-0.0237245067442132
1839	42.49569391435	19.01236031495	928	366.426837869484	348.732509914646	-0.0482888427543106	-0.0482888427543106
1840	42.49569391435	19.28736031385	275	244.830161151162	222.92543029141	-0.0894690864751247	-0.0894690864751247
1841	42.49569391435	19.37902698015	462	411.552267954328	330.21255322277	-0.197641274426375	-0.197641274426375
1842	42.49569391435	19.47069364645	1141	599.507107797087	538.794763644068	-0.101270432599388	-0.101270432599388
1843	42.49569391435	19.56236031275	1350	457.031201659144	461.529722824271	0.00984291914599403	0.00984291914599403
1844	42.49569391435	19.65402697905	1175	646.537217731822	564.082679678768	-0.127532546915583	-0.127532546915583
1845	42.49569391435	19.92902697795	1454	573.875462817568	536.279591991916	-0.0655122465788429	-0.0655122465788429
1846	42.49569391435	2.05402704945	1597	1124.59418056882	985.239640912008	-0.123915401719693	-0.123915401719693
1847	42.49569391435	2.14569371575	1503	1243.51802346583	1079.25888279229	-0.132092287826861	-0.132092287826861
1848	42.49569391435	2.23736038205	1257	1455.93957515716	1221.38085355812	-0.161104709014946	-0.161104709014946
1849	42.49569391435	2.32902704835	1779	803.380372480059	766.048196893186	-0.0464688668850949	-0.0464688668850949
1850	42.49569391435	2.60402704725	1031	1311.3951270542	1048.11790522695	-0.200761171363087	-0.200761171363087
1851	42.49569391435	2.87902704615	789	808.953460129698	653.671791999062	-0.191953772106667	-0.191953772106667
1852	42.49569391435	2.97069371245	403	521.99197577586	432.226603902527	-0.17196695742288	-0.17196695742288
1853	42.49569391435	20.02069364425	1631	489.346710777028	475.446681637695	-0.0284052775531297	-0.0284052775531297
1854	42.49569391435	20.20402697685	1797	447.540636349864	450.2184308991	0.00598335510061328	0.00598335510061328
1855	42.49569391435	20.29569364315	568	745.683066919799	565.282495766398	-0.241926602810741	-0.241926602810741
1856	42.49569391435	20.38736030945	501	702.688835883378	531.230188805387	-0.244003658977224	-0.244003658977224
1857	42.49569391435	20.47902697575	473	707.702042095073	534.396565372988	-0.244884805205639	-0.244884805205639
1858	42.49569391435	20.57069364205	492	785.38762937022	585.693785063822	-0.254261509652917	-0.254261509652917
1859	42.49569391435	20.66236030835	598	966.578985012355	716.968249020224	-0.258241426580301	-0.258241426580301
1860	42.49569391435	20.75402697465	567	948.826690987954	682.386397276099	-0.280810285210703	-0.276635914446417
1861	42.49569391435	20.84569364095	912	1308.74035124236	1031.92400269693	-0.211513573553876	-0.211513573553876
1862	42.49569391435	20.93736030725	623	1110.91782477584	813.452355040074	-0.267765502633634	-0.267765502633634
1863	42.49569391435	21.02902697355	635	1089.81297690001	788.53808395949	-0.276446417253631	-0.276446417253631
1864	42.49569391435	21.12069363985	550	976.125179927519	699.721001515608	-0.283164684300465	-0.276635914446417
1865	42.49569391435	21.21236030615	628	1061.39715301624	771.703162124308	-0.27293646875601	-0.27293646875601
1866	42.49569391435	21.30402697245	954	1399.91803787127	1103.65034125102	-0.21163217317405	-0.21163217317405
1867	42.49569391435	21.39569363875	662	1143.80901797682	842.74666372514	-0.263210334522627	-0.263210334522627
1868	42.49569391435	21.48736030505	574	1003.45824495169	725.251477923865	-0.277247975615788	-0.276635914446417
1869	42.49569391435	21.57902697135	473	856.785268555151	602.678907184178	-0.296581151307011	-0.276635914446417
1870	42.49569391435	21.67069363765	508	893.169076755369	664.558102466922	-0.255954869282897	-0.255954869282897
1871	42.49569391435	21.76236030395	469	844.168340202015	596.13085259605	-0.29382467429021	-0.276635914446417
1872	42.49569391435	21.85402697025	401	744.242403605523	533.995411273527	-0.282498002416206	-0.276635914446417
1873	42.49569391435	21.94569363655	493	868.050981250426	655.900777946906	-0.244398322086934	-0.244398322086934
1874	42.49569391435	22.03736030285	897	1467.03704401483	1129.37248982274	-0.230167708150031	-0.230167708150031
1875	42.49569391435	22.12902696915	700	1395.8988259101	951.428430910771	-0.318411611750974	-0.276635914446417
1876	42.49569391435	22.22069363545	1714	895.963958471842	808.911932444026	-0.0971601873096454	-0.0971601873096454
1877	42.49569391435	22.31236030175	1301	1515.5296283325	1250.88485027251	-0.174621975784903	-0.174621975784903
1878	42.49569391435	22.40402696805	970	1575.46121847264	1217.22143766034	-0.227387241660955	-0.227387241660955
1879	42.49569391435	22.49569363435	823	1432.10338914564	1096.06252632563	-0.234648465583539	-0.234648465583539
1880	42.49569391435	22.58736030065	1011	1510.0944371506	1172.15201943207	-0.223788929622304	-0.223788929622304
1881	42.49569391435	22.67902696695	945	1530.16839795069	1179.21248168186	-0.229357707778342	-0.229357707778342
1882	42.49569391435	22.77069363325	766	1223.33425296248	921.822110563752	-0.246467506054517	-0.246467506054517
1883	42.49569391435	22.86236029955	724	1157.37918183777	873.834282596576	-0.244988767459045	-0.244988767459045
1884	42.49569391435	22.95402696585	637	1070.0138819297	794.401259098934	-0.257578548732208	-0.257578548732208
1885	42.49569391435	23.04569363215	685	1118.84450430486	837.642368452202	-0.251332633597171	-0.251332633597171
1886	42.49569391435	23.13736029845	885	1353.40252162696	1033.92801894018	-0.236052835414206	-0.236052835414206
1887	42.49569391435	23.22902696475	1084	1459.48216530022	1162.80153577241	-0.203278009544418	-0.203278009544418
1888	42.49569391435	23.32069363105	1289	1337.92354450714	1095.45412943776	-0.181228154676583	-0.181228154676583
1889	42.49569391435	23.41236029735	1207	1355.21324560146	1103.57699487383	-0.185680188372094	-0.185680188372094
1890	42.49569391435	23.50402696365	963	1498.59347264575	1166.52498724628	-0.221586768834121	-0.221586768834121
1891	42.49569391435	23.59569362995	936	1310.97148871783	1022.58956101325	-0.219975743321941	-0.219975743321941
1892	42.49569391435	23.68736029625	813	1297.57619164845	993.532280452504	-0.234316807870596	-0.234316807870596
1893	42.49569391435	23.77902696255	708	1159.07087093359	876.750695104233	-0.24357455864796	-0.24357455864796
1894	42.49569391435	23.87069362885	818	1315.91727441309	1019.80956083774	-0.225020006449425	-0.225020006449425
1895	42.49569391435	23.96236029515	473	900.899535329554	666.363753835518	-0.260335112070228	-0.260335112070228
1896	42.49569391435	24.05402696145	664	1092.76235131222	831.078853739624	-0.239469722999111	-0.239469722999111
1897	42.49569391435	24.14569362775	628	1119.48163366823	839.803828224005	-0.249827953432161	-0.249827953432161
1898	42.49569391435	24.23736029405	628	1068.53506958613	803.864754880675	-0.24769455138985	-0.24769455138985
1899	42.49569391435	24.32902696035	482	918.175330219409	683.090351245614	-0.256034954585001	-0.256034954585001
1900	42.49569391435	24.42069362665	601	1046.35837940426	773.767092541053	-0.260514267605337	-0.260514267605337
1901	42.49569391435	24.51236029295	646	1038.76273503991	794.708017954581	-0.23494750904397	-0.23494750904397
1902	42.49569391435	24.60402695925	391	733.600931989997	562.567140894626	-0.233142821440286	-0.233142821440286
1903	42.49569391435	24.69569362555	378	709.549081488657	545.03805235893	-0.231852923809834	-0.231852923809834
1904	42.49569391435	9.02069368825	985	931.465046072101	878.789473862427	-0.0565513139025471	-0.0565513139025471
1905	42.58736058065	-0.0543062754499992	1644	660.015421349075	634.498828717831	-0.0386606006554935	-0.0386606006554935
1906	42.58736058065	-0.145972941749999	1126	1345.91389872344	1119.48187310835	-0.168236635218531	-0.168236635218531
1907	42.58736058065	-0.329306274349999	875	1182.5035436509	921.19973762328	-0.220975072278312	-0.220975072278312
1908	42.58736058065	-0.42097294065	1415	833.505807624371	771.182555826827	-0.0747724265715384	-0.0747724265715384
1909	42.58736058065	-0.51263960695	980	1036.53205418559	859.576670883518	-0.170718679260822	-0.170718679260822
1910	42.58736058065	-0.60430627325	836	1024.09401258673	816.049610948045	-0.203149709969683	-0.203149709969683
1911	42.58736058065	-0.69597293955	804	957.214416863901	764.844558838469	-0.200968408578393	-0.200968408578393
1912	42.58736058065	-0.78763960585	665	883.874341313053	686.035863088645	-0.223831000604119	-0.223831000604119
1913	42.58736058065	-0.87930627215	548	863.789964066011	657.623945750044	-0.238676098232847	-0.238676098232847
1914	42.58736058065	-0.97097293845	611	910.493482025406	696.169845373353	-0.235392829145011	-0.235392829145011
1915	42.58736058065	-1.06263960475	676	950.414011686782	734.209281688934	-0.227484788038984	-0.227484788038984
1916	42.58736058065	-1.15430627105	748	999.140010536349	789.300475353588	-0.210020150299173	-0.210020150299173
1917	42.58736058065	-1.42930626995	552	997.31864386308	737.743495232146	-0.260273033326118	-0.260273033326118
1918	42.58736058065	-1.52097293625	812	1184.17681221204	923.821516360031	-0.219861842561892	-0.219861842561892
1919	42.58736058065	-1.61263960255	592	976.962647262259	732.056207824837	-0.250681477049019	-0.250681477049019
1920	42.58736058065	-1.70430626885	597	937.901448381563	713.197118322601	-0.239582026924801	-0.239582026924801
1921	42.58736058065	-1.79597293515	366	727.544616684651	604.550429619003	-0.169053806797609	-0.169053806797609
1922	42.58736058065	-1.88763960145	396	798.093178451967	661.95934248804	-0.170573862350234	-0.170573862350234
1923	42.58736058065	-1.97930626775	385	790.164977373614	653.063795095942	-0.173509565981239	-0.173509565981239
1924	42.58736058065	-2.25430626665	571	951.55116453316	718.729467777019	-0.244675962191024	-0.244675962191024
1925	42.58736058065	-2.34597293295	743	1088.50759185987	855.35675960407	-0.214193115417253	-0.214193115417253
1926	42.58736058065	-2.43763959925	753	1065.38014603214	832.936552257705	-0.21817901773385	-0.21817901773385
1927	42.58736058065	-2.52930626555	629	1033.72169392166	775.587668108702	-0.249713271309677	-0.249713271309677
1928	42.58736058065	-2.62097293185	716	1081.6914262791	829.56993059889	-0.233080793242004	-0.233080793242004
1929	42.58736058065	-2.71263959815	772	1069.68732499015	844.389842235898	-0.210619942380193	-0.210619942380193
1930	42.58736058065	-2.80430626445	515	895.357337684585	683.108840583105	-0.237054512392068	-0.237054512392068
1931	42.58736058065	-2.89597293075	490	968.104093014358	716.416255662554	-0.25998013970598	-0.25998013970598
1932	42.58736058065	-2.98763959705	537	1050.10334170802	774.398832440513	-0.262549882775412	-0.262549882775412
1933	42.58736058065	-3.07930626335	748	1276.17307564154	942.94629113639	-0.261114100325014	-0.261114100325014
1934	42.58736058065	-6.83763958165	706	997.331075488968	827.802302323405	-0.1699824434754	-0.1699824434754
1935	42.58736058065	-6.92930624795	1082	994.524335212376	886.373722063002	-0.108746070176633	-0.108746070176633
1936	42.58736058065	-7.02097291425	1273	816.049369368703	761.352409018163	-0.0670265334471786	-0.0670265334471786
1937	42.58736058065	-7.11263958055	1297	766.017612384474	728.636640800654	-0.0487991019781648	-0.0487991019781648
1938	42.58736058065	-7.20430624685	499	868.080791867074	695.304890089648	-0.199032052541812	-0.199032052541812
1939	42.58736058065	-7.29597291315	896	805.451714965524	719.242831896753	-0.107031720793419	-0.107031720793419
1940	42.58736058065	0.129027057150001	1304	1125.48591386276	976.680152703	-0.132214681078542	-0.132214681078542
1941	42.58736058065	0.220693723450001	981	1224.55579623465	973.702590397483	-0.204852409835885	-0.204852409835885
1942	42.58736058065	0.312360389750001	1464	959.982785798253	864.777909257765	-0.0991735247224482	-0.0991735247224482
1943	42.58736058065	0.495693722350001	1096	1366.42036553778	1098.2596308401	-0.196250540068715	-0.196250540068715
1944	42.58736058065	0.77069372125	1718	712.986878818534	684.80003442269	-0.0395334686138272	-0.0395334686138272
1945	42.58736058065	1.04569372015	1758	743.387068112884	702.364390681595	-0.0551834692731828	-0.0551834692731828
1946	42.58736058065	1.13736038645	1005	1437.06527482697	1121.33482845798	-0.21970501403077	-0.21970501403077
1947	42.58736058065	1.22902705275	1333	1277.04986909849	1067.4797045662	-0.164104918377405	-0.164104918377405
1948	42.58736058065	1.32069371905	1492	1080.16092735553	941.338135261243	-0.1285204718839	-0.1285204718839
1949	42.58736058065	12.87069367285	1208	1155.76603582912	999.613503555975	-0.135107389759142	-0.135107389759142
1950	42.58736058065	12.96236033915	919	1161.85692372297	926.25428465982	-0.202781112073764	-0.202781112073764
1951	42.58736058065	13.05402700545	1025	1279.28430974534	1040.32811328415	-0.186788968363692	-0.186788968363692
1952	42.58736058065	13.14569367175	1051	1118.46091301648	921.660774207481	-0.175956205995817	-0.175956205995817
1953	42.58736058065	13.23736033805	1018	1173.29919609954	966.282894171422	-0.176439481605637	-0.176439481605637
1954	42.58736058065	13.32902700435	1290	1236.06521844014	1088.29924583869	-0.119545449865441	-0.119545449865441
1955	42.58736058065	13.42069367065	1575	1015.40001885608	947.673974344126	-0.0666988804946534	-0.0666988804946534
1956	42.58736058065	13.51236033695	1055	1131.05701712053	952.383766473782	-0.157970153530913	-0.157970153530913
1957	42.58736058065	13.60402700325	550	629.351686487261	542.041781654842	-0.138729913190097	-0.138729913190097
1958	42.58736058065	18.73736031605	819	352.10859061973	342.206874020037	-0.0281212014233023	-0.0281212014233023
1959	42.58736058065	18.82902698235	919	391.055323466553	383.124363611163	-0.0202809152042359	-0.0202809152042359
1960	42.58736058065	18.92069364865	985	441.061269145702	419.07864595106	-0.0498402937016429	-0.0498402937016429
1961	42.58736058065	19.01236031495	468	277.716452710444	249.257968602583	-0.102473165813956	-0.102473165813956
1962	42.58736058065	19.10402698125	145	216.160277752959	211.732079900001	-0.020485715039738	-0.020485715039738
1963	42.58736058065	19.19569364755	915	487.14397860242	442.305437684038	-0.0920437137435649	-0.0920437137435649
1964	42.58736058065	19.28736031385	868	509.823727522569	439.686474971699	-0.137571573790208	-0.137571573790208
1965	42.58736058065	19.37902698015	595	505.692045934879	394.685530698106	-0.2195140622225	-0.2195140622225
1966	42.58736058065	19.47069364645	1224	701.100184039754	629.144969367143	-0.102631858200355	-0.102631858200355
1967	42.58736058065	19.56236031275	1647	413.372276956158	426.218976064589	0.0310777955479426	0.0310777955479426
1968	42.58736058065	19.65402697905	1359	611.388359461688	568.766047942671	-0.069713972893669	-0.069713972893669
1969	42.58736058065	19.74569364535	1320	637.336626315315	577.631296193557	-0.0936794272548508	-0.0936794272548508
1970	42.58736058065	19.83736031165	1719	362.619678479236	370.533594215372	0.0218242864516484	0.0218242864516484
1971	42.58736058065	19.92902697795	906	1011.02886312143	814.196299992021	-0.194685404451968	-0.194685404451968
1972	42.58736058065	2.05402704945	1769	814.275990696592	746.070601309474	-0.083762004733518	-0.083762004733518
1973	42.58736058065	2.23736038205	1139	1548.89120787754	1238.72534443994	-0.200250257642447	-0.200250257642447
1974	42.58736058065	2.32902704835	1237	1394.62577388828	1146.27135190969	-0.178079615785506	-0.178079615785506
1975	42.58736058065	2.42069371465	500	760.988969296569	571.30421081806	-0.249260851512535	-0.249260851512535
1976	42.58736058065	2.51236038095	495	724.797151739804	550.137583380173	-0.240977172634271	-0.240977172634271
1977	42.58736058065	2.60402704725	653	880.239965410525	670.254020266199	-0.238555341038615	-0.238555341038615
1978	42.58736058065	20.20402697685	1375	910.100311152995	820.814862012015	-0.0981050638559452	-0.0981050638559452
1979	42.58736058065	20.29569364315	596	836.89383737782	630.918436052532	-0.246118912729308	-0.246118912729308
1980	42.58736058065	20.38736030945	502	772.022918586006	579.525924842758	-0.249341035232237	-0.249341035232237
1981	42.58736058065	20.47902697575	441	737.082760849558	558.240773368363	-0.242634880342422	-0.242634880342422
1982	42.58736058065	20.57069364205	368	704.280957799215	538.997310631502	-0.234684248292332	-0.234684248292332
1983	42.58736058065	20.66236030835	575	939.113263399185	696.152564547547	-0.258712881950176	-0.258712881950176
1984	42.58736058065	20.75402697465	609	1028.91510986434	762.44413794921	-0.258982465473037	-0.258982465473037
1985	42.58736058065	20.84569364095	783	1188.24812635634	909.84817897219	-0.234294455180701	-0.234294455180701
1986	42.58736058065	20.93736030725	632	1101.91048425422	799.106623966726	-0.274798964720289	-0.274798964720289
1987	42.58736058065	21.02902697355	551	1013.20105015421	732.559277358151	-0.276985276272017	-0.276635914446417
1988	42.58736058065	21.12069363985	558	1006.20446568074	723.977067716919	-0.280487125221498	-0.276635914446417
1989	42.58736058065	21.21236030615	677	1187.16813587541	866.510225343108	-0.270103198394766	-0.270103198394766
1990	42.58736058065	21.30402697245	913	1447.77168331775	1128.7187346308	-0.220375182332477	-0.220375182332477
1991	42.58736058065	21.39569363875	802	1418.35539410358	1069.62906617634	-0.245866677263659	-0.245866677263659
1992	42.58736058065	21.48736030505	741	1329.62925790886	983.268308776262	-0.26049437997275	-0.26049437997275
1993	42.58736058065	21.57902697135	483	943.493280956994	642.649339050717	-0.318861774618181	-0.276635914446417
1994	42.58736058065	21.67069363765	582	1089.28713857641	789.792713793093	-0.274945341936859	-0.274945341936859
1995	42.58736058065	21.76236030395	763	1291.56122746634	968.567922356133	-0.250079747085487	-0.250079747085487
1996	42.58736058065	21.85402697025	1184	1462.6614264443	1185.12081231699	-0.189750415994773	-0.189750415994773
1997	42.58736058065	21.94569363655	596	1069.2413444422	780.027787298945	-0.270484824260264	-0.270484824260264
1998	42.58736058065	22.03736030285	426	815.966504415108	613.324804458814	-0.248345610830618	-0.248345610830618
1999	42.58736058065	22.12902696915	1247	1479.22233772452	1212.14525595897	-0.180552358461806	-0.180552358461806
[truncated: 29,442 more rows]
