# Supplementary material for: Climate-change-driven growth decline of European beech forests
Source: Commun Biol. 2022 Mar 10;5:163. doi: 10.1038/s42003-022-03107-3 (PMC8913685; doi:10.1038/s42003-022-03107-3)
Supplement: Supplementary file 7 — Supplementary Data 5 [file 42003_2022_3107_MOESM7_ESM.txt]

ALT_o	LON_o	LAT_o	pre	BAI_00	BAI_11	BAI_12	BAI_13	BAI_51	BAI_52	BAI_53	DIF_11	DIF_12	DIF_13	DIF_51	DIF_52	DIF_53
1	1127	-0.0543062754499992	42.31236058175	6.90124949223073	993.515330060579	936.669718900389	882.118840756508	899.801522908356	761.632428701185	632.922093144378	513.235033568501	37.64881607807	37.64881607807	37.64881607807	37.64881607807	37.64881607807	37.64881607807
2	1267	-0.0543062754499992	42.40402724805	6.86276580843102	956.007548012715	894.068977391608	848.348665132767	865.527805060511	773.946081769717	667.053686295846	569.407556195382	37.64881607807	37.64881607807	37.64881607807	37.64881607807	37.64881607807	37.64881607807
3	1253	-0.0543062754499992	42.49569391435	6.8498651132268	943.7535982081	868.996631735336	823.119233958472	837.97252406086	755.198715954434	645.367012536211	546.498261798849	37.64881607807	37.64881607807	37.64881607807	37.64881607807	37.64881607807	37.64881607807
4	1644	-0.0543062754499992	42.58736058065	6.43918277586657	625.895094174915	618.494276157641	601.711548345495	611.261865330526	603.02806082571	582.263948871837	593.801342549061	37.64881607807	37.64881607807	37.64881607807	37.64881607807	37.64881607807	37.64881607807
8	546	-0.0543062754499992	42.95402724585	6.62948324386281	757.090838201746	661.377928261412	613.128210694777	623.623653330898	498.213967581432	380.579823969729	274.625828091059	37.64881607807	37.64881607807	37.64881607807	37.64881607807	37.64881607807	37.64881607807
9	395	-0.0543062754499992	43.04569391215	6.40966707921197	607.691334302724	545.327755982417	504.343254467108	508.914123307032	376.954456811085	281.259225736151	196.151394975209	37.64881607807	37.64881607807	37.64881607807	37.64881607807	37.64881607807	37.64881607807
10	551	-0.0543062754499992	43.13736057845	6.51980293792879	678.444676452255	712.779250694245	672.882357947838	692.866540475973	495.18999235089	401.865384470432	312.706374097194	37.64881607807	37.64881607807	37.64881607807	37.64881607807	37.64881607807	37.64881607807
11	429	-0.0543062754499992	43.22902724475	6.4196860660881	613.810387979236	616.115946901284	576.811864676939	590.489594283206	420.218736408104	329.552140433839	244.464906975322	37.64881607807	37.64881607807	37.64881607807	37.64881607807	37.64881607807	37.64881607807
12	363	-0.0543062754499992	43.32069391105	6.3994223199222	601.497464386587	571.244306124921	530.934844192532	539.786665823999	388.96154501152	296.426144777849	211.502405120605	37.64881607807	37.64881607807	37.64881607807	37.64881607807	37.64881607807	37.64881607807
13	262	-0.0543062754499992	43.41236057735	6.28006449270208	533.823090408951	486.546014092779	449.480330579142	454.450803135021	328.091439250304	243.657427782461	167.936468197417	37.64881607807	37.64881607807	37.64881607807	37.64881607807	37.64881607807	37.64881607807
14	198	-0.0543062754499992	43.50402724365	6.16191472232457	474.335426524861	472.382233748954	440.027817473362	449.082565019237	299.652367188457	225.217366605112	156.878197834054	37.64881607807	37.64881607807	37.64881607807	37.64881607807	37.64881607807	37.64881607807
15	183	-0.0543062754499992	43.59569390995	6.18088897738524	483.421516185433	508.900557234638	476.375073557907	489.601901350867	316.349431450066	241.187290272789	171.212764264581	37.64881607807	37.64881607807	37.64881607807	37.64881607807	37.64881607807	37.64881607807
16	155	-0.0543062754499992	43.68736057625	6.13819610737104	463.217222611373	457.10040917019	425.186748068684	433.284284614061	289.003672770943	215.723139706743	149.201544779406	37.64881607807	37.64881607807	37.64881607807	37.64881607807	37.64881607807	37.64881607807
17	129	-0.0543062754499992	43.77902724255	6.15936848310065	473.129191389857	443.625794615532	410.481682491032	415.563756226399	283.106437875386	207.538675710746	139.765137261745	37.64881607807	37.64881607807	37.64881607807	37.64881607807	37.64881607807	37.64881607807
18	135	-0.0543062754499992	43.87069390885	6.19497545279764	490.279409862417	470.044549517768	435.892318541355	442.585177036497	298.624329920255	220.549996145756	150.166019722676	37.64881607807	37.64881607807	37.64881607807	37.64881607807	37.64881607807	37.64881607807
19	127	-0.0543062754499992	43.96236057515	6.23069677771432	508.109399487088	491.84036660108	456.370115102815	463.962926769099	310.889947124645	229.89619653572	156.889891042294	37.64881607807	37.64881607807	37.64881607807	37.64881607807	37.64881607807	37.64881607807
20	97	-0.0543062754499992	45.97902723375	6.92546159440548	1017.86400153141	871.792109485398	818.164467214685	847.303792622487	655.972254559667	490.456251836548	335.236484887101	37.64881607807	37.64881607807	37.64881607807	37.64881607807	37.64881607807	37.64881607807
21	94	-0.0543062754499992	46.07069390005	6.97921931724217	1074.07952423823	905.04075180896	851.912180794772	881.746859116585	678.421336107273	501.90142713945	337.613540898378	37.64881607807	37.64881607807	37.64881607807	37.64881607807	37.64881607807	37.64881607807
22	143	-0.0543062754499992	46.16236056635	7.03897048978295	1140.2131410922	1033.15956967645	982.302937112385	1024.89866988284	777.902433844497	595.413899522638	423.119806960109	37.64881607807	37.64881607807	37.64881607807	37.64881607807	37.64881607807	37.64881607807
23	161	-0.0543062754499992	46.25402723265	7.09175630674189	1202.01705848042	1069.36287567239	1014.42784477172	1055.79919349043	810.593633419563	618.896138683426	437.421143089946	37.64881607807	37.64881607807	37.64881607807	37.64881607807	37.64881607807	37.64881607807
24	115	-0.0543062754499992	46.34569389895	7.07894416337014	1186.71487976745	1034.17079039487	978.184785994198	1015.99354744126	779.006535378601	586.799692128516	405.699532151854	37.64881607807	37.64881607807	37.64881607807	37.64881607807	37.64881607807	37.64881607807
25	172	-0.0543062754499992	46.43736056525	7.14530663263672	1268.1401187482	1149.0867606889	1092.94759088693	1139.66062320204	874.112952916057	674.635483975757	485.010493686915	37.64881607807	37.64881607807	37.64881607807	37.64881607807	37.64881607807	37.64881607807
26	165	-0.0543062754499992	46.52902723155	7.1863908359652	1321.32570818305	1172.43686609497	1116.52988906551	1161.24132453138	882.582085195828	672.372025457695	472.526016814475	37.64881607807	37.64881607807	37.64881607807	37.64881607807	37.64881607807	37.64881607807
27	160	-0.0543062754499992	46.62069389785	7.21384101905234	1358.09874503783	1178.62957344188	1119.33530981255	1160.9256293405	890.319216946264	673.634546885245	466.794548668179	37.64881607807	37.64881607807	37.64881607807	37.64881607807	37.64881607807	37.64881607807
28	151	-0.0543062754499992	46.71236056415	7.22459799673117	1372.78663997194	1202.75104519724	1143.73241080697	1187.51378005524	907.218950233285	688.601682135533	479.335238409219	37.64881607807	37.64881607807	37.64881607807	37.64881607807	37.64881607807	37.64881607807
29	123	-0.0543062754499992	46.80402723045	7.2121284028066	1355.774833616	1164.35196504264	1104.24612578088	1143.82857590186	876.785141686442	659.108910616232	450.743178267129	37.64881607807	37.64881607807	37.64881607807	37.64881607807	37.64881607807	37.64881607807
30	42	-0.0543062754499992	47.44569389455	7.29672535387661	1475.46039736431	1281.49658677244	1222.65326806385	1269.18365532657	950.060314203817	713.916364773455	483.795511772937	37.64881607807	37.64881607807	37.64881607807	37.64881607807	37.64881607807	37.64881607807
31	77	-0.0543062754499992	47.53736056085	7.34776193761217	1552.71755744868	1366.98584931758	1315.01041337423	1369.00667398414	1031.06178411629	789.819141589889	551.318719120523	37.64881607807	37.64881607807	37.64881607807	37.64881607807	37.64881607807	37.64881607807
32	74	-0.0543062754499992	47.62902722715	7.37058491267393	1588.56268180155	1415.34123113163	1363.53602449157	1421.66627342412	1066.53429162014	820.595000786638	577.275454543051	37.64881607807	37.64881607807	37.64881607807	37.64881607807	37.64881607807	37.64881607807
33	89	-0.0543062754499992	47.72069389345	7.38209006334662	1606.94487700327	1476.8259989097	1428.53983976784	1494.75807828592	1114.32122407503	869.619675987221	628.851146354704	37.64881607807	37.64881607807	37.64881607807	37.64881607807	37.64881607807	37.64881607807
34	41	-0.0543062754499992	47.81236055975	7.37906236185686	1602.08688559022	1403.81741487667	1349.60083225545	1404.16472484859	1056.32624322191	806.595566319106	558.07084067935	37.64881607807	37.64881607807	37.64881607807	37.64881607807	37.64881607807	37.64881607807
35	69	-0.0543062754499992	47.90402722605	7.42094349601908	1670.60897732279	1504.02366280432	1451.40268691759	1514.6710191492	1137.03047680537	881.333436253434	626.885524391358	37.64881607807	37.64881607807	37.64881607807	37.64881607807	37.64881607807	37.64881607807
36	65	-0.0543062754499992	47.99569389235	7.43237857669733	1689.82216859542	1495.2884925059	1440.29660479252	1499.45690891118	1135.22715142204	876.637499336099	616.623455187526	37.64881607807	37.64881607807	37.64881607807	37.64881607807	37.64881607807	37.64881607807
37	92	-0.0543062754499992	48.08736055865	7.47578883108794	1764.7932630454	1547.3371641982	1495.69836544559	1554.60065920697	1217.01066729771	958.379440862589	694.485718929366	37.64881607807	37.64881607807	37.64881607807	37.64881607807	37.64881607807	37.64881607807
38	128	-0.0543062754499992	48.17902722495	7.49978315742601	1807.65039638966	1583.43802684798	1531.54007318541	1590.43326971822	1259.61438668313	1001.30540415013	733.547730967379	37.64881607807	37.64881607807	37.64881607807	37.64881607807	37.64881607807	37.64881607807
39	135	-0.0543062754499992	48.27069389125	7.52273418779408	1849.61758851453	1620.01026841188	1567.2692938262	1627.18285740771	1293.66868068221	1031.80725446297	757.63615748975	37.64881607807	37.64881607807	37.64881607807	37.64881607807	37.64881607807	37.64881607807
40	223	-0.0543062754499992	48.36236055755	7.5471112113202	1895.25981056676	1829.17778862933	1791.37363214682	1881.47313366253	1479.68946453747	1239.99880667475	1003.24967735116	37.64881607807	37.64881607807	37.64881607807	37.64881607807	37.64881607807	37.64881607807
41	191	-0.0543062754499992	48.45402722385	7.55810278493786	1916.20660653454	1685.08970108811	1633.08752888041	1694.07076093363	1370.73273011363	1112.69409198673	836.181460610162	37.64881607807	37.64881607807	37.64881607807	37.64881607807	37.64881607807	37.64881607807
42	274	-0.0543062754499992	48.54569389015	7.56799490195993	1935.25601065413	1763.63621729501	1726.46951418599	1794.99307699474	1513.54813649858	1288.21906998389	1054.23951340353	37.64881607807	37.64881607807	37.64881607807	37.64881607807	37.64881607807	37.64881607807
43	210	-0.0543062754499992	48.63736055645	7.56164215760217	1923.00079230191	1703.48514412818	1660.68548390969	1721.53378228587	1447.65973670693	1207.73098656462	950.365993199978	37.64881607807	37.64881607807	37.64881607807	37.64881607807	37.64881607807	37.64881607807
44	155	-0.0543062754499992	48.72902722275	7.55943553017439	1918.76212431041	1649.23176165033	1601.25870426746	1654.06973328724	1390.30641077333	1138.68466396828	862.913507920389	37.64881607807	37.64881607807	37.64881607807	37.64881607807	37.64881607807	37.64881607807
45	181	-0.0543062754499992	48.82069388905	7.56870725895615	1936.63509495466	1692.47137324995	1647.13995215262	1704.24172049047	1436.21442066054	1191.04362386638	921.766726119324	37.64881607807	37.64881607807	37.64881607807	37.64881607807	37.64881607807	37.64881607807
46	57	-0.0543062754499992	48.91236055535	7.50535700844677	1817.75410251479	1543.70930169442	1495.7791247543	1543.50035385567	1282.11403612998	1031.10744377089	757.167968240746	37.64881607807	37.64881607807	37.64881607807	37.64881607807	37.64881607807	37.64881607807
47	30	-0.0543062754499992	49.00402722165	7.46990901979329	1754.44705835776	1482.06763766111	1433.70000959457	1469.76489043371	1250.65719085514	1011.62997129813	746.271238650534	37.64881607807	37.64881607807	37.64881607807	37.64881607807	37.64881607807	37.64881607807
48	18	-0.0543062754499992	49.09569388795	7.43876214192796	1700.6437620625	1457.16858322518	1412.8355064959	1450.68401317631	1229.25679666907	999.452864573485	746.452616921056	37.64881607807	37.64881607807	37.64881607807	37.64881607807	37.64881607807	37.64881607807
49	9	-0.0543062754499992	49.18736055425	7.37215223201656	1591.05441898358	1384.06861930712	1345.24126718571	1383.35409387466	1168.84537158287	956.783288726853	725.169202766141	37.64881607807	37.64881607807	37.64881607807	37.64881607807	37.64881607807	37.64881607807
50	111	-0.0543062754499992	49.27902722055	7.31505658701773	1502.75683016223	1392.52736435255	1367.09248728977	1415.66170557261	1200.1990100635	1026.61558081199	843.464643520604	37.64881607807	37.64881607807	37.64881607807	37.64881607807	37.64881607807	37.64881607807
51	171	-0.0543062754499992	50.83736054765	7.65727513654608	2115.98379905168	2083.11756705959	2066.33416230839	2139.39042812285	1871.40010828739	1730.59809260101	1554.24549258044	37.64881607807	37.64881607807	37.64881607807	37.64881607807	37.64881607807	37.64881607807
52	35	-0.0543062754499992	50.92902721395	7.79808858177544	2435.94142207992	2219.61172619238	2167.20473953094	2222.46006875457	1949.77210247543	1696.97166429301	1362.45143935786	37.64881607807	37.64881607807	37.64881607807	37.64881607807	37.64881607807	37.64881607807
53	70	-0.0543062754499992	51.02069388025	7.80598564480376	2455.25436240829	2244.73209906888	2212.84173115953	2286.88486778493	2043.04442717609	1816.65518078593	1520.5204957155	37.64881607807	37.64881607807	37.64881607807	37.64881607807	37.64881607807	37.64881607807
54	95	-0.0543062754499992	51.11236054655	7.85752572364644	2585.11616398961	2334.22336192792	2297.22446296916	2367.95562961753	2143.71981870097	1909.0962657145	1586.01039682068	37.64881607807	37.64881607807	37.64881607807	37.64881607807	37.64881607807	37.64881607807
55	65	-0.0543062754499992	51.20402721285	7.89391740744596	2680.92565478285	2419.84490283967	2380.77814124478	2455.27982187355	2210.30776314953	1959.35756347093	1617.08348901975	37.64881607807	37.64881607807	37.64881607807	37.64881607807	37.64881607807	37.64881607807
56	120	-0.0543062754499992	51.29569387915	7.88993833986777	2670.27926582792	2448.83597527888	2417.52162619484	2496.27085589976	2269.24760644483	2052.99568842444	1746.29396598686	37.64881607807	37.64881607807	37.64881607807	37.64881607807	37.64881607807	37.64881607807
57	45	-0.0543062754499992	51.38736054545	7.91962139491604	2750.72940841924	2414.8906685306	2364.49096377754	2427.24867355142	2210.20576642049	1936.15007242443	1541.10795348742	37.64881607807	37.64881607807	37.64881607807	37.64881607807	37.64881607807	37.64881607807
58	5	-0.0543062754499992	51.47902721175	7.93898179645068	2804.50349862234	2435.74380264953	2379.6115406731	2439.90056626285	2214.11423630777	1918.61158816089	1493.56153138744	37.64881607807	37.64881607807	37.64881607807	37.64881607807	37.64881607807	37.64881607807
59	8	-0.0543062754499992	51.57069387805	7.94065710588618	2809.20584764051	2498.30034893416	2443.08583791693	2505.44206240596	2206.17371424272	1905.90437940171	1467.99751657229	37.64881607807	37.64881607807	37.64881607807	37.64881607807	37.64881607807	37.64881607807
60	27	-0.0543062754499992	51.66236054435	7.93600893835897	2796.17848837158	2492.07404619307	2439.24451520976	2500.93834383412	2218.60427088516	1931.09961441886	1499.46405168019	37.64881607807	37.64881607807	37.64881607807	37.64881607807	37.64881607807	37.64881607807
61	57	-0.0543062754499992	51.75402721065	7.94356664861614	2817.39125421213	2537.55720856297	2489.3407685018	2554.56421472297	2280.11498271093	2010.18582607875	1591.44172696269	37.64881607807	37.64881607807	37.64881607807	37.64881607807	37.64881607807	37.64881607807
62	90	-0.0543062754499992	51.84569387695	7.93091658778712	2781.97556108233	2578.61729269477	2541.6152981286	2616.94544707969	2331.87990458228	2097.73950944251	1727.96477087973	37.64881607807	37.64881607807	37.64881607807	37.64881607807	37.64881607807	37.64881607807
63	131	-0.0543062754499992	51.93736054325	7.87733091523982	2636.82524886433	2418.50771434307	2383.28129131563	2447.6430473874	2227.36199217632	2021.30847157483	1668.9924070863	37.64881607807	37.64881607807	37.64881607807	37.64881607807	37.64881607807	37.64881607807
64	132	-0.0543062754499992	52.02902720955	7.90933732417433	2722.58567670032	2607.33568769989	2578.73679644922	2657.91784982391	2338.01955584004	2135.78957990356	1788.17322663504	37.64881607807	37.64881607807	37.64881607807	37.64881607807	37.64881607807	37.64881607807
65	24	-0.0543062754499992	52.12069387585	7.94121681243075	2810.77861864252	2563.83989756012	2516.22747735808	2580.13181840198	2259.00228345923	1986.66148222609	1538.53859800773	37.64881607807	37.64881607807	37.64881607807	37.64881607807	37.64881607807	37.64881607807
66	70	-0.0543062754499992	52.21236054215	7.95178263102613	2840.6342424438	2681.75683573005	2645.33769635849	2722.78313073644	2380.78541617191	2143.43372608588	1740.56317403078	37.64881607807	37.64881607807	37.64881607807	37.64881607807	37.64881607807	37.64881607807
67	6	-0.0543062754499992	52.30402720845	7.97256337882019	2900.28236599807	2656.64426368858	2608.53861928856	2676.29919072364	2338.33870548574	2059.76595650752	1592.6717816041	37.64881607807	37.64881607807	37.64881607807	37.64881607807	37.64881607807	37.64881607807
68	12	-0.0543062754499992	52.39569387475	7.95715978767268	2855.94991823204	2597.9844101663	2550.43025791159	2613.74602426503	2304.64189976074	2034.81658931345	1567.71150629552	37.64881607807	37.64881607807	37.64881607807	37.64881607807	37.64881607807	37.64881607807
69	636	-0.145972941749999	42.22069391545	6.45773306312119	637.613986320769	506.003532187717	460.273368580351	458.869290942358	371.10230168193	262.126522132765	172.935062168822	37.64881607807	37.64881607807	37.64881607807	37.64881607807	37.64881607807	37.64881607807
70	1116	-0.145972941749999	42.31236058175	6.90046432458788	992.735560135855	877.564690642259	821.666783730079	832.787152257228	726.684858915567	588.684821184615	462.528519481593	37.64881607807	37.64881607807	37.64881607807	37.64881607807	37.64881607807	37.64881607807
71	960	-0.145972941749999	42.40402724805	6.85615998861902	949.713147139593	820.953222489841	761.358533091695	768.236403310887	648.735159920198	502.044576236221	372.821012807954	37.64881607807	37.64881607807	37.64881607807	37.64881607807	37.64881607807	37.64881607807
72	929	-0.145972941749999	42.49569391435	6.884834505782	977.339912219657	828.442971373337	766.454923875271	772.026046703042	653.409562115543	500.211610440362	365.404224083138	37.64881607807	37.64881607807	37.64881607807	37.64881607807	37.64881607807	37.64881607807
73	1126	-0.145972941749999	42.58736058065	7.01482838198843	1113.015616293	972.437687619823	914.69325276279	924.84432665824	833.401421088512	689.484733200194	562.966199982592	37.64881607807	37.64881607807	37.64881607807	37.64881607807	37.64881607807	37.64881607807
77	1501	-0.145972941749999	42.95402724585	6.53460036803538	688.558559323399	756.868528033613	743.072673254916	767.503837252279	706.253720540484	709.090700782031	748.639737413903	37.64881607807	37.64881607807	37.64881607807	37.64881607807	37.64881607807	37.64881607807
78	1079	-0.145972941749999	43.04569391215	6.94073295397225	1033.52746547286	1063.73575971948	1022.78018045858	1051.34331658652	873.208840173147	779.544084771817	695.473152931616	37.64881607807	37.64881607807	37.64881607807	37.64881607807	37.64881607807	37.64881607807
79	350	-0.145972941749999	43.13736057845	6.2803151918325	533.956936170323	543.781632842348	508.529686288156	521.405804135659	362.259520529344	282.178230067404	207.29546360387	37.64881607807	37.64881607807	37.64881607807	37.64881607807	37.64881607807	37.64881607807
80	328	-0.145972941749999	43.22902724475	6.24404360787667	514.936508128787	512.591940229838	478.376605890029	488.879274749095	343.091272924304	264.900378494785	192.465049078704	37.64881607807	37.64881607807	37.64881607807	37.64881607807	37.64881607807	37.64881607807
81	372	-0.145972941749999	43.32069391105	6.34278638791367	568.377828109453	590.738680528064	554.178911356784	569.744648412165	395.056486360516	311.645858562039	232.75967883272	37.64881607807	37.64881607807	37.64881607807	37.64881607807	37.64881607807	37.64881607807
82	252	-0.145972941749999	43.41236057735	6.24391918357259	514.872441497925	467.556800603066	431.767962369244	436.361370291463	315.420081723562	233.960642852299	160.866933046961	37.64881607807	37.64881607807	37.64881607807	37.64881607807	37.64881607807	37.64881607807
83	226	-0.145972941749999	43.50402724365	6.19771424467478	491.624023595767	523.02252649015	490.624471345487	505.087707179811	327.262172828782	251.727006471883	180.90128586239	37.64881607807	37.64881607807	37.64881607807	37.64881607807	37.64881607807	37.64881607807
84	222	-0.145972941749999	43.59569390995	6.20457747136875	495.00975595217	529.079960467904	496.644835710483	511.574995517576	331.04144443346	255.179187609705	183.953214159774	37.64881607807	37.64881607807	37.64881607807	37.64881607807	37.64881607807	37.64881607807
85	102	-0.145972941749999	43.68736057625	6.04832098536275	423.401535531469	409.014537067273	379.354305644212	385.311999327701	257.659050114103	190.077012219974	129.316288474166	37.64881607807	37.64881607807	37.64881607807	37.64881607807	37.64881607807	37.64881607807
86	124	-0.145972941749999	43.77902724255	6.15049052257578	468.947359641123	448.77957725758	415.956066276513	422.168737708523	284.299908566767	209.45975615482	142.138219104371	37.64881607807	37.64881607807	37.64881607807	37.64881607807	37.64881607807	37.64881607807
87	100	-0.145972941749999	43.87069390885	6.11485045674902	452.528369747381	442.753599597155	411.179083695245	418.36550603872	278.061523481591	205.99642636727	140.720964716735	37.64881607807	37.64881607807	37.64881607807	37.64881607807	37.64881607807	37.64881607807
88	109	-0.145972941749999	43.96236057515	6.18483907640728	485.334855495758	464.6476034841	430.650146313737	437.097424822656	294.011897562773	216.463481759821	146.770073283654	37.64881607807	37.64881607807	37.64881607807	37.64881607807	37.64881607807	37.64881607807
89	104	-0.145972941749999	45.97902723375	6.95057323606446	1043.74787064717	881.397354627722	825.528192948123	853.545900111186	664.377560118382	494.501886690275	335.66007442073	37.64881607807	37.64881607807	37.64881607807	37.64881607807	37.64881607807	37.64881607807
90	133	-0.145972941749999	46.07069390005	6.99874027830868	1095.252575609	973.518611552352	923.237795814762	961.188882970872	732.263764638922	555.377363348211	388.887060440345	37.64881607807	37.64881607807	37.64881607807	37.64881607807	37.64881607807	37.64881607807
91	110	-0.145972941749999	46.16236056635	6.9912028923266	1087.02826802582	979.688891086763	930.660398200987	970.712574761271	733.526642314655	557.705019049265	392.440652473257	37.64881607807	37.64881607807	37.64881607807	37.64881607807	37.64881607807	37.64881607807
92	145	-0.145972941749999	46.25402723265	7.0568641498479	1160.79935956119	1052.75505555385	1001.13430393007	1044.52510682186	794.257524233085	609.173977318194	434.260558921649	37.64881607807	37.64881607807	37.64881607807	37.64881607807	37.64881607807	37.64881607807
93	170	-0.145972941749999	46.34569389895	7.11814928365172	1234.16423064359	1124.55116532829	1070.5279407485	1116.99334909126	853.687596717548	659.271628331389	474.121959215728	37.64881607807	37.64881607807	37.64881607807	37.64881607807	37.64881607807	37.64881607807
94	171	-0.145972941749999	46.43736056525	7.12453982486272	1242.07646281625	1156.41011512514	1104.01734039469	1154.75438745742	877.735970760404	684.226068780164	499.908005265316	37.64881607807	37.64881607807	37.64881607807	37.64881607807	37.64881607807	37.64881607807
95	195	-0.145972941749999	46.52902723155	7.21055987339611	1353.64992783974	1227.46882010771	1172.65634462665	1222.3390456862	927.964225261501	715.977806321777	513.625941574823	37.64881607807	37.64881607807	37.64881607807	37.64881607807	37.64881607807	37.64881607807
96	182	-0.145972941749999	46.62069389785	7.23150634076197	1382.30315619767	1225.61822509211	1167.5296616542	1213.68604523009	928.126847701764	710.121377937841	501.044051395279	37.64881607807	37.64881607807	37.64881607807	37.64881607807	37.64881607807	37.64881607807
97	104	-0.145972941749999	46.71236056415	7.20834468450702	1350.65465633079	1147.8913564281	1086.60954247566	1124.90804792469	859.01341087061	639.720399336131	431.608213567368	37.64881607807	37.64881607807	37.64881607807	37.64881607807	37.64881607807	37.64881607807
98	97	-0.145972941749999	46.80402723045	7.22148463468875	1368.51930448182	1158.06543737996	1095.7209050533	1133.617387339	867.330699360293	645.237781071424	433.95896519416	37.64881607807	37.64881607807	37.64881607807	37.64881607807	37.64881607807	37.64881607807
99	65	-0.145972941749999	47.53736056085	7.34428120881879	1547.32236378855	1365.704353417	1313.87286016595	1368.54989644407	1026.16019625602	784.612032424832	546.953209950058	37.64881607807	37.64881607807	37.64881607807	37.64881607807	37.64881607807	37.64881607807
100	33	-0.145972941749999	47.62902722715	7.32227739799658	1513.64722460106	1285.45346951284	1230.8390833066	1275.71591500383	967.005281667324	728.587863316449	491.35093094335	37.64881607807	37.64881607807	37.64881607807	37.64881607807	37.64881607807	37.64881607807
101	95	-0.145972941749999	47.72069389345	7.40892498568686	1650.65091936616	1527.01414028085	1478.23493843047	1548.26006769155	1151.78649986115	901.086942976659	654.695663616346	37.64881607807	37.64881607807	37.64881607807	37.64881607807	37.64881607807	37.64881607807
102	51	-0.145972941749999	47.81236055975	7.39666707008619	1630.54088506663	1478.9345402931	1427.63797546398	1492.06227139377	1108.72497918943	856.375312654081	607.543568288638	37.64881607807	37.64881607807	37.64881607807	37.64881607807	37.64881607807	37.64881607807
103	79	-0.145972941749999	47.90402722605	7.42406283484046	1675.82830896086	1562.78668923196	1514.454004443	1587.5976542842	1177.70636202191	924.172542968047	674.509621027339	37.64881607807	37.64881607807	37.64881607807	37.64881607807	37.64881607807	37.64881607807
104	68	-0.145972941749999	47.99569389235	7.4506085651948	1720.91011276767	1561.042729794	1507.92826309483	1575.13008632661	1180.2636823372	917.995108944265	656.873687153715	37.64881607807	37.64881607807	37.64881607807	37.64881607807	37.64881607807	37.64881607807
105	142	-0.145972941749999	48.08736055865	7.50362905643671	1814.61582283874	1637.18607854597	1588.65848414048	1656.54427775466	1298.61014443687	1041.52419648972	780.929886733525	37.64881607807	37.64881607807	37.64881607807	37.64881607807	37.64881607807	37.64881607807
106	193	-0.145972941749999	48.17902722495	7.5130930295617	1831.87081984287	1700.68970911867	1657.24747200784	1732.78662542391	1365.38520612653	1119.09979490229	871.111200070036	37.64881607807	37.64881607807	37.64881607807	37.64881607807	37.64881607807	37.64881607807
107	157	-0.145972941749999	48.27069389125	7.52533331483581	1854.43123253201	1659.86046128239	1610.21817689845	1676.07272030603	1329.39858583007	1071.9719540202	804.764918953811	37.64881607807	37.64881607807	37.64881607807	37.64881607807	37.64881607807	37.64881607807
108	203	-0.145972941749999	48.36236055755	7.55459788102752	1909.50224244546	1757.47071395083	1711.7617634156	1786.85755262833	1422.27569572035	1170.06403186799	910.102949950707	37.64881607807	37.64881607807	37.64881607807	37.64881607807	37.64881607807	37.64881607807
109	369	-0.145972941749999	48.45402722385	7.55165397404278	1903.88911177773	1910.83295748406	1884.57026005795	1984.30788650515	1605.57357245759	1411.97750114973	1230.7504524712	37.64881607807	37.64881607807	37.64881607807	37.64881607807	37.64881607807	37.64881607807
110	289	-0.145972941749999	48.54569389015	7.56517111405778	1929.79896653736	1754.79368576696	1717.45833147532	1784.77996714111	1511.50449350934	1289.69928135481	1057.05740355967	37.64881607807	37.64881607807	37.64881607807	37.64881607807	37.64881607807	37.64881607807
111	193	-0.145972941749999	48.63736055645	7.56842621531128	1936.09089244471	1657.22804877293	1608.57139280872	1660.19540578313	1405.69191754243	1156.17911467047	880.269260900733	37.64881607807	37.64881607807	37.64881607807	37.64881607807	37.64881607807	37.64881607807
112	171	-0.145972941749999	48.72902722275	7.54822627237102	1897.37431964698	1658.33787842898	1613.79168011853	1670.11113664499	1401.64702057758	1157.98290197289	894.436802960124	37.64881607807	37.64881607807	37.64881607807	37.64881607807	37.64881607807	37.64881607807
113	251	-0.145972941749999	48.82069388905	7.51914955495668	1842.99925779983	1710.92592867571	1678.60207538079	1748.60416312638	1470.42149131839	1262.04148119365	1046.77408556305	37.64881607807	37.64881607807	37.64881607807	37.64881607807	37.64881607807	37.64881607807
114	81	-0.145972941749999	48.91236055535	7.52972642714066	1862.59587816968	1571.58001613905	1521.79992977875	1568.59473275326	1311.646844467	1057.39626495356	776.389987809641	37.64881607807	37.64881607807	37.64881607807	37.64881607807	37.64881607807	37.64881607807
115	66	-0.145972941749999	49.00402722165	7.49177127068103	1793.2255683447	1523.15548388372	1474.80626207802	1512.61591630163	1293.45425549729	1054.91165602139	787.74258969428	37.64881607807	37.64881607807	37.64881607807	37.64881607807	37.64881607807	37.64881607807
116	34	-0.145972941749999	49.09569388795	7.4169671259032	1663.97920765459	1434.47860892606	1392.22732473504	1430.2546341884	1214.19290668898	992.687638057118	748.446597877033	37.64881607807	37.64881607807	37.64881607807	37.64881607807	37.64881607807	37.64881607807
117	6	-0.145972941749999	49.18736055425	7.36962983272498	1587.04620173164	1371.64098056125	1331.82716062465	1368.31567071759	1158.01410757892	945.381739610795	711.954005856295	37.64881607807	37.64881607807	37.64881607807	37.64881607807	37.64881607807	37.64881607807
118	3	-0.145972941749999	49.27902722055	7.3562662265161	1565.97862419163	1357.66943771498	1318.98670098506	1355.30119809452	1147.94141093908	939.691676891819	710.021077653297	37.64881607807	37.64881607807	37.64881607807	37.64881607807	37.64881607807	37.64881607807
119	34	-0.145972941749999	50.83736054765	7.71008611704896	2230.73435417376	2122.36776683808	2088.70420795035	2154.54518769259	1848.90313975946	1636.89160194202	1374.30889458629	37.64881607807	37.64881607807	37.64881607807	37.64881607807	37.64881607807	37.64881607807
120	42	-0.145972941749999	50.92902721395	7.80026941362924	2441.25959764275	2241.1320774464	2191.36917078498	2249.53400437395	1969.73497977253	1722.13807206689	1395.36960496293	37.64881607807	37.64881607807	37.64881607807	37.64881607807	37.64881607807	37.64881607807
121	80	-0.145972941749999	51.02069388025	7.82755082106867	2508.7773981033	2319.42265008489	2290.81916028341	2371.75479342421	2113.03898228947	1891.20144199173	1603.73959448105	37.64881607807	37.64881607807	37.64881607807	37.64881607807	37.64881607807	37.64881607807
122	95	-0.145972941749999	51.11236054655	7.85236837039833	2571.81812755561	2367.88615889252	2337.77463635628	2417.64168561466	2170.48454468889	1948.92934447617	1652.17669687083	37.64881607807	37.64881607807	37.64881607807	37.64881607807	37.64881607807	37.64881607807
123	64	-0.145972941749999	51.20402721285	7.89246285690456	2677.02894758603	2460.69589675537	2428.16838744687	2511.89212982432	2242.96170844834	2003.15276380063	1684.68942015601	37.64881607807	37.64881607807	37.64881607807	37.64881607807	37.64881607807	37.64881607807
124	148	-0.145972941749999	51.29569387915	7.883174266837	2652.27825058501	2409.86312957574	2376.05598706161	2448.09409215269	2250.68853385257	2040.18641353499	1728.82390837887	37.64881607807	37.64881607807	37.64881607807	37.64881607807	37.64881607807	37.64881607807
125	30	-0.145972941749999	51.38736054545	7.93465876688099	2792.40571544757	2462.16108671179	2412.2276687168	2478.99318528862	2243.83692368214	1962.8127933664	1564.81836266061	37.64881607807	37.64881607807	37.64881607807	37.64881607807	37.64881607807	37.64881607807
126	7	-0.145972941749999	51.47902721175	7.95042946846955	2836.79300204745	2477.52292489026	2422.90282812545	2486.62039251325	2251.75543025023	1956.37452533602	1533.9767697387	37.64881607807	37.64881607807	37.64881607807	37.64881607807	37.64881607807	37.64881607807
127	121	-0.145972941749999	51.57069387805	7.91385689666193	2734.91844845487	2579.4859385074	2548.35120466439	2630.96672592102	2325.04136388681	2104.64371296932	1774.00142387751	37.64881607807	37.64881607807	37.64881607807	37.64881607807	37.64881607807	37.64881607807
128	91	-0.145972941749999	51.66236054435	7.91784940385047	2745.85945651365	2519.03687278311	2478.56249358585	2549.26557042273	2271.18055399801	2026.69327667726	1649.86731251825	37.64881607807	37.64881607807	37.64881607807	37.64881607807	37.64881607807	37.64881607807
129	89	-0.145972941749999	51.75402721065	7.92370156716063	2761.97578618078	2525.84623224748	2484.58021869359	2553.87128052333	2284.05039214884	2039.73464364355	1654.67948248895	37.64881607807	37.64881607807	37.64881607807	37.64881607807	37.64881607807	37.64881607807
130	112	-0.145972941749999	51.84569387695	7.91674293706854	2742.82293445236	2543.39518162759	2508.24162072454	2581.86298276217	2315.46233005398	2094.18945985646	1736.00033604417	37.64881607807	37.64881607807	37.64881607807	37.64881607807	37.64881607807	37.64881607807
131	131	-0.145972941749999	51.93736054325	7.89417689629124	2681.62141535244	2454.41372881333	2417.94697493392	2482.72033803164	2261.01194147018	2050.00519503622	1688.41828735992	37.64881607807	37.64881607807	37.64881607807	37.64881607807	37.64881607807	37.64881607807
132	91	-0.145972941749999	52.02902720955	7.927328761928	2772.01220131253	2624.46932255255	2589.56558473826	2666.47156639835	2329.44690151127	2099.2253162629	1716.32812854429	37.64881607807	37.64881607807	37.64881607807	37.64881607807	37.64881607807	37.64881607807
133	56	-0.145972941749999	52.12069387585	7.95141822347082	2839.59928244905	2665.19225143053	2625.51132662086	2701.23241785911	2351.59215072746	2100.81480457855	1687.59127643813	37.64881607807	37.64881607807	37.64881607807	37.64881607807	37.64881607807	37.64881607807
134	65	-0.145972941749999	52.21236054215	7.96444552569045	2876.83360528562	2746.90236674501	2712.09265138545	2795.86868903685	2425.50144741099	2187.76249502987	1791.53092160095	37.64881607807	37.64881607807	37.64881607807	37.64881607807	37.64881607807	37.64881607807
135	39	-0.145972941749999	52.30402720845	7.96453604703043	2877.09403190537	2686.37321480433	2645.30762351223	2719.58857945021	2376.36465972546	2121.78862703527	1688.51988215333	37.64881607807	37.64881607807	37.64881607807	37.64881607807	37.64881607807	37.64881607807
136	34	-0.145972941749999	52.39569387475	7.96911922323359	2890.31052442877	2682.28943659263	2640.1693047852	2712.0251217417	2381.20161610786	2125.33417701159	1681.67769209933	37.64881607807	37.64881607807	37.64881607807	37.64881607807	37.64881607807	37.64881607807
137	817	-0.237639608049999	42.22069391545	6.68508864968187	800.381628607463	629.683053569355	575.823035900792	574.74516228436	487.792607122722	353.724448560222	242.355028960933	37.64881607807	37.64881607807	37.64881607807	37.64881607807	37.64881607807	37.64881607807
138	1053	-0.237639608049999	42.31236058175	6.92045429494259	1012.77999086781	895.42663920906	835.283793332332	845.937922787128	722.933578537863	575.481680097052	442.366247283261	37.64881607807	37.64881607807	37.64881607807	37.64881607807	37.64881607807	37.64881607807
139	869	-0.237639608049999	42.40402724805	6.78711044733188	886.348706702918	750.472267971783	692.138245154954	696.303020579228	579.037960188304	436.477508982629	312.989746245087	37.64881607807	37.64881607807	37.64881607807	37.64881607807	37.64881607807	37.64881607807
140	1336	-0.237639608049999	42.49569391435	6.72096552169751	829.61813922161	809.760351466992	774.702368284094	793.313831250512	714.25101357378	637.985133828324	573.123503874275	37.64881607807	37.64881607807	37.64881607807	37.64881607807	37.64881607807	37.64881607807
145	1200	-0.237639608049999	42.95402724585	6.91670274925499	1008.98761853746	952.739881338257	908.376760413507	925.140585090299	834.595679048193	732.035691136236	644.992723480092	37.64881607807	37.64881607807	37.64881607807	37.64881607807	37.64881607807	37.64881607807
146	1439	-0.237639608049999	43.04569391215	6.54477377692104	695.59930053345	793.401509768507	785.705473264227	816.253661767564	726.330839945748	739.890524188021	794.889880362946	37.64881607807	37.64881607807	37.64881607807	37.64881607807	37.64881607807	37.64881607807
147	308	-0.237639608049999	43.13736057845	6.23287409714534	509.216921232446	506.950359211181	472.397444000596	483.105601025942	336.526273141723	258.764897512887	186.518977095241	37.64881607807	37.64881607807	37.64881607807	37.64881607807	37.64881607807	37.64881607807
148	233	-0.237639608049999	43.22902724475	6.080984756771	437.459774150225	433.172765811024	403.214060761454	411.603890331645	285.151873097588	217.452203583033	155.348246811282	37.64881607807	37.64881607807	37.64881607807	37.64881607807	37.64881607807	37.64881607807
149	311	-0.237639608049999	43.32069391105	6.2098639034019	497.633520448712	525.774270693383	493.458593404129	508.119028779442	346.295926581233	272.830951155877	203.4949380478	37.64881607807	37.64881607807	37.64881607807	37.64881607807	37.64881607807	37.64881607807
150	259	-0.237639608049999	43.41236057735	6.2153711835026	500.381688151948	504.311761239299	470.326249232441	481.534979932922	332.050361397486	255.608117518963	184.529841826306	37.64881607807	37.64881607807	37.64881607807	37.64881607807	37.64881607807	37.64881607807
151	223	-0.237639608049999	43.50402724365	6.20966814626586	497.536114670199	486.134083423051	452.229779812403	460.574664373322	311.636447489768	233.426875063879	162.139928365658	37.64881607807	37.64881607807	37.64881607807	37.64881607807	37.64881607807	37.64881607807
152	166	-0.237639608049999	43.59569390995	6.1307060976727	459.760682042152	449.618759601101	417.938105097996	425.435209413912	285.392108921245	212.657306701294	146.592470426507	37.64881607807	37.64881607807	37.64881607807	37.64881607807	37.64881607807	37.64881607807
153	84	-0.237639608049999	43.68736057625	6.04446270456833	421.771080917084	391.863270904864	362.008479727828	365.84405774173	248.591842626745	180.869370203571	120.609642982834	37.64881607807	37.64881607807	37.64881607807	37.64881607807	37.64881607807	37.64881607807
154	124	-0.237639608049999	43.77902724255	6.1114476787936	450.991133107371	451.818598421494	420.71489914718	429.422412267594	283.011106595613	211.619735547535	146.543674123576	37.64881607807	37.64881607807	37.64881607807	37.64881607807	37.64881607807	37.64881607807
155	105	-0.237639608049999	43.87069390885	6.12152774516642	455.56014293665	448.912353697473	417.235192473828	424.929933965932	281.649911840819	209.218557969448	143.410612945047	37.64881607807	37.64881607807	37.64881607807	37.64881607807	37.64881607807	37.64881607807
156	119	-0.237639608049999	43.96236057515	6.1806690951041	483.31523204513	478.41157063062	444.970510617118	453.553966591248	300.745760781705	224.049917998031	154.272770275163	37.64881607807	37.64881607807	37.64881607807	37.64881607807	37.64881607807	37.64881607807
157	101	-0.237639608049999	46.07069390005	6.97678182284403	1071.46464958057	943.164526709457	893.119917225947	929.128854567925	705.285148413835	530.314478948378	366.394535581568	37.64881607807	37.64881607807	37.64881607807	37.64881607807	37.64881607807	37.64881607807
158	56	-0.237639608049999	46.16236056635	6.93317743822382	1025.74805815608	902.006487795981	853.835315037841	888.473165123126	669.93136124611	500.953982129203	343.517323207749	37.64881607807	37.64881607807	37.64881607807	37.64881607807	37.64881607807	37.64881607807
159	107	-0.237639608049999	46.25402723265	7.00595184365931	1103.17960994165	1002.22445993123	953.145954962108	995.028510550658	750.544103898402	572.725884390854	405.307760213939	37.64881607807	37.64881607807	37.64881607807	37.64881607807	37.64881607807	37.64881607807
160	97	-0.237639608049999	46.34569389895	7.03874502661945	1139.95609400875	1020.32948180418	968.534726893042	1009.29146988353	764.395385071176	579.835864615395	405.858333589221	37.64881607807	37.64881607807	37.64881607807	37.64881607807	37.64881607807	37.64881607807
161	131	-0.237639608049999	46.43736056525	7.09390557260905	1204.60329097101	1095.65616226063	1042.33318122366	1087.94278317312	826.199465392949	634.31251740912	452.932475561207	37.64881607807	37.64881607807	37.64881607807	37.64881607807	37.64881607807	37.64881607807
162	190	-0.237639608049999	46.52902723155	7.18623328675631	1321.11755076098	1210.92007883186	1158.41411201315	1209.03059992669	913.515121533472	707.061922834837	510.438242228176	37.64881607807	37.64881607807	37.64881607807	37.64881607807	37.64881607807	37.64881607807
163	189	-0.237639608049999	46.62069389785	7.21072590607173	1353.87469661808	1248.78108317892	1195.81767556924	1248.81677389407	942.843364857128	732.349014035197	530.879966673414	37.64881607807	37.64881607807	37.64881607807	37.64881607807	37.64881607807	37.64881607807
164	146	-0.237639608049999	46.71236056415	7.22755610667644	1376.85350593715	1194.51960750533	1134.34282511773	1176.51886724605	900.816459932575	680.72167826722	470.533327823742	37.64881607807	37.64881607807	37.64881607807	37.64881607807	37.64881607807	37.64881607807
165	153	-0.237639608049999	46.80402723045	7.2534724691411	1413.00294816621	1244.25783337247	1184.14100524437	1230.04769348566	939.752369934031	715.674067255574	500.664656332062	37.64881607807	37.64881607807	37.64881607807	37.64881607807	37.64881607807	37.64881607807
166	77	-0.237639608049999	47.53736056085	7.344494729839	1547.65278491293	1344.08578532845	1290.9583600664	1341.50370767971	1016.19792308723	775.504561286464	536.80608016813	37.64881607807	37.64881607807	37.64881607807	37.64881607807	37.64881607807	37.64881607807
167	39	-0.237639608049999	47.62902722715	7.34558768272733	1549.34522120242	1328.15982578957	1273.13879764288	1321.2946745538	998.265341406066	754.506655142246	512.736359791594	37.64881607807	37.64881607807	37.64881607807	37.64881607807	37.64881607807	37.64881607807
168	56	-0.237639608049999	47.72069389345	7.37811719103913	1600.57335520354	1419.31818787509	1366.44952172327	1423.94405280436	1067.43282753983	818.623452923959	572.435455361346	37.64881607807	37.64881607807	37.64881607807	37.64881607807	37.64881607807	37.64881607807
169	45	-0.237639608049999	47.81236055975	7.37856477124979	1601.28990050683	1419.27966682025	1366.37316642772	1423.64217588818	1067.10206741255	818.185210185787	571.328084265306	37.64881607807	37.64881607807	37.64881607807	37.64881607807	37.64881607807	37.64881607807
170	50	-0.237639608049999	47.90402722605	7.40135396688544	1638.20099898111	1435.09536762569	1380.07130957814	1435.3580444964	1084.76594784047	831.284084818777	577.620310200572	37.64881607807	37.64881607807	37.64881607807	37.64881607807	37.64881607807	37.64881607807
171	99	-0.237639608049999	47.99569389235	7.46405639882555	1744.20893387226	1648.48395182104	1600.79949179762	1680.34712055301	1248.39527860191	989.209929379564	733.660929354682	37.64881607807	37.64881607807	37.64881607807	37.64881607807	37.64881607807	37.64881607807
172	213	-0.237639608049999	48.08736055865	7.53532886981045	1873.06025044624	1738.92913347315	1694.4164716937	1771.96800638177	1399.38091519649	1148.9134128143	896.123267799459	37.64881607807	37.64881607807	37.64881607807	37.64881607807	37.64881607807	37.64881607807
173	195	-0.237639608049999	48.17902722495	7.52753435553097	1858.51740640903	1697.16308183572	1650.66815227355	1722.28698429889	1365.96498161921	1114.51351320052	856.678755436094	37.64881607807	37.64881607807	37.64881607807	37.64881607807	37.64881607807	37.64881607807
174	188	-0.237639608049999	48.27069389125	7.55182956474011	1904.22344634666	1692.99254269779	1641.88922957745	1706.87909588879	1367.26200636478	1107.39833928237	834.493563575749	37.64881607807	37.64881607807	37.64881607807	37.64881607807	37.64881607807	37.64881607807
175	214	-0.237639608049999	48.36236055755	7.54710326317464	1895.24474682578	1782.95129000216	1741.1578695303	1822.50722240726	1443.30689036771	1198.03278138033	950.196684602881	37.64881607807	37.64881607807	37.64881607807	37.64881607807	37.64881607807	37.64881607807
176	228	-0.237639608049999	48.45402722385	7.56120819126605	1922.1664557438	1825.87468079349	1785.4683330008	1870.78305131987	1485.78576332965	1243.5076364965	997.570534318276	37.64881607807	37.64881607807	37.64881607807	37.64881607807	37.64881607807	37.64881607807
177	264	-0.237639608049999	48.54569389015	7.54604097623284	1893.23252204899	1778.48031734241	1747.07044321241	1824.16619742155	1520.65532124745	1304.32723373367	1091.07171527554	37.64881607807	37.64881607807	37.64881607807	37.64881607807	37.64881607807	37.64881607807
178	251	-0.237639608049999	48.63736055645	7.54623359732452	1893.59723368865	1738.76024447627	1703.22899947439	1772.85108478344	1488.03944979812	1266.57883702623	1037.80878309819	37.64881607807	37.64881607807	37.64881607807	37.64881607807	37.64881607807	37.64881607807
179	195	-0.237639608049999	48.72902722275	7.55171302819782	1904.00154766037	1685.50419173973	1643.0901121535	1702.81770213986	1430.87447942601	1192.61623871164	936.197643371184	37.64881607807	37.64881607807	37.64881607807	37.64881607807	37.64881607807	37.64881607807
180	190	-0.237639608049999	48.82069388905	7.53678877492544	1875.7967377064	1662.9396769797	1621.50472282654	1680.30854465454	1413.59267625552	1180.41637239264	927.839257410961	37.64881607807	37.64881607807	37.64881607807	37.64881607807	37.64881607807	37.64881607807
181	169	-0.237639608049999	48.91236055535	7.54068745282878	1883.12413930703	1647.56172469147	1603.83665493043	1659.06644436649	1397.99922970959	1160.06536856922	898.21855360003	37.64881607807	37.64881607807	37.64881607807	37.64881607807	37.64881607807	37.64881607807
182	120	-0.237639608049999	49.00402722165	7.50128909218568	1810.37465071471	1569.7145033776	1524.98217244536	1567.58850772469	1345.93026906848	1116.75365381652	860.043117388864	37.64881607807	37.64881607807	37.64881607807	37.64881607807	37.64881607807	37.64881607807
183	56	-0.237639608049999	49.09569388795	7.44319493135731	1708.19909097352	1463.91379245512	1419.53519242262	1457.00811521015	1243.98554435006	1018.7112757554	767.156104121261	37.64881607807	37.64881607807	37.64881607807	37.64881607807	37.64881607807	37.64881607807
184	29	-0.237639608049999	49.18736055425	7.35939770894392	1570.89014489241	1374.373451693	1337.07148628242	1375.56685352921	1165.11599567575	959.470998770234	734.68255159949	37.64881607807	37.64881607807	37.64881607807	37.64881607807	37.64881607807	37.64881607807
186	11	-0.237639608049999	50.83736054765	7.72963179267512	2274.76446162879	2126.41023801374	2085.40618677185	2146.24374217744	1846.18369319587	1614.3237194944	1324.17961833468	37.64881607807	37.64881607807	37.64881607807	37.64881607807	37.64881607807	37.64881607807
187	32	-0.237639608049999	50.92902721395	7.79685914866557	2432.94843525745	2266.35624979894	2221.74477619059	2285.56182982519	1982.04570491922	1740.09924543546	1428.13930987212	37.64881607807	37.64881607807	37.64881607807	37.64881607807	37.64881607807	37.64881607807
188	80	-0.237639608049999	51.02069388025	7.81177750083705	2469.51610330731	2308.24744272069	2283.78746155751	2368.74689541065	2100.94418350234	1889.34647303354	1620.29058853899	37.64881607807	37.64881607807	37.64881607807	37.64881607807	37.64881607807	37.64881607807
189	89	-0.237639608049999	51.11236054655	7.86648620308908	2608.38413463792	2359.37814657423	2322.34754363585	2395.0475285586	2162.92077867713	1924.97883288559	1598.67072973298	37.64881607807	37.64881607807	37.64881607807	37.64881607807	37.64881607807	37.64881607807
190	54	-0.237639608049999	51.20402721285	7.90688873161622	2715.92732879084	2416.13273553665	2370.90955314699	2440.01036131885	2203.65337759212	1936.8547055896	1568.37577580515	37.64881607807	37.64881607807	37.64881607807	37.64881607807	37.64881607807	37.64881607807
191	154	-0.237639608049999	51.29569387915	7.89312059884687	2678.79032100672	2527.394426465	2507.68105800515	2600.26245499373	2355.16770903844	2172.13571651675	1917.7015577687	37.64881607807	37.64881607807	37.64881607807	37.64881607807	37.64881607807	37.64881607807
192	22	-0.237639608049999	51.38736054545	7.94466010356516	2820.47362953454	2486.29943444316	2435.5196545171	2503.38582789875	2261.06554997535	1974.15654028631	1569.62114580502	37.64881607807	37.64881607807	37.64881607807	37.64881607807	37.64881607807	37.64881607807
193	8	-0.237639608049999	51.47902721175	7.949165960014	2833.21095355354	2472.65643336932	2417.8160086869	2481.03170712316	2247.99301281732	1952.91506426789	1529.65902617106	37.64881607807	37.64881607807	37.64881607807	37.64881607807	37.64881607807	37.64881607807
194	42	-0.237639608049999	51.57069387805	7.96720336409227	2884.77839766923	2686.32738852393	2644.53523673388	2728.92392487376	2369.68002937902	2095.28236937556	1703.39723677047	37.64881607807	37.64881607807	37.64881607807	37.64881607807	37.64881607807	37.64881607807
195	95	-0.237639608049999	51.66236054435	7.93471146072274	2792.55286190927	2586.73776434367	2548.55655392365	2624.965865764	2329.22554244219	2087.06676005249	1716.86242324226	37.64881607807	37.64881607807	37.64881607807	37.64881607807	37.64881607807	37.64881607807
196	91	-0.237639608049999	51.75402721065	7.95475335175514	2849.08552044939	2672.93370666848	2637.98412970014	2721.92116813127	2403.26421008048	2165.72134522482	1802.81356821807	37.64881607807	37.64881607807	37.64881607807	37.64881607807	37.64881607807	37.64881607807
197	108	-0.237639608049999	51.84569387695	7.89724694119104	2689.86676382068	2450.00828437943	2410.26799015161	2474.50674295144	2237.40006838857	2009.45184803086	1635.38966696141	37.64881607807	37.64881607807	37.64881607807	37.64881607807	37.64881607807	37.64881607807
198	82	-0.237639608049999	51.93736054325	7.90859613854364	2720.56848296829	2451.36604081523	2407.080048833	2467.80198829743	2232.87460247475	1990.36135541561	1588.76337427143	37.64881607807	37.64881607807	37.64881607807	37.64881607807	37.64881607807	37.64881607807
199	40	-0.237639608049999	52.02902720955	7.95016775408997	2836.05066967066	2633.83501411616	2589.80967464797	2661.84490421083	2311.77832088534	2045.63875033249	1616.2608245696	37.64881607807	37.64881607807	37.64881607807	37.64881607807	37.64881607807	37.64881607807
200	33	-0.237639608049999	52.12069387585	7.96447144293812	2876.90816586089	2689.13095002495	2646.13843517081	2721.85512812708	2357.33277093957	2091.32737210648	1660.39825638042	37.64881607807	37.64881607807	37.64881607807	37.64881607807	37.64881607807	37.64881607807
201	28	-0.237639608049999	52.21236054215	7.9625199283787	2871.29931234881	2659.30235216153	2614.83585154991	2686.20153156647	2342.01713595251	2075.303739526	1631.89620754272	37.64881607807	37.64881607807	37.64881607807	37.64881607807	37.64881607807	37.64881607807
202	19	-0.237639608049999	52.30402720845	7.95479203536484	2849.1957354934	2591.12534353608	2543.31809352458	2606.66248003708	2296.48468572548	2025.61194400898	1562.45273469351	37.64881607807	37.64881607807	37.64881607807	37.64881607807	37.64881607807	37.64881607807
203	45	-0.237639608049999	52.39569387475	7.98909516374772	2948.62772679509	2792.87760826999	2755.31109921607	2837.5231321504	2471.60242714423	2224.35269824077	1799.65119582058	37.64881607807	37.64881607807	37.64881607807	37.64881607807	37.64881607807	37.64881607807
204	932	-0.329306274349999	42.22069391545	6.72296207831785	831.276173438649	700.307056192755	646.976995101492	650.544606378806	551.317466359132	418.90137432464	304.967440452455	37.64881607807	37.64881607807	37.64881607807	37.64881607807	37.64881607807	37.64881607807
205	1072	-0.329306274349999	42.31236058175	6.90878853694446	1001.03379195723	872.829275247832	814.062049380333	823.318189060802	713.59495966769	567.755758362305	436.988212677466	37.64881607807	37.64881607807	37.64881607807	37.64881607807	37.64881607807	37.64881607807
206	811	-0.329306274349999	42.40402724805	6.70306688166411	814.901202253773	713.160482210394	658.034019166437	663.633506555709	534.416392469537	403.081449380971	288.624719893414	37.64881607807	37.64881607807	37.64881607807	37.64881607807	37.64881607807	37.64881607807
207	814	-0.329306274349999	42.49569391435	6.73464563168412	841.045391434013	789.255697985688	733.028041013794	744.869460834441	579.01993559135	449.319984756418	331.353281547955	37.64881607807	37.64881607807	37.64881607807	37.64881607807	37.64881607807	37.64881607807
208	875	-0.329306274349999	42.58736058065	6.82206823926705	917.881446713369	757.626901126386	703.571728762616	707.984731776108	616.025224549059	477.246189057362	356.190905297019	37.64881607807	37.64881607807	37.64881607807	37.64881607807	37.64881607807	37.64881607807
209	1354	-0.329306274349999	42.67902724695	6.81568699740613	912.042871694233	847.977583159251	810.609628067574	821.96377613914	771.439840938329	686.855304530753	622.227163818919	37.64881607807	37.64881607807	37.64881607807	37.64881607807	37.64881607807	37.64881607807
210	1291	-0.329306274349999	42.77069391325	6.83902074472665	933.574479229843	849.693772076417	809.06991732061	818.366135418584	764.372819275346	665.805027021933	587.207105151087	37.64881607807	37.64881607807	37.64881607807	37.64881607807	37.64881607807	37.64881607807
212	1449	-0.329306274349999	42.95402724585	6.57288867493186	715.433515920776	796.354869779349	781.484889977131	809.393161669853	731.062345579002	731.301191351527	766.422966782722	37.64881607807	37.64881607807	37.64881607807	37.64881607807	37.64881607807	37.64881607807
213	1543	-0.329306274349999	43.04569391215	6.44677207000603	630.663266791133	717.552778217641	713.881981266342	741.266284440041	681.980743916848	712.353206282503	792.736138605202	37.64881607807	37.64881607807	37.64881607807	37.64881607807	37.64881607807	37.64881607807
214	395	-0.329306274349999	43.13736057845	6.3398334267817	566.7019061588	573.871383181777	537.079703902723	550.391197400194	386.9521789932	302.657205453984	223.685270352301	37.64881607807	37.64881607807	37.64881607807	37.64881607807	37.64881607807	37.64881607807
215	327	-0.329306274349999	43.22902724475	6.19969003787744	492.596331222949	538.454415308559	507.060452200391	524.663935853661	352.307179861871	281.424697082786	213.417272389887	37.64881607807	37.64881607807	37.64881607807	37.64881607807	37.64881607807	37.64881607807
216	219	-0.329306274349999	43.32069391105	6.06287761631	429.609912324704	440.079540948775	410.904925998315	421.347783594762	287.067119527807	221.512912955893	160.486686943	37.64881607807	37.64881607807	37.64881607807	37.64881607807	37.64881607807	37.64881607807
217	272	-0.329306274349999	43.41236057735	6.16099163810919	473.897777004595	494.194882414991	462.901719691846	475.895448278452	324.843541486105	254.064524397309	187.360477299826	37.64881607807	37.64881607807	37.64881607807	37.64881607807	37.64881607807	37.64881607807
218	208	-0.329306274349999	43.50402724365	6.16276778936851	474.740239086577	475.122566587604	442.967705009503	452.398073515615	301.908981798924	227.563061639039	159.29971311357	37.64881607807	37.64881607807	37.64881607807	37.64881607807	37.64881607807	37.64881607807
219	178	-0.329306274349999	43.59569390995	6.10568310127659	448.398838680739	480.23052042329	450.607708348244	464.017882487843	298.102565757741	228.897553986325	164.135948560186	37.64881607807	37.64881607807	37.64881607807	37.64881607807	37.64881607807	37.64881607807
220	155	-0.329306274349999	43.68736057625	6.11306280763323	451.720130446711	464.426845097294	433.840451817538	444.367624922399	290.552023625884	219.785019514114	154.54321622901	37.64881607807	37.64881607807	37.64881607807	37.64881607807	37.64881607807	37.64881607807
221	85	-0.329306274349999	43.77902724255	6.02536810743292	413.793934614319	409.823502854221	381.023426902817	388.150947740193	256.08873991482	190.214699752966	130.549309374742	37.64881607807	37.64881607807	37.64881607807	37.64881607807	37.64881607807	37.64881607807
222	86	-0.329306274349999	43.87069390885	6.06535778757626	430.676740896878	429.689432507367	399.794366337439	407.692089358513	268.06255701956	199.633349760134	137.310732646026	37.64881607807	37.64881607807	37.64881607807	37.64881607807	37.64881607807	37.64881607807
223	119	-0.329306274349999	43.96236057515	6.15702028491844	472.019493687655	480.650041940994	448.350012909662	458.612725281383	300.046518698424	225.578599821831	157.289293159841	37.64881607807	37.64881607807	37.64881607807	37.64881607807	37.64881607807	37.64881607807
224	83	-0.329306274349999	46.07069390005	6.92263080071374	1014.98671296339	910.087436558819	863.818833707384	900.747200307268	677.673282542399	511.852887753164	356.829691910927	37.64881607807	37.64881607807	37.64881607807	37.64881607807	37.64881607807	37.64881607807
225	54	-0.329306274349999	46.16236056635	6.93859325968043	1031.31839686311	882.712867689589	832.578220224367	863.590446848213	656.997593415991	486.553589211854	328.302697629805	37.64881607807	37.64881607807	37.64881607807	37.64881607807	37.64881607807	37.64881607807
226	41	-0.329306274349999	46.25402723265	6.94807807743073	1041.14680052705	905.017336189679	855.387859093786	888.890371040766	671.745462727609	499.698972589807	339.535980210352	37.64881607807	37.64881607807	37.64881607807	37.64881607807	37.64881607807	37.64881607807
227	69	-0.329306274349999	46.34569389895	6.99875742963509	1095.27136080451	991.945162287435	942.866436284255	984.303244178138	738.282694964443	559.941173101156	392.518511507056	37.64881607807	37.64881607807	37.64881607807	37.64881607807	37.64881607807	37.64881607807
228	102	-0.329306274349999	46.43736056525	7.05293372857866	1156.24588347061	1052.25157527892	1001.00745681219	1045.1624391149	789.093843118085	603.327810286783	428.223529709058	37.64881607807	37.64881607807	37.64881607807	37.64881607807	37.64881607807	37.64881607807
229	182	-0.329306274349999	46.52902723155	7.16672304273956	1295.59203913562	1235.17482659593	1187.49876457267	1245.46407693713	925.302095502906	724.900918990101	534.65531756435	37.64881607807	37.64881607807	37.64881607807	37.64881607807	37.64881607807	37.64881607807
230	161	-0.329306274349999	46.62069389785	7.22667563188117	1375.6417546649	1203.51146642418	1144.03989966976	1187.83239234852	907.704804350993	688.39214835164	479.449895490596	37.64881607807	37.64881607807	37.64881607807	37.64881607807	37.64881607807	37.64881607807
231	190	-0.329306274349999	46.71236056415	7.2788779567365	1449.36086681718	1268.46751089904	1206.4422984013	1251.98964119299	964.937574913809	736.781827792208	517.737115750373	37.64881607807	37.64881607807	37.64881607807	37.64881607807	37.64881607807	37.64881607807
232	151	-0.329306274349999	46.80402723045	7.25459905235646	1414.59571059212	1238.84150362793	1178.09340336779	1223.00260718811	935.804181750052	711.062494378415	495.493844862372	37.64881607807	37.64881607807	37.64881607807	37.64881607807	37.64881607807	37.64881607807
233	22	-0.329306274349999	47.62902722715	7.32564702178417	1518.75624920636	1316.54796888599	1263.31144234057	1313.2538531053	983.684509438129	743.518260866481	506.921090066593	37.64881607807	37.64881607807	37.64881607807	37.64881607807	37.64881607807	37.64881607807
234	42	-0.329306274349999	47.72069389345	7.35779318551848	1568.37163589979	1379.47177868218	1326.57038163454	1381.03095185322	1035.55302971445	790.410691322358	547.812776310239	37.64881607807	37.64881607807	37.64881607807	37.64881607807	37.64881607807	37.64881607807
235	53	-0.329306274349999	47.81236055975	7.39343290819829	1625.27597026206	1462.79896133977	1410.89119631726	1472.93495705445	1098.80488255677	847.289470200477	598.716382328177	37.64881607807	37.64881607807	37.64881607807	37.64881607807	37.64881607807	37.64881607807
236	66	-0.329306274349999	47.90402722605	7.41854824283262	1666.61223436304	1533.5800959891	1483.52602807764	1552.7274741985	1154.08894120962	899.641905469626	648.549354646312	37.64881607807	37.64881607807	37.64881607807	37.64881607807	37.64881607807	37.64881607807
237	92	-0.329306274349999	47.99569389235	7.456437997013	1730.97133805677	1576.68024291567	1524.45298570162	1592.51328938023	1199.38137579095	938.935830100968	678.554054247463	37.64881607807	37.64881607807	37.64881607807	37.64881607807	37.64881607807	37.64881607807
238	161	-0.329306274349999	48.08736055865	7.51643485586363	1838.00285432063	1765.63686997982	1725.24176904259	1814.08699846386	1395.21776900967	1143.5970088029	900.100710940693	37.64881607807	37.64881607807	37.64881607807	37.64881607807	37.64881607807	37.64881607807
239	287	-0.329306274349999	48.17902722495	7.50975569686185	1825.76744761061	1789.66581056533	1757.01974779116	1847.63007732282	1463.66803077779	1245.41571161528	1035.26744832886	37.64881607807	37.64881607807	37.64881607807	37.64881607807	37.64881607807	37.64881607807
240	293	-0.329306274349999	48.27069389125	7.543446378481	1888.32671225724	1871.1866229769	1839.57273489164	1937.09032352534	1533.64308689761	1313.34539812023	1103.21088276587	37.64881607807	37.64881607807	37.64881607807	37.64881607807	37.64881607807	37.64881607807
241	179	-0.329306274349999	48.36236055755	7.5481271008152	1897.18616341375	1700.94292946107	1651.32843615433	1718.25574398576	1372.48622184048	1114.75677919303	845.198048112399	37.64881607807	37.64881607807	37.64881607807	37.64881607807	37.64881607807	37.64881607807
242	140	-0.329306274349999	48.45402722385	7.53577051324433	1873.8876579032	1703.89001411161	1656.01493031007	1727.04145465805	1362.27275110146	1104.12711284228	837.457321907075	37.64881607807	37.64881607807	37.64881607807	37.64881607807	37.64881607807	37.64881607807
243	200	-0.329306274349999	48.54569389015	7.51914450668724	1842.98995386648	1728.02714642624	1695.96804794834	1771.99219311177	1457.61762536838	1233.34543412171	1014.0612434778	37.64881607807	37.64881607807	37.64881607807	37.64881607807	37.64881607807	37.64881607807
244	246	-0.329306274349999	48.63736055645	7.54580610643773	1892.78791112933	1736.73864293006	1701.10862627798	1770.52719474902	1484.62052930893	1262.07041621844	1032.52727984398	37.64881607807	37.64881607807	37.64881607807	37.64881607807	37.64881607807	37.64881607807
245	232	-0.329306274349999	48.72902722275	7.50496300469903	1817.03804166052	1708.59193734684	1678.49231394653	1752.39134916695	1458.12949121945	1249.05376692409	1040.95408760264	37.64881607807	37.64881607807	37.64881607807	37.64881607807	37.64881607807	37.64881607807
246	116	-0.329306274349999	48.82069388905	7.49657455835145	1801.85966603474	1570.13893284205	1526.80786269454	1579.99361789959	1316.10184882502	1077.49474799846	820.357383503247	37.64881607807	37.64881607807	37.64881607807	37.64881607807	37.64881607807	37.64881607807
247	215	-0.329306274349999	48.91236055535	7.49175064174527	1793.18857639121	1642.55375340634	1608.77276598564	1672.83958158714	1405.26698461849	1195.26319674998	974.107949864484	37.64881607807	37.64881607807	37.64881607807	37.64881607807	37.64881607807	37.64881607807
248	159	-0.329306274349999	49.00402722165	7.4842785116533	1779.83957292344	1577.38943617611	1537.88194558801	1584.5945973352	1362.22830397377	1147.85230087588	910.420716326298	37.64881607807	37.64881607807	37.64881607807	37.64881607807	37.64881607807	37.64881607807
249	69	-0.329306274349999	49.09569388795	7.3567334983664	1566.71053290774	1403.61034078701	1370.50755530248	1414.26949873512	1195.78511277702	998.330069207432	786.69314124286	37.64881607807	37.64881607807	37.64881607807	37.64881607807	37.64881607807	37.64881607807
250	15	-0.329306274349999	49.18736055425	7.38197957038855	1606.76733071934	1382.14569037591	1341.01855747994	1376.87875917359	1168.79695582874	954.030103990712	716.939711911518	37.64881607807	37.64881607807	37.64881607807	37.64881607807	37.64881607807	37.64881607807
251	19	-0.329306274349999	49.27902722055	7.37419159401127	1594.30246574303	1375.78953879949	1335.6243161268	1371.42873362527	1166.56813413453	955.954572892254	721.477519759712	37.64881607807	37.64881607807	37.64881607807	37.64881607807	37.64881607807	37.64881607807
252	23	-0.329306274349999	50.83736054765	7.73351864452498	2283.62333950436	2134.91215544939	2094.05402365573	2154.97995004047	1859.08728481777	1629.59522780521	1340.52785450916	37.64881607807	37.64881607807	37.64881607807	37.64881607807	37.64881607807	37.64881607807
253	18	-0.329306274349999	50.92902721395	7.82531249761676	2503.16822273375	2248.84448639978	2189.27342858458	2241.39665239137	1970.25839480744	1698.01457504719	1335.59171331307	37.64881607807	37.64881607807	37.64881607807	37.64881607807	37.64881607807	37.64881607807
254	55	-0.329306274349999	51.02069388025	7.83582560271328	2529.62311118399	2310.04167841259	2276.26099722602	2353.1987079572	2094.14390901681	1854.8113975672	1543.77183454975	37.64881607807	37.64881607807	37.64881607807	37.64881607807	37.64881607807	37.64881607807
255	81	-0.329306274349999	51.11236054655	7.8643955427992	2602.93658597793	2371.92748151234	2337.40256609555	2413.9820388065	2168.70813379342	1933.00878147638	1615.38378601278	37.64881607807	37.64881607807	37.64881607807	37.64881607807	37.64881607807	37.64881607807
256	94	-0.329306274349999	51.20402721285	7.89027526420807	2671.1790994874	2335.61957604044	2285.9831472678	2343.82161218014	2155.06659163176	1896.25154833047	1517.78156160485	37.64881607807	37.64881607807	37.64881607807	37.64881607807	37.64881607807	37.64881607807
257	45	-0.329306274349999	51.29569387915	7.92530703264579	2766.41360440511	2437.29252732277	2387.63194253078	2453.28064234564	2224.61940764668	1947.40634685455	1555.25727687068	37.64881607807	37.64881607807	37.64881607807	37.64881607807	37.64881607807	37.64881607807
258	12	-0.329306274349999	51.38736054545	7.94372540382814	2817.83856526351	2469.73336896069	2416.63842961861	2482.08810005884	2241.69273533894	1948.51356007062	1535.10339600422	37.64881607807	37.64881607807	37.64881607807	37.64881607807	37.64881607807	37.64881607807
259	22	-0.329306274349999	51.47902721175	7.94898834155642	2832.70776768283	2478.51837927559	2424.96405686375	2488.7219346928	2260.56442683415	1971.60137646482	1553.32241016988	37.64881607807	37.64881607807	37.64881607807	37.64881607807	37.64881607807	37.64881607807
260	65	-0.329306274349999	51.57069387805	7.96152483716773	2868.44352875724	2694.27278395433	2656.64472540816	2743.92108860439	2388.56276109059	2129.78773754328	1756.97172413929	37.64881607807	37.64881607807	37.64881607807	37.64881607807	37.64881607807	37.64881607807
261	87	-0.329306274349999	51.66236054435	7.95195082535592	2841.11206119845	2665.09351942536	2629.39643281297	2713.72266542226	2386.47332902066	2143.3344831653	1779.7277094316	37.64881607807	37.64881607807	37.64881607807	37.64881607807	37.64881607807	37.64881607807
262	119	-0.329306274349999	51.75402721065	7.93960489475655	2806.25152454058	2650.5278305726	2619.92682192717	2704.66625112396	2400.06612462322	2182.60469012933	1844.88661342169	37.64881607807	37.64881607807	37.64881607807	37.64881607807	37.64881607807	37.64881607807
263	130	-0.329306274349999	51.84569387695	7.91299604586504	2732.5651048133	2551.97644884049	2520.08869173557	2596.04142867136	2332.12758773467	2123.54628938067	1783.6015391313	37.64881607807	37.64881607807	37.64881607807	37.64881607807	37.64881607807	37.64881607807
264	102	-0.329306274349999	51.93736054325	7.88942023683255	2668.89614436605	2396.56116781161	2353.24084695949	2410.68542592406	2198.35044844361	1966.59550319099	1573.31870198478	37.64881607807	37.64881607807	37.64881607807	37.64881607807	37.64881607807	37.64881607807
265	54	-0.329306274349999	52.02902720955	7.9475617348845	2828.66948908434	2628.4119767305	2585.68629312167	2657.42779581659	2317.41445274184	2057.99903378994	1633.72667164662	37.64881607807	37.64881607807	37.64881607807	37.64881607807	37.64881607807	37.64881607807
266	38	-0.329306274349999	52.12069387585	7.93603821468153	2796.26035139325	2569.93230568706	2525.02075331267	2591.33084433844	2269.85269239654	2007.24084704437	1569.82156488301	37.64881607807	37.64881607807	37.64881607807	37.64881607807	37.64881607807	37.64881607807
267	39	-0.329306274349999	52.21236054215	7.93626947693684	2796.90709564943	2564.76790547904	2520.26710954943	2585.33401110901	2275.1966370098	2016.46508782938	1577.06902883864	37.64881607807	37.64881607807	37.64881607807	37.64881607807	37.64881607807	37.64881607807
268	42	-0.329306274349999	52.30402720845	7.95365109962682	2845.94683999709	2630.76582180576	2588.10651133079	2657.36333221532	2337.30705034879	2082.71446433453	1643.6379306125	37.64881607807	37.64881607807	37.64881607807	37.64881607807	37.64881607807	37.64881607807
269	41	-0.329306274349999	52.39569387475	7.94335622050723	2816.79845827109	2577.30623512228	2533.71190534842	2597.6628789681	2304.524749739	2052.73467348009	1605.731406188	37.64881607807	37.64881607807	37.64881607807	37.64881607807	37.64881607807	37.64881607807
270	653	-0.42097294065	42.22069391545	6.44450037576357	629.232218746255	505.583844582849	460.659009554718	459.752870392073	371.603004959468	264.39852603238	176.222661560151	37.64881607807	37.64881607807	37.64881607807	37.64881607807	37.64881607807	37.64881607807
271	1135	-0.42097294065	42.31236058175	6.90408555604163	996.337002263667	865.782926304746	809.752858180668	818.941497062896	726.15807042425	585.617961166967	460.143653489212	37.64881607807	37.64881607807	37.64881607807	37.64881607807	37.64881607807	37.64881607807
272	793	-0.42097294065	42.40402724805	6.71576945043352	825.318564370716	767.473919240525	711.395164859705	722.245682697095	558.925397125622	430.01784666944	313.056679010489	37.64881607807	37.64881607807	37.64881607807	37.64881607807	37.64881607807	37.64881607807
273	834	-0.42097294065	42.49569391435	6.7705656663344	871.804905222744	782.541964552371	724.506175514893	732.975867549001	586.592308509216	449.399957119082	327.325677671749	37.64881607807	37.64881607807	37.64881607807	37.64881607807	37.64881607807	37.64881607807
274	1415	-0.42097294065	42.58736058065	6.63526287433591	761.479212857251	774.645010353662	749.900842094517	767.67085225577	706.054536500412	662.447026419302	643.771427507004	37.64881607807	37.64881607807	37.64881607807	37.64881607807	37.64881607807	37.64881607807
275	1759	-0.42097294065	42.67902724695	6.08394101264075	438.754930639077	474.430344109882	468.949000187748	480.432783191224	471.608622189996	487.639232879691	544.924811882278	37.64881607807	37.64881607807	37.64881607807	37.64881607807	37.64881607807	37.64881607807
278	1559	-0.42097294065	42.95402724585	6.39769803180407	600.4612031189	694.09616186367	687.263175209675	713.630601374463	653.295464907227	680.49413738901	755.403762528721	37.64881607807	37.64881607807	37.64881607807	37.64881607807	37.64881607807	37.64881607807
279	439	-0.42097294065	43.04569391215	6.4184094844704	613.027308859739	601.510883141642	561.715765834054	573.303047633375	411.49684240508	319.23983147984	234.033363797167	37.64881607807	37.64881607807	37.64881607807	37.64881607807	37.64881607807	37.64881607807
280	423	-0.42097294065	43.13736057845	6.33632591246682	564.717673008044	625.023775183707	590.585370865839	612.352989466048	415.203637900114	336.935359239702	261.123176673312	37.64881607807	37.64881607807	37.64881607807	37.64881607807	37.64881607807	37.64881607807
281	242	-0.42097294065	43.22902724475	6.08238701742231	438.073637075373	438.103746943075	408.275998121944	417.394812537143	288.413401809851	221.064984656119	158.860510226408	37.64881607807	37.64881607807	37.64881607807	37.64881607807	37.64881607807	37.64881607807
282	160	-0.42097294065	43.32069391105	5.96619133851017	390.017394148607	386.752897255727	359.60223684576	367.114294618885	251.839251062178	191.096796049591	135.360206678912	37.64881607807	37.64881607807	37.64881607807	37.64881607807	37.64881607807	37.64881607807
283	161	-0.42097294065	43.41236057735	6.00116882824972	403.900608144754	403.574751582559	375.506955664424	383.776790497894	262.464950453406	199.730240557066	141.984768259079	37.64881607807	37.64881607807	37.64881607807	37.64881607807	37.64881607807	37.64881607807
284	178	-0.42097294065	43.50402724365	6.08770191635316	440.408152542097	448.133779714224	418.32916850098	427.953329810268	282.088422006755	213.159040607798	149.644408547156	37.64881607807	37.64881607807	37.64881607807	37.64881607807	37.64881607807	37.64881607807
285	122	-0.42097294065	43.59569390995	6.05072460916718	424.420457603219	414.552135467601	385.025999101164	391.670539184339	261.119993487794	193.588861444837	132.527415558007	37.64881607807	37.64881607807	37.64881607807	37.64881607807	37.64881607807	37.64881607807
286	111	-0.42097294065	43.68736057625	6.01018655093734	407.559343760154	415.95091115727	388.105389567466	396.920876901739	259.185094571836	194.950985881712	135.96198391819	37.64881607807	37.64881607807	37.64881607807	37.64881607807	37.64881607807	37.64881607807
287	57	-0.42097294065	43.77902724255	5.97366066601654	392.941468638992	380.542515424846	352.951031453601	358.40712247139	238.325500743284	175.469094800517	118.906532925771	37.64881607807	37.64881607807	37.64881607807	37.64881607807	37.64881607807	37.64881607807
288	81	-0.42097294065	43.87069390885	6.05000719596813	424.116081959591	428.285196697487	398.947925990232	407.41865982992	266.101836322363	198.828706254557	137.307736420892	37.64881607807	37.64881607807	37.64881607807	37.64881607807	37.64881607807	37.64881607807
289	79	-0.42097294065	46.16236056635	6.93065055382591	1023.15938341007	925.730475579927	879.775448781071	918.292602782878	689.365220527152	522.748009366367	366.738714114927	37.64881607807	37.64881607807	37.64881607807	37.64881607807	37.64881607807	37.64881607807
290	32	-0.42097294065	46.25402723265	6.92721436656679	1019.64964967732	893.04759705727	844.932179200603	878.865494213159	661.53133260542	492.869618165404	335.899011475466	37.64881607807	37.64881607807	37.64881607807	37.64881607807	37.64881607807	37.64881607807
291	67	-0.42097294065	46.34569389895	6.96890442319872	1063.0574512352	978.833314514206	932.404106040786	975.280165169761	727.626063517163	555.247388904847	393.500166898352	37.64881607807	37.64881607807	37.64881607807	37.64881607807	37.64881607807	37.64881607807
292	92	-0.42097294065	46.43736056525	7.0379970111309	1139.10370803287	1048.07017640127	998.455281831348	1043.95099058596	783.620358710297	600.55324832307	428.001150975209	37.64881607807	37.64881607807	37.64881607807	37.64881607807	37.64881607807	37.64881607807
293	138	-0.42097294065	46.52902723155	7.12547951502734	1243.24417841158	1160.79750769894	1112.39793788408	1164.43062399256	863.186318792411	666.24211046684	480.104933988634	37.64881607807	37.64881607807	37.64881607807	37.64881607807	37.64881607807	37.64881607807
294	197	-0.42097294065	46.62069389785	7.2272171759486	1376.38692704967	1262.30242904903	1207.89405984276	1260.54242552797	955.05954418205	741.1521121422	536.78595258256	37.64881607807	37.64881607807	37.64881607807	37.64881607807	37.64881607807	37.64881607807
295	208	-0.42097294065	46.71236056415	7.27505196564265	1443.82621955596	1324.21016514488	1267.49801697868	1322.40338366213	1006.06004221027	783.331174075519	569.153711434049	37.64881607807	37.64881607807	37.64881607807	37.64881607807	37.64881607807	37.64881607807
296	203	-0.42097294065	46.80402723045	7.2963886266741	1474.96365335059	1310.03701549109	1248.82619454975	1297.71058706995	1000.10790907455	770.759286128272	549.607085985867	37.64881607807	37.64881607807	37.64881607807	37.64881607807	37.64881607807	37.64881607807
297	58	-0.42097294065	47.62902722715	7.36028715690852	1572.28799149814	1393.50866439631	1341.30491285956	1397.81299952038	1046.4421894667	801.310164570735	559.732707597846	37.64881607807	37.64881607807	37.64881607807	37.64881607807	37.64881607807	37.64881607807
298	36	-0.42097294065	47.72069389345	7.36231214539616	1575.4750824023	1398.59465092689	1346.19399968946	1403.40964475612	1046.1948395333	799.422598564282	556.525331728428	37.64881607807	37.64881607807	37.64881607807	37.64881607807	37.64881607807	37.64881607807
299	93	-0.42097294065	47.81236055975	7.41403848843937	1659.11314475306	1481.07938184241	1428.20102492936	1488.42102303854	1126.14592756982	873.578973834731	621.373968462563	37.64881607807	37.64881607807	37.64881607807	37.64881607807	37.64881607807	37.64881607807
300	60	-0.42097294065	47.90402722605	7.41204385724786	1655.80712416629	1459.24906344407	1404.50644656555	1461.73466929648	1104.61293616888	849.547872859735	594.277632903416	37.64881607807	37.64881607807	37.64881607807	37.64881607807	37.64881607807	37.64881607807
301	91	-0.42097294065	47.99569389235	7.4614824788522	1739.72525245363	1597.38956480787	1545.82522460494	1616.60347567006	1212.7729747944	951.249571228353	690.86435455602	37.64881607807	37.64881607807	37.64881607807	37.64881607807	37.64881607807	37.64881607807
302	97	-0.42097294065	48.08736055865	7.47213000273523	1758.34798568992	1547.2222331812	1496.27794255071	1555.68607756196	1217.88259866717	961.169834138833	699.519611667627	37.64881607807	37.64881607807	37.64881607807	37.64881607807	37.64881607807	37.64881607807
303	111	-0.42097294065	48.17902722495	7.47634651126122	1765.77772774085	1623.78904401416	1578.47821410767	1650.21475122024	1278.3334661123	1026.80059367753	775.558227742477	37.64881607807	37.64881607807	37.64881607807	37.64881607807	37.64881607807	37.64881607807
304	191	-0.42097294065	48.27069389125	7.50377724905188	1814.88475542948	1759.82041605051	1723.13972020768	1811.79958783664	1407.89068030295	1171.02456756117	940.861694155653	37.64881607807	37.64881607807	37.64881607807	37.64881607807	37.64881607807	37.64881607807
305	222	-0.42097294065	48.36236055755	7.54752931968374	1896.05240022729	1810.82524709821	1771.38292342893	1857.66822768632	1466.14041620162	1224.61357308861	983.429771806274	37.64881607807	37.64881607807	37.64881607807	37.64881607807	37.64881607807	37.64881607807
306	168	-0.42097294065	48.45402722385	7.54107979093386	1883.8631056163	1716.2972332736	1669.15142774357	1740.37958090053	1381.95527077152	1127.70002975649	863.340184489254	37.64881607807	37.64881607807	37.64881607807	37.64881607807	37.64881607807	37.64881607807
307	166	-0.42097294065	48.54569389015	7.50137827672247	1810.53611533933	1677.60020317455	1643.75433680451	1715.24210552612	1405.94504293667	1177.31329196523	951.702326942029	37.64881607807	37.64881607807	37.64881607807	37.64881607807	37.64881607807	37.64881607807
308	288	-0.42097294065	48.63736055645	7.48097840465673	1773.9755930984	1737.61711428851	1716.1488387776	1800.23130407182	1494.57646629366	1310.01403746837	1142.63248081497	37.64881607807	37.64881607807	37.64881607807	37.64881607807	37.64881607807	37.64881607807
309	251	-0.42097294065	48.72902722275	7.47962012746924	1771.56767819727	1689.94223762314	1663.42350030396	1739.19152787177	1447.54771974668	1251.17521086352	1060.45314358733	37.64881607807	37.64881607807	37.64881607807	37.64881607807	37.64881607807	37.64881607807
310	195	-0.42097294065	48.82069388905	7.48732056165824	1785.26217764064	1619.16577546946	1583.51606090606	1645.19373764145	1377.0887377685	1160.40212299961	932.355163333491	37.64881607807	37.64881607807	37.64881607807	37.64881607807	37.64881607807	37.64881607807
311	269	-0.42097294065	48.91236055535	7.38108930694496	1605.33752105052	1589.38497935703	1572.2020092043	1650.00882599909	1372.26541679784	1212.01898983771	1068.07746614059	37.64881607807	37.64881607807	37.64881607807	37.64881607807	37.64881607807	37.64881607807
312	178	-0.42097294065	49.00402722165	7.35615429948008	1565.80335865441	1480.66858392175	1458.00670742808	1514.24187066634	1283.23107594653	1112.36307161804	940.064774131021	37.64881607807	37.64881607807	37.64881607807	37.64881607807	37.64881607807	37.64881607807
313	56	-0.42097294065	49.09569388795	7.42188622671984	1672.18465429751	1442.97386874882	1400.76773500465	1438.86264581738	1226.33185580595	1007.09124175198	764.390845275125	37.64881607807	37.64881607807	37.64881607807	37.64881607807	37.64881607807	37.64881607807
314	62	-0.42097294065	49.18736055425	7.35283887181503	1560.62064708116	1380.36658188278	1345.33348286259	1385.48074342219	1177.21043243078	979.296583378616	763.250648399574	37.64881607807	37.64881607807	37.64881607807	37.64881607807	37.64881607807	37.64881607807
315	59	-0.42097294065	49.27902722055	7.27271738229242	1440.45941847121	1301.86308053133	1273.1306985933	1314.10103856131	1112.64064076387	935.13723727358	744.209294893338	37.64881607807	37.64881607807	37.64881607807	37.64881607807	37.64881607807	37.64881607807
316	24	-0.42097294065	50.83736054765	7.75567588237094	2334.78685287466	2172.75673794755	2129.41036817845	2190.09974526479	1893.14734883746	1656.11818739816	1356.081977798	37.64881607807	37.64881607807	37.64881607807	37.64881607807	37.64881607807	37.64881607807
317	59	-0.42097294065	50.92902721395	7.81116381076724	2468.00105073139	2292.94693321751	2247.35881197082	2310.68881511194	2019.73583902898	1780.80668765492	1466.33478318289	37.64881607807	37.64881607807	37.64881607807	37.64881607807	37.64881607807	37.64881607807
318	33	-0.42097294065	51.02069388025	7.8511418491016	2568.66567152327	2324.9811939254	2287.0025904311	2362.06246752971	2097.788444564	1842.45478582284	1511.23987432837	37.64881607807	37.64881607807	37.64881607807	37.64881607807	37.64881607807	37.64881607807
319	69	-0.42097294065	51.11236054655	7.87762027008977	2637.58833743492	2403.57131397955	2368.23724414872	2446.61627354526	2190.7438871156	1947.55441861857	1622.6015601195	37.64881607807	37.64881607807	37.64881607807	37.64881607807	37.64881607807	37.64881607807
320	133	-0.42097294065	51.20402721285	7.87650474484499	2634.64768155207	2384.79436521869	2349.05362611341	2420.20236364669	2214.76447798681	1993.859219201	1673.90807811081	37.64881607807	37.64881607807	37.64881607807	37.64881607807	37.64881607807	37.64881607807
321	53	-0.42097294065	51.29569387915	7.92622542597891	2768.95542723395	2452.48072687841	2404.87203384243	2472.77188368049	2241.70419866024	1969.94008234228	1585.18981530593	37.64881607807	37.64881607807	37.64881607807	37.64881607807	37.64881607807	37.64881607807
322	19	-0.42097294065	51.38736054545	7.94756458800749	2828.67755963782	2483.71810786107	2431.23372289236	2497.54748681181	2257.75511729004	1966.69309317274	1554.7380036363	37.64881607807	37.64881607807	37.64881607807	37.64881607807	37.64881607807	37.64881607807
323	24	-0.42097294065	51.47902721175	7.95767421582668	2857.41947723523	2519.75746005538	2468.72288129391	2536.93986732221	2297.40209049366	2010.96818251768	1599.56997470992	37.64881607807	37.64881607807	37.64881607807	37.64881607807	37.64881607807	37.64881607807
324	50	-0.42097294065	51.57069387805	7.94819188042853	2830.45252428527	2601.96857000189	2557.75703621794	2633.97021361603	2308.41513498877	2036.26572194478	1639.03040408148	37.64881607807	37.64881607807	37.64881607807	37.64881607807	37.64881607807	37.64881607807
325	61	-0.42097294065	51.66236054435	7.95802690930915	2858.42744820348	2621.46936561359	2577.34716191542	2652.37342866074	2341.10522182905	2073.45143285125	1672.33507899141	37.64881607807	37.64881607807	37.64881607807	37.64881607807	37.64881607807	37.64881607807
326	126	-0.42097294065	51.75402721065	7.92796827917068	2773.78551788499	2603.34719906542	2571.64718565814	2651.989328307	2366.09718772292	2150.69224094533	1810.50986889431	37.64881607807	37.64881607807	37.64881607807	37.64881607807	37.64881607807	37.64881607807
327	155	-0.42097294065	51.84569387695	7.90293206104585	2705.20253029666	2538.73211517181	2510.06906789654	2586.53135170612	2335.16000336555	2142.6654499442	1821.77032163316	37.64881607807	37.64881607807	37.64881607807	37.64881607807	37.64881607807	37.64881607807
328	139	-0.42097294065	51.93736054325	7.92093405018051	2754.34253873679	2597.5759401497	2569.41717054875	2649.83282455078	2381.74376230889	2185.9715355158	1858.97961481773	37.64881607807	37.64881607807	37.64881607807	37.64881607807	37.64881607807	37.64881607807
329	63	-0.42097294065	52.02902720955	7.93648543404522	2797.51117284327	2611.19466733629	2570.60951491714	2643.09069428443	2306.26210474778	2055.49492733179	1644.35802240489	37.64881607807	37.64881607807	37.64881607807	37.64881607807	37.64881607807	37.64881607807
330	26	-0.42097294065	52.12069387585	7.96393247900628	2875.3580338944	2666.28498617139	2620.92683655828	2693.46056590705	2337.86443443094	2065.79556074319	1623.01911168586	37.64881607807	37.64881607807	37.64881607807	37.64881607807	37.64881607807	37.64881607807
331	66	-0.42097294065	52.21236054215	7.9548714359907	2849.42197239958	2696.59320232599	2660.08726443627	2739.09646541112	2388.92516067657	2149.95687839279	1746.62600862647	37.64881607807	37.64881607807	37.64881607807	37.64881607807	37.64881607807	37.64881607807
332	60	-0.42097294065	52.30402720845	7.93742907295348	2800.15225915216	2603.43870631181	2564.11180611264	2633.9275304928	2323.14167624428	2083.02895700377	1663.29938442153	37.64881607807	37.64881607807	37.64881607807	37.64881607807	37.64881607807	37.64881607807
333	74	-0.42097294065	52.39569387475	7.98273103135829	2929.92185602929	2828.05341177052	2797.43167091152	2886.93400491289	2512.2274041848	2289.72236882817	1902.76175970576	37.64881607807	37.64881607807	37.64881607807	37.64881607807	37.64881607807	37.64881607807
334	586	-0.51263960695	42.22069391545	6.33259244465994	562.613248600708	462.111582218	420.836869888244	421.171607823828	331.37468061214	234.851761318406	155.745838793748	37.64881607807	37.64881607807	37.64881607807	37.64881607807	37.64881607807	37.64881607807
335	1128	-0.51263960695	42.31236058175	6.88863899637832	981.065274785072	886.247627623335	832.63958255288	847.184454809623	733.983018725529	600.340500534381	479.151375982727	37.64881607807	37.64881607807	37.64881607807	37.64881607807	37.64881607807	37.64881607807
336	677	-0.51263960695	42.40402724805	6.58264534398754	722.447926967316	591.144019850247	539.729360421032	540.881210485814	435.069945638289	312.240577375862	210.434274091462	37.64881607807	37.64881607807	37.64881607807	37.64881607807	37.64881607807	37.64881607807
337	1125	-0.51263960695	42.49569391435	6.78804845777998	887.180501105395	903.552940066562	859.716128621812	884.415919863234	724.065947340061	622.133239967086	527.734187414395	37.64881607807	37.64881607807	37.64881607807	37.64881607807	37.64881607807	37.64881607807
338	980	-0.51263960695	42.58736058065	6.74806896807615	852.411139109564	805.117162203855	763.21844355195	783.319246342358	667.706125278241	562.829936904797	470.773585183176	37.64881607807	37.64881607807	37.64881607807	37.64881607807	37.64881607807	37.64881607807
339	1369	-0.51263960695	42.67902724695	6.59091034818123	728.443705549911	771.820445133388	752.987461636861	780.028556980694	703.299392300777	675.517770290329	676.166026946821	37.64881607807	37.64881607807	37.64881607807	37.64881607807	37.64881607807	37.64881607807
340	1423	-0.51263960695	42.77069391325	6.67483222672102	792.214530295854	766.883366364676	741.91004681279	759.214767783757	721.647002702243	671.162054679241	647.480211777705	37.64881607807	37.64881607807	37.64881607807	37.64881607807	37.64881607807	37.64881607807
342	1713	-0.51263960695	42.95402724585	6.09191548526658	442.267757678756	526.365031551938	528.795097215301	552.974701766813	522.3677118043	575.454309377991	691.825280723058	37.64881607807	37.64881607807	37.64881607807	37.64881607807	37.64881607807	50
343	1480	-0.51263960695	43.04569391215	6.34751874845359	571.073971444402	676.904251135293	676.929224517319	711.500252017229	642.827756860837	684.191708744848	780.847983602637	37.64881607807	37.64881607807	37.64881607807	37.64881607807	37.64881607807	37.64881607807
344	327	-0.51263960695	43.13736057845	6.17978107478293	482.886228807534	461.425251949315	432.07013987446	445.256419722182	337.984423517679	267.762122265223	200.869744798394	37.64881607807	37.64881607807	37.64881607807	37.64881607807	37.64881607807	37.64881607807
345	296	-0.51263960695	43.22902724475	6.12485114903278	457.076671900315	433.410016695875	405.484785699465	417.271496661573	317.163721048141	250.09063230277	186.536406389256	37.64881607807	37.64881607807	37.64881607807	37.64881607807	37.64881607807	37.64881607807
346	157	-0.51263960695	43.32069391105	5.95101711204848	384.143857772894	362.59306230653	338.124972561146	347.864079724495	259.88899348488	201.97553283885	147.404172168585	37.64881607807	37.64881607807	37.64881607807	37.64881607807	37.64881607807	37.64881607807
347	244	-0.51263960695	43.41236057735	6.03344185984522	417.148327439233	410.596194974579	385.555370152742	398.826848624629	297.548201780948	237.525537196422	180.023952282804	37.64881607807	37.64881607807	37.64881607807	37.64881607807	37.64881607807	37.64881607807
348	121	-0.51263960695	43.50402724365	5.94696482180634	382.590345134375	367.594182968797	344.32035519794	353.384655111732	257.082066921575	198.643287305299	143.606510184288	37.64881607807	37.64881607807	37.64881607807	37.64881607807	37.64881607807	37.64881607807
349	125	-0.51263960695	43.59569390995	5.94157668254941	380.53443880516	366.204905930387	343.276951669182	352.343493582259	257.041915863547	199.21405208774	144.579515085203	37.64881607807	37.64881607807	37.64881607807	37.64881607807	37.64881607807	37.64881607807
350	123	-0.51263960695	43.68736057625	6.02186576585706	412.347221833271	380.929318430378	355.453984047821	362.756965796421	269.102049231317	205.492513815727	145.905089005453	37.64881607807	37.64881607807	37.64881607807	37.64881607807	37.64881607807	37.64881607807
351	45	-0.51263960695	43.77902724255	5.92450513089883	374.093262349357	332.696937501681	308.931658784804	313.42363464494	234.319685954335	175.498126685499	121.398550918814	37.64881607807	37.64881607807	37.64881607807	37.64881607807	37.64881607807	37.64881607807
352	96	-0.51263960695	43.87069390885	6.04559651864615	422.249562109345	388.762564127921	362.541403746452	369.79027542741	274.004069012332	208.604435170395	147.365242839531	37.64881607807	37.64881607807	37.64881607807	37.64881607807	37.64881607807	37.64881607807
353	45	-0.51263960695	46.34569389895	6.9316676188404	1024.20053239154	896.999437369114	856.526614945913	890.246468942705	698.161141456218	535.309737331297	381.205309858011	37.64881607807	37.64881607807	37.64881607807	37.64881607807	37.64881607807	37.64881607807
354	66	-0.51263960695	46.43736056525	7.0011160702843	1097.85776135371	961.723182732733	918.455443463191	954.35362418378	751.555072803654	578.260135301008	413.338497526188	37.64881607807	37.64881607807	37.64881607807	37.64881607807	37.64881607807	37.64881607807
355	117	-0.51263960695	46.52902723155	7.11010959916257	1224.28171899013	1078.11484109373	1036.00202491865	1078.80703327619	843.346911144001	651.771403205426	468.410286716607	37.64881607807	37.64881607807	37.64881607807	37.64881607807	37.64881607807	37.64881607807
356	211	-0.51263960695	46.62069389785	7.22450367776547	1372.65716626195	1231.08408011957	1186.96952170236	1237.29097276871	980.84604479756	775.680839972489	576.802720015678	37.64881607807	37.64881607807	37.64881607807	37.64881607807	37.64881607807	37.64881607807
357	175	-0.51263960695	46.71236056415	7.2461994803084	1402.76347442858	1205.73383908232	1154.84468556583	1197.50785651972	958.000177390829	741.986952367913	531.870085654717	37.64881607807	37.64881607807	37.64881607807	37.64881607807	37.64881607807	37.64881607807
358	46	-0.51263960695	47.62902722715	7.34637489427001	1550.56536383633	1315.2268990767	1266.35519544726	1311.85613995318	1021.32599538674	781.963923050711	541.978522510539	37.64881607807	37.64881607807	37.64881607807	37.64881607807	37.64881607807	37.64881607807
359	54	-0.51263960695	47.72069389345	7.38311169968627	1608.58742918805	1368.44786926106	1318.38377022982	1366.07662095266	1065.7476716662	818.991094215298	570.39208735305	37.64881607807	37.64881607807	37.64881607807	37.64881607807	37.64881607807	37.64881607807
360	86	-0.51263960695	47.81236055975	7.42306768782585	1674.16144294813	1477.59521200309	1431.00305732485	1489.56755983799	1156.06884834018	905.367943021722	653.372980898044	37.64881607807	37.64881607807	37.64881607807	37.64881607807	37.64881607807	37.64881607807
361	111	-0.51263960695	47.90402722605	7.45759009157445	1732.96672994073	1552.72103529004	1507.40531501533	1571.56910810844	1222.25778109536	968.078298778215	711.757830444478	37.64881607807	37.64881607807	37.64881607807	37.64881607807	37.64881607807	37.64881607807
362	80	-0.51263960695	47.99569389235	7.45347201062364	1725.84490684847	1513.52711575041	1465.01961059981	1523.1669171919	1188.29213503309	931.085876308066	669.908620858812	37.64881607807	37.64881607807	37.64881607807	37.64881607807	37.64881607807	37.64881607807
363	122	-0.51263960695	48.08736055865	7.47388062338713	1761.42888194037	1585.87183699761	1545.20787026681	1612.48046316463	1283.15722676494	1037.06228523249	789.671495296509	37.64881607807	37.64881607807	37.64881607807	37.64881607807	37.64881607807	37.64881607807
364	102	-0.51263960695	48.17902722495	7.48532107052702	1781.69612807986	1573.23957894209	1529.29023069917	1591.37829187301	1271.80601603498	1019.73994152193	762.573418512196	37.64881607807	37.64881607807	37.64881607807	37.64881607807	37.64881607807	37.64881607807
365	139	-0.51263960695	48.27069389125	7.50818400924591	1822.90016534986	1678.1761073178	1640.27265243127	1716.32317946857	1365.61614413989	1119.2214704307	872.640354789574	37.64881607807	37.64881607807	37.64881607807	37.64881607807	37.64881607807	37.64881607807
366	185	-0.51263960695	48.36236055755	7.50550514016674	1818.02338950096	1765.03184679967	1737.30761372114	1830.45349870346	1448.41413930982	1221.15898948162	1004.41760132237	37.64881607807	37.64881607807	37.64881607807	37.64881607807	37.64881607807	37.64881607807
367	186	-0.51263960695	48.45402722385	7.49425647463513	1797.6876419026	1754.21004529803	1728.01492353974	1821.37925764522	1443.29854534403	1222.18913993523	1011.20783560796	37.64881607807	37.64881607807	37.64881607807	37.64881607807	37.64881607807	37.64881607807
368	143	-0.51263960695	48.54569389015	7.48004282019889	1772.31666525947	1623.85367457039	1593.57188380278	1663.04972763916	1376.57546047932	1153.79380850935	934.582813975631	37.64881607807	37.64881607807	37.64881607807	37.64881607807	37.64881607807	37.64881607807
369	298	-0.51263960695	48.63736055645	7.45587660182839	1729.99985180227	1701.72987129139	1687.06296851278	1773.8014664735	1488.4009595958	1320.32468679963	1175.94778717054	37.64881607807	37.64881607807	37.64881607807	37.64881607807	37.64881607807	37.64881607807
370	224	-0.51263960695	48.72902722275	7.47753672092509	1767.88062465251	1641.75159751016	1615.18113292754	1685.12704958088	1420.04395597964	1220.01121989508	1020.50421766451	37.64881607807	37.64881607807	37.64881607807	37.64881607807	37.64881607807	37.64881607807
371	220	-0.51263960695	48.82069388905	7.40485398508226	1643.94477808979	1590.40686287716	1572.71469456746	1650.49087327166	1377.03736146793	1201.94405015379	1040.21206043812	37.64881607807	37.64881607807	37.64881607807	37.64881607807	37.64881607807	37.64881607807
372	190	-0.51263960695	48.91236055535	7.48399423487377	1779.3336777721	1589.19199953821	1555.55867116011	1613.0859808898	1372.52334961654	1161.32229182915	934.743454413537	37.64881607807	37.64881607807	37.64881607807	37.64881607807	37.64881607807	37.64881607807
373	170	-0.51263960695	49.00402722165	7.44177867538874	1705.78155614358	1495.96297798283	1461.43449433866	1504.50260445829	1323.9265117681	1125.8532566094	907.385868653779	37.64881607807	37.64881607807	37.64881607807	37.64881607807	37.64881607807	37.64881607807
374	106	-0.51263960695	49.09569388795	7.36643517191058	1581.984217387	1390.00977556305	1358.4062218907	1399.55674780686	1220.83557361458	1030.28812798864	822.661711569339	37.64881607807	37.64881607807	37.64881607807	37.64881607807	37.64881607807	37.64881607807
375	69	-0.51263960695	49.18736055425	7.34563343684705	1549.41611175092	1344.33664431057	1311.10044301387	1348.3928378098	1175.55872629098	983.167963665037	771.005020709405	37.64881607807	37.64881607807	37.64881607807	37.64881607807	37.64881607807	37.64881607807
376	48	-0.51263960695	49.27902722055	7.33023105565602	1525.73426079726	1313.86336475083	1279.81692390787	1314.61170940405	1146.9943246279	955.064910008017	741.185296407703	37.64881607807	37.64881607807	37.64881607807	37.64881607807	37.64881607807	37.64881607807
377	8	-0.51263960695	50.83736054765	7.76219815942483	2350.06474876555	2218.00522724718	2173.10306241674	2238.13437348871	1894.61612542519	1651.44394531474	1345.35672767084	37.64881607807	37.64881607807	37.64881607807	37.64881607807	37.64881607807	37.64881607807
378	10	-0.51263960695	50.92902721395	7.84253588779263	2546.65468284598	2353.49081449385	2298.19215621127	2361.09264406837	2022.32666827706	1750.35429018307	1395.32385053905	37.64881607807	37.64881607807	37.64881607807	37.64881607807	37.64881607807	37.64881607807
379	13	-0.51263960695	51.02069388025	7.88007082258001	2644.05981220922	2405.03115208558	2357.404971328	2432.05760484369	2100.16804143275	1817.6970102903	1446.60415337563	37.64881607807	37.64881607807	37.64881607807	37.64881607807	37.64881607807	37.64881607807
380	54	-0.51263960695	51.11236054655	7.89527749150382	2684.5744197773	2484.77172422137	2443.34263715149	2525.18620154816	2192.26262198607	1931.0277301118	1581.12426371416	37.64881607807	37.64881607807	37.64881607807	37.64881607807	37.64881607807	37.64881607807
381	110	-0.51263960695	51.20402721285	7.89063968362725	2672.1527064132	2540.57550569852	2510.01001209875	2601.56338677494	2271.23253910775	2051.13634680221	1751.71016957533	37.64881607807	37.64881607807	37.64881607807	37.64881607807	37.64881607807	37.64881607807
382	27	-0.51263960695	51.29569387915	7.94077504454252	2809.53718114168	2545.97759237983	2496.33665439637	2572.61097268731	2248.64063241986	1961.00040289547	1561.32907454898	37.64881607807	37.64881607807	37.64881607807	37.64881607807	37.64881607807	37.64881607807
383	15	-0.51263960695	51.38736054545	7.94347707365212	2817.13889779447	2500.71684497111	2445.14112520002	2512.41155320378	2215.53570223716	1916.33134381151	1488.39467221593	37.64881607807	37.64881607807	37.64881607807	37.64881607807	37.64881607807	37.64881607807
384	22	-0.51263960695	51.47902721175	7.95130371754604	2839.27415012235	2551.27615290225	2499.4333853776	2571.83738550538	2265.25785401238	1975.62085659321	1557.49886034696	37.64881607807	37.64881607807	37.64881607807	37.64881607807	37.64881607807	37.64881607807
385	70	-0.51263960695	51.57069387805	7.91798419585846	2746.22960136916	2553.72477377324	2508.46028849193	2582.18515997244	2218.66895995644	1953.77395340724	1553.67276445954	37.64881607807	37.64881607807	37.64881607807	37.64881607807	37.64881607807	37.64881607807
386	113	-0.51263960695	51.66236054435	7.91976558898645	2751.12607588709	2592.8516098011	2553.91635530348	2631.70251315398	2281.98626239473	2044.12566316747	1670.145817427	37.64881607807	37.64881607807	37.64881607807	37.64881607807	37.64881607807	37.64881607807
387	148	-0.51263960695	51.75402721065	7.88201860673563	2649.21488887648	2520.86765925772	2488.50967219286	2565.55323614014	2246.01072717552	2041.22182640951	1705.14146268501	37.64881607807	37.64881607807	37.64881607807	37.64881607807	37.64881607807	37.64881607807
388	181	-0.51263960695	51.84569387695	7.86593072712422	2606.93564228261	2520.87027020394	2495.55365412253	2576.49365040217	2267.05672052378	2093.37988656036	1796.3974619028	37.64881607807	37.64881607807	37.64881607807	37.64881607807	37.64881607807	37.64881607807
389	99	-0.51263960695	51.93736054325	7.90691609710127	2716.0016524765	2511.47535854812	2469.96210505368	2538.42431470635	2235.17085878468	1998.57838638755	1601.03116963486	37.64881607807	37.64881607807	37.64881607807	37.64881607807	37.64881607807	37.64881607807
390	88	-0.51263960695	52.02902720955	7.92963606640709	2778.41546177575	2696.46394969978	2659.18552297691	2741.89911158166	2308.03625234291	2070.20324390709	1671.12115913883	37.64881607807	37.64881607807	37.64881607807	37.64881607807	37.64881607807	37.64881607807
391	29	-0.51263960695	52.12069387585	7.95690412495047	2855.21985163083	2707.44319766214	2660.74769801817	2738.35062066458	2297.08245065991	2022.35502622946	1567.75353987746	37.64881607807	37.64881607807	37.64881607807	37.64881607807	37.64881607807	37.64881607807
392	40	-0.51263960695	52.21236054215	7.9834128912559	2931.92033350945	2843.41936663756	2801.17778815189	2889.15363412926	2407.8964677415	2143.22096392004	1702.36848500819	37.64881607807	37.64881607807	37.64881607807	37.64881607807	37.64881607807	37.64881607807
393	88	-0.51263960695	52.30402720845	7.93745833250364	2800.23419154628	2740.0807314893	2706.65856164487	2792.59124645686	2363.37490129612	2141.61089314245	1747.76427690347	37.64881607807	37.64881607807	37.64881607807	37.64881607807	37.64881607807	37.64881607807
394	837	-0.60430627325	42.31236058175	6.68253522142163	798.340518561036	657.759785737424	604.592654569412	607.410996694772	507.524206808537	375.333386167179	264.41034633802	37.64881607807	37.64881607807	37.64881607807	37.64881607807	37.64881607807	37.64881607807
395	905	-0.60430627325	42.40402724805	6.71276650940491	822.843898888986	753.52415748294	701.771773431572	712.785909667554	575.605252172194	450.529968913244	338.273857462793	37.64881607807	37.64881607807	37.64881607807	37.64881607807	37.64881607807	37.64881607807
396	1050	-0.60430627325	42.49569391435	6.81108115696218	907.851806846176	948.665522878086	901.125392878784	928.858322430415	730.895321447737	622.950695194735	519.171145497113	37.64881607807	37.64881607807	37.64881607807	37.64881607807	37.64881607807	37.64881607807
397	836	-0.60430627325	42.58736058065	6.69732150703391	810.232713510578	729.726622317847	684.848994168363	699.603857746276	587.725505038338	473.630369502137	372.503497348442	37.64881607807	37.64881607807	37.64881607807	37.64881607807	37.64881607807	37.64881607807
398	1223	-0.60430627325	42.67902724695	6.62618221060243	754.595776570115	787.574013108366	762.834397860613	790.039662474687	690.641416013406	638.709339039012	608.528478884873	37.64881607807	37.64881607807	37.64881607807	37.64881607807	37.64881607807	37.64881607807
400	1358	-0.60430627325	42.86236057955	6.74726783773846	851.728520155719	888.161716048851	864.458446997388	894.631310760306	812.160371324098	777.391054268084	770.074372403302	37.64881607807	37.64881607807	37.64881607807	37.64881607807	37.64881607807	37.64881607807
401	965	-0.60430627325	42.95402724585	6.78800251275354	887.139740510198	913.599080525118	875.237871501156	908.931720758049	750.752961477981	663.728762384213	584.437631689577	37.64881607807	37.64881607807	37.64881607807	37.64881607807	37.64881607807	37.64881607807
402	444	-0.60430627325	43.04569391215	6.37879287387519	589.216020145517	532.808291425016	497.288149829039	508.123471659174	400.942269115944	313.786972026871	232.872694923219	37.64881607807	37.64881607807	37.64881607807	37.64881607807	37.64881607807	37.64881607807
403	281	-0.60430627325	43.13736057845	6.14567082017376	466.692610899133	431.919587905063	402.626939775592	413.091284321317	315.204917495974	245.182900878756	179.491267106925	37.64881607807	37.64881607807	37.64881607807	37.64881607807	37.64881607807	37.64881607807
404	236	-0.60430627325	43.22902724475	5.98262291573407	396.478936361871	393.004952103502	369.107651558872	382.189386917802	283.231923712724	226.001827665205	171.407249448711	37.64881607807	37.64881607807	37.64881607807	37.64881607807	37.64881607807	37.64881607807
405	129	-0.60430627325	43.32069391105	5.91822740683437	371.752164146732	334.899789093849	310.722124449449	317.485712903045	240.990859405208	183.513303846157	130.43049125107	37.64881607807	37.64881607807	37.64881607807	37.64881607807	37.64881607807	37.64881607807
406	118	-0.60430627325	43.41236057735	5.85361648292344	348.492421156327	320.648411349911	298.359592457631	305.583151260841	230.613499410881	177.278331599426	127.781708472839	37.64881607807	37.64881607807	37.64881607807	37.64881607807	37.64881607807	37.64881607807
407	116	-0.60430627325	43.50402724365	5.92224924015431	373.250299994213	351.836745747028	328.983720817196	336.633351837074	247.243531045094	189.979392263878	136.048589804476	37.64881607807	37.64881607807	37.64881607807	37.64881607807	37.64881607807	37.64881607807
408	56	-0.60430627325	43.59569390995	5.8573506599885	349.796186292707	318.252076791042	296.262621972701	301.511721657694	223.461212675325	168.836350667991	118.207336220421	37.64881607807	37.64881607807	37.64881607807	37.64881607807	37.64881607807	37.64881607807
409	93	-0.60430627325	43.68736057625	5.9356709935052	378.293743675722	346.231606682783	322.760053580856	328.81896162048	244.518455545966	185.891074875599	131.165250443199	37.64881607807	37.64881607807	37.64881607807	37.64881607807	37.64881607807	37.64881607807
410	38	-0.60430627325	43.77902724255	5.87043649453578	354.403641763953	321.056809898113	298.751933278038	303.842458424798	225.571740365717	170.100575085663	118.863250858151	37.64881607807	37.64881607807	37.64881607807	37.64881607807	37.64881607807	37.64881607807
411	72	-0.60430627325	43.87069390885	5.95788620834745	386.791662526241	361.176228167793	337.331156704786	344.656923738176	253.559438021473	193.83871966334	137.738482800359	37.64881607807	37.64881607807	37.64881607807	37.64881607807	37.64881607807	37.64881607807
412	64	-0.60430627325	46.43736056525	6.98572654488183	1081.09159402947	947.743790267565	905.251607879736	940.684742779864	740.697165424427	570.104220555644	407.793340678499	37.64881607807	37.64881607807	37.64881607807	37.64881607807	37.64881607807	37.64881607807
413	109	-0.60430627325	46.52902723155	7.06808514607481	1173.89803746428	1052.78626749132	1014.47245517571	1058.8717469901	821.792263720605	639.196225007625	464.614563509352	37.64881607807	37.64881607807	37.64881607807	37.64881607807	37.64881607807	37.64881607807
414	191	-0.60430627325	46.62069389785	7.19002245001983	1326.13297698466	1231.26582577052	1193.21312710693	1249.95767692364	974.199991910558	778.134156215664	589.549621838461	37.64881607807	37.64881607807	37.64881607807	37.64881607807	37.64881607807	37.64881607807
415	47	-0.60430627325	47.62902722715	7.35696389703682	1567.07154251793	1326.10962947624	1276.43503290085	1321.93688030058	1029.95401433802	787.939405023486	545.106398608429	37.64881607807	37.64881607807	37.64881607807	37.64881607807	37.64881607807	37.64881607807
416	48	-0.60430627325	47.72069389345	7.37742290858032	1599.46249087042	1351.14797869681	1300.45637909308	1346.2727734237	1051.86548680512	805.767653718742	557.459155349951	37.64881607807	37.64881607807	37.64881607807	37.64881607807	37.64881607807	37.64881607807
417	80	-0.60430627325	47.81236055975	7.41736549795198	1664.6422225152	1477.89101480976	1432.23940112764	1492.22031373848	1153.72002459833	904.128863757109	654.283235073949	37.64881607807	37.64881607807	37.64881607807	37.64881607807	37.64881607807	37.64881607807
418	110	-0.60430627325	47.90402722605	7.45113537349183	1721.81694133495	1567.64883084896	1524.91633564124	1593.38976929047	1231.18381642376	979.930654540768	728.415583838513	37.64881607807	37.64881607807	37.64881607807	37.64881607807	37.64881607807	37.64881607807
419	89	-0.60430627325	47.99569389235	7.45236836038787	1723.94122840092	1526.52378094733	1479.57502399094	1540.10150354384	1199.85314441545	944.77972106908	685.952008008599	37.64881607807	37.64881607807	37.64881607807	37.64881607807	37.64881607807	37.64881607807
420	92	-0.60430627325	48.08736055865	7.46094313102741	1738.78718841712	1559.41324188771	1518.16934619712	1584.12213729577	1253.51513330655	1005.90275884813	757.888315510389	37.64881607807	37.64881607807	37.64881607807	37.64881607807	37.64881607807	37.64881607807
421	110	-0.60430627325	48.17902722495	7.48914931033855	1788.52996055816	1571.87803057092	1527.27749362183	1587.87826228334	1273.56291900311	1021.36506613599	762.751769520361	37.64881607807	37.64881607807	37.64881607807	37.64881607807	37.64881607807	37.64881607807
422	121	-0.60430627325	48.27069389125	7.48866312598777	1787.66061662826	1630.97650999657	1592.15208207185	1664.02872915236	1323.30159717252	1077.98332453449	831.316278751961	37.64881607807	37.64881607807	37.64881607807	37.64881607807	37.64881607807	37.64881607807
423	115	-0.60430627325	48.36236055755	7.50316829732122	1813.77991464821	1635.77573676603	1594.85189486981	1663.73088102127	1329.41532912503	1079.95383558078	825.766265950631	37.64881607807	37.64881607807	37.64881607807	37.64881607807	37.64881607807	37.64881607807
424	118	-0.60430627325	48.45402722385	7.48996665282386	1789.99239965654	1625.80975721327	1586.84574376274	1656.36396418498	1324.99725591257	1082.11899891045	834.230490647412	37.64881607807	37.64881607807	37.64881607807	37.64881607807	37.64881607807	37.64881607807
425	155	-0.60430627325	48.54569389015	7.48793156704231	1786.35331575485	1625.21137987388	1593.42300343795	1660.79409091193	1381.61110202023	1157.98057709742	934.183496296325	37.64881607807	37.64881607807	37.64881607807	37.64881607807	37.64881607807	37.64881607807
426	196	-0.60430627325	48.63736055645	7.46591424890974	1747.45242461373	1619.83784076114	1592.85966616795	1662.64758080195	1390.43602572474	1184.97834221519	982.520200075508	37.64881607807	37.64881607807	37.64881607807	37.64881607807	37.64881607807	37.64881607807
427	208	-0.60430627325	48.72902722275	7.49821553871692	1804.81890973436	1634.09188563062	1602.14406359278	1665.65641256059	1409.74211542663	1197.01070982347	976.082658342475	37.64881607807	37.64881607807	37.64881607807	37.64881607807	37.64881607807	37.64881607807
428	129	-0.60430627325	48.82069388905	7.43294583734885	1690.78101015058	1516.88598578905	1484.97955788577	1543.01521114283	1292.71280237555	1081.0091475028	861.443473438443	37.64881607807	37.64881607807	37.64881607807	37.64881607807	37.64881607807	37.64881607807
429	195	-0.60430627325	48.91236055535	7.39030808335448	1620.20519430162	1504.4963190046	1480.4011106382	1543.40789349963	1300.90962548849	1117.55419079773	932.861234689996	37.64881607807	37.64881607807	37.64881607807	37.64881607807	37.64881607807	37.64881607807
430	173	-0.60430627325	49.00402722165	7.4045245839912	1643.40335006463	1480.10664646021	1452.26413870033	1501.24276834437	1312.33571414543	1128.42737932146	933.027845384633	37.64881607807	37.64881607807	37.64881607807	37.64881607807	37.64881607807	37.64881607807
431	170	-0.60430627325	49.09569388795	7.34700501734482	1551.54271874567	1399.52747650011	1373.76998259216	1419.33390804573	1243.10220855948	1071.94040788333	889.314265617811	37.64881607807	37.64881607807	37.64881607807	37.64881607807	37.64881607807	37.64881607807
432	88	-0.60430627325	49.18736055425	7.23866551753826	1392.23481769187	1255.8210428643	1232.74855453461	1274.40171475112	1104.25088330284	941.887539001285	770.818697529249	37.64881607807	37.64881607807	37.64881607807	37.64881607807	37.64881607807	37.64881607807
433	28	-0.60430627325	49.27902722055	7.31314072678959	1499.88051430813	1285.48953720039	1251.19962161343	1284.59692409499	1118.80719226487	927.026220261552	713.99065328234	37.64881607807	37.64881607807	37.64881607807	37.64881607807	37.64881607807	37.64881607807
434	8	-0.60430627325	50.83736054765	7.75127381207883	2324.53154588313	2203.13084042753	2159.9582802276	2225.66382054787	1880.57505763732	1642.23337539047	1343.71925412431	37.64881607807	37.64881607807	37.64881607807	37.64881607807	37.64881607807	37.64881607807
435	51	-0.60430627325	50.92902721395	7.83969909709543	2539.44059380091	2326.41910090476	2270.04279017952	2328.98505139324	2025.30291630645	1762.12327284005	1407.2395274206	37.64881607807	37.64881607807	37.64881607807	37.64881607807	37.64881607807	37.64881607807
436	62	-0.60430627325	51.02069388025	7.85291751926652	2573.23082642504	2416.99945835445	2381.11267808173	2465.63108932054	2126.97950190131	1884.03943285832	1568.00532611293	37.64881607807	37.64881607807	37.64881607807	37.64881607807	37.64881607807	37.64881607807
437	66	-0.60430627325	51.11236054655	7.89053208013065	2671.86518890779	2451.83302985463	2408.79576897621	2485.81175080086	2173.90924762615	1913.81074079614	1559.48174825817	37.64881607807	37.64881607807	37.64881607807	37.64881607807	37.64881607807	37.64881607807
438	44	-0.60430627325	51.20402721285	7.92544579138996	2766.79749511618	2499.940508974	2450.48015754312	2524.0715555848	2214.17252705221	1932.0306745148	1540.37085489147	37.64881607807	37.64881607807	37.64881607807	37.64881607807	37.64881607807	37.64881607807
439	39	-0.60430627325	51.29569387915	7.94341313036052	2816.95876641964	2574.80877107964	2527.98783075034	2608.02316372633	2277.84910656585	1998.16466994125	1610.57333435531	37.64881607807	37.64881607807	37.64881607807	37.64881607807	37.64881607807	37.64881607807
440	44	-0.60430627325	51.38736054545	7.9479439806219	2829.75094261641	2557.15168474047	2507.58086370728	2582.05850268174	2275.99898034097	1994.51407632097	1591.39709265889	37.64881607807	37.64881607807	37.64881607807	37.64881607807	37.64881607807	37.64881607807
441	30	-0.60430627325	51.47902721175	7.95161449348276	2840.15666533109	2537.46604902353	2484.25146680735	2553.9184597239	2260.27032140663	1970.40380676581	1546.79904853793	37.64881607807	37.64881607807	37.64881607807	37.64881607807	37.64881607807	37.64881607807
442	93	-0.60430627325	51.57069387805	7.95031459339371	2836.46714395303	2749.04671347996	2713.05107293434	2806.63118824545	2374.44676254345	2129.31194098345	1768.75160435554	37.64881607807	37.64881607807	37.64881607807	37.64881607807	37.64881607807	37.64881607807
443	93	-0.60430627325	51.66236054435	7.93194960148139	2784.85086479242	2600.98102165506	2558.14385744214	2633.87403143937	2280.15187140031	2026.49813068997	1630.89457717986	37.64881607807	37.64881607807	37.64881607807	37.64881607807	37.64881607807	37.64881607807
444	179	-0.60430627325	51.75402721065	7.87706625457897	2636.12747729184	2539.42493466394	2512.11115908356	2592.92296944268	2277.08882742121	2093.52811976569	1786.60556476839	37.64881607807	37.64881607807	37.64881607807	37.64881607807	37.64881607807	37.64881607807
445	148	-0.60430627325	51.84569387695	7.9282155005342	2774.4713416945	2736.16022865694	2711.38908446237	2807.98174205933	2417.92118365554	2227.40838743849	1920.42034702015	37.64881607807	37.64881607807	37.64881607807	37.64881607807	37.64881607807	37.64881607807
446	108	-0.60430627325	51.93736054325	7.9586348336794	2860.16568421431	2774.99213879087	2743.16833702794	2836.07252455056	2439.00592604685	2218.21575141592	1863.63073625593	37.64881607807	37.64881607807	37.64881607807	37.64881607807	37.64881607807	37.64881607807
447	78	-0.60430627325	52.02902720955	7.95606665732345	2852.82969841471	2806.58495745504	2769.5733736319	2860.3205385429	2379.85649149099	2135.93900313504	1735.13082162143	37.64881607807	37.64881607807	37.64881607807	37.64881607807	37.64881607807	37.64881607807
448	86	-0.60430627325	52.12069387585	7.94256206311782	2814.56236498351	2774.31031822281	2739.80650356034	2829.6001271031	2366.75275794821	2135.77640541715	1746.16577330924	37.64881607807	37.64881607807	37.64881607807	37.64881607807	37.64881607807	37.64881607807
449	70	-0.60430627325	52.21236054215	7.97662376368024	2912.08256907758	2882.99613207858	2847.47796596992	2942.42704367731	2448.27237513019	2207.93143038369	1804.50919532048	37.64881607807	37.64881607807	37.64881607807	37.64881607807	37.64881607807	37.64881607807
450	47	-0.60430627325	52.30402720845	7.98104797844837	2924.99478994319	2863.21816742804	2824.23555024675	2915.42250000403	2431.12033438643	2178.93445945079	1749.87895604488	37.64881607807	37.64881607807	37.64881607807	37.64881607807	37.64881607807	37.64881607807
451	737	-0.69597293955	42.31236058175	6.54720104046069	697.289754112055	601.245537450554	552.632646539654	556.772815469287	442.826541761419	326.678550955115	228.607246138531	37.64881607807	37.64881607807	37.64881607807	37.64881607807	37.64881607807	37.64881607807
452	1002	-0.69597293955	42.40402724805	6.77555264902453	876.163440130276	842.14653806558	791.275942312754	808.420472213503	654.371837935327	532.316315309272	420.411442877434	37.64881607807	37.64881607807	37.64881607807	37.64881607807	37.64881607807	37.64881607807
453	1031	-0.69597293955	42.49569391435	6.78686636805021	886.132393747102	885.587997543687	836.806682228999	858.425553253825	688.677769250562	573.592028182958	466.666785663591	37.64881607807	37.64881607807	37.64881607807	37.64881607807	37.64881607807	37.64881607807
454	804	-0.69597293955	42.58736058065	6.6318823606938	758.9093681349	703.300138476905	661.652276073111	678.480001498653	559.987665322206	455.071370822202	361.245024608232	37.64881607807	37.64881607807	37.64881607807	37.64881607807	37.64881607807	37.64881607807
455	912	-0.69597293955	42.67902724695	6.70740107037659	818.440802954059	786.545116447632	745.707606765567	767.650675606694	640.814070845627	540.046360959691	449.098592159241	37.64881607807	37.64881607807	37.64881607807	37.64881607807	37.64881607807	37.64881607807
456	1649	-0.69597293955	42.77069391325	6.11186523008752	451.179484358962	541.712371575899	543.137018322101	569.225206716525	524.882953573234	570.529634135596	673.507879308671	37.64881607807	37.64881607807	37.64881607807	37.64881607807	37.64881607807	49.2771508140699
457	1411	-0.69597293955	42.86236057955	6.56370507705215	708.893339342416	738.514944000024	720.949052439194	744.310690695433	687.124553281866	661.759571366455	668.392928062327	37.64881607807	37.64881607807	37.64881607807	37.64881607807	37.64881607807	37.64881607807
458	1760	-0.69597293955	42.95402724585	6.16255723476899	474.640290868312	528.186881235867	526.96632747114	545.997023623614	536.643654771028	576.087532858695	671.824330772672	37.64881607807	37.64881607807	37.64881607807	37.64881607807	37.64881607807	41.5438899094784
459	1159	-0.69597293955	43.04569391215	6.76163237350562	864.051499996957	905.668808421172	880.236597540955	913.630082337715	797.447513456402	749.477074262272	717.780462239067	37.64881607807	37.64881607807	37.64881607807	37.64881607807	37.64881607807	37.64881607807
460	259	-0.69597293955	43.13736057845	6.07803324395222	436.170509595495	403.341889139795	375.971934067592	385.515959500086	293.826512529558	228.07225456353	166.799415498587	37.64881607807	37.64881607807	37.64881607807	37.64881607807	37.64881607807	37.64881607807
461	216	-0.69597293955	43.22902724475	6.01390234774252	409.076568571463	382.418808632731	356.652886332531	366.358801079009	276.842229757803	215.378933907331	157.575978299285	37.64881607807	37.64881607807	37.64881607807	37.64881607807	37.64881607807	37.64881607807
462	214	-0.69597293955	43.32069391105	5.94148915828208	380.501134264709	379.858416227586	357.061965278988	370.023222370906	273.237275778261	218.481521134628	166.209877526377	37.64881607807	37.64881607807	37.64881607807	37.64881607807	37.64881607807	37.64881607807
463	98	-0.69597293955	43.41236057735	5.83952233022542	343.615166878356	313.733664586027	291.526015355759	298.37522179988	225.148607040366	172.349067034386	123.211587049386	37.64881607807	37.64881607807	37.64881607807	37.64881607807	37.64881607807	37.64881607807
464	136	-0.69597293955	43.50402724365	5.88068519880596	358.054496188475	356.921578084127	336.038250581825	346.612616020176	249.614871410387	196.188518830334	145.137198956854	37.64881607807	37.64881607807	37.64881607807	37.64881607807	37.64881607807	37.64881607807
465	95	-0.69597293955	43.59569390995	5.8485206289817	346.721071780321	334.722041112295	313.903706409921	322.194148542509	234.411576294742	181.724143737583	131.724335729375	37.64881607807	37.64881607807	37.64881607807	37.64881607807	37.64881607807	37.64881607807
466	102	-0.69597293955	43.68736057625	5.87154755530167	354.797624574495	347.727745055299	326.719018464847	336.106164927758	243.384419926966	189.903110194173	138.989790286379	37.64881607807	37.64881607807	37.64881607807	37.64881607807	37.64881607807	37.64881607807
467	30	-0.69597293955	43.77902724255	5.81905536195403	336.653887307451	307.628732107969	286.585347374764	291.76532997759	216.012438370988	163.485942370372	114.814058162362	37.64881607807	37.64881607807	37.64881607807	37.64881607807	37.64881607807	37.64881607807
468	38	-0.69597293955	47.62902722715	7.34019433685029	1541.01155990136	1276.46595236584	1225.17069551962	1265.11123251087	992.582332377024	753.548542542371	512.336193462065	37.64881607807	37.64881607807	37.64881607807	37.64881607807	37.64881607807	37.64881607807
469	77	-0.69597293955	47.72069389345	7.38893266534228	1617.97826672314	1426.33761836317	1380.78271249428	1437.36472257957	1111.82556107217	867.589663122903	623.635644742996	37.64881607807	37.64881607807	37.64881607807	37.64881607807	37.64881607807	37.64881607807
470	53	-0.69597293955	47.81236055975	7.3972374023741	1631.47110042086	1372.18697264552	1320.26447158288	1365.58396877547	1072.26621925405	822.551323926348	568.830216312142	37.64881607807	37.64881607807	37.64881607807	37.64881607807	37.64881607807	37.64881607807
471	52	-0.69597293955	47.90402722605	7.41578991426869	1662.0215045133	1418.8915512823	1367.99571984656	1417.72470986733	1108.35534775694	855.314011189563	598.531573793478	37.64881607807	37.64881607807	37.64881607807	37.64881607807	37.64881607807	37.64881607807
472	91	-0.69597293955	47.99569389235	7.45260988409873	1724.3576513697	1567.16943074844	1523.99814608521	1592.17616427166	1228.08070534187	975.154205606801	721.468614554931	37.64881607807	37.64881607807	37.64881607807	37.64881607807	37.64881607807	37.64881607807
473	99	-0.69597293955	48.08736055865	7.45971985222938	1736.66146735509	1558.86667574947	1517.9404970645	1583.85653163949	1255.17763194492	1009.01215944989	762.117901308876	37.64881607807	37.64881607807	37.64881607807	37.64881607807	37.64881607807	37.64881607807
474	111	-0.69597293955	48.17902722495	7.46846699755667	1751.91892993343	1597.32480147527	1558.73355489908	1629.53929482672	1290.58380117192	1047.0332738481	803.773064613548	37.64881607807	37.64881607807	37.64881607807	37.64881607807	37.64881607807	37.64881607807
475	136	-0.69597293955	48.27069389125	7.48432845931713	1779.9284739723	1629.63189990905	1591.88351658794	1663.99200858278	1326.58822220097	1085.32069974726	843.067179434871	37.64881607807	37.64881607807	37.64881607807	37.64881607807	37.64881607807	37.64881607807
476	122	-0.69597293955	48.36236055755	7.50472151665113	1816.59930166823	1619.47306950884	1576.95543136688	1641.87361233352	1319.84115888145	1070.06961095989	812.715002448108	37.64881607807	37.64881607807	37.64881607807	37.64881607807	37.64881607807	37.64881607807
477	140	-0.69597293955	48.45402722385	7.50091978815234	1809.70619549356	1662.99458476328	1625.79351524947	1699.40904257904	1360.61423132456	1120.05782051712	875.887477380762	37.64881607807	37.64881607807	37.64881607807	37.64881607807	37.64881607807	37.64881607807
478	120	-0.69597293955	48.54569389015	7.47463832177156	1762.76401951042	1569.69469678032	1534.43165043893	1594.94720740803	1326.74444191775	1097.13494113997	862.836400163563	37.64881607807	37.64881607807	37.64881607807	37.64881607807	37.64881607807	37.64881607807
479	184	-0.69597293955	48.63736055645	7.43193785575902	1689.07759267085	1589.96190309131	1566.49771092332	1639.26167713878	1361.5388443164	1164.00503798276	975.395909633836	37.64881607807	37.64881607807	37.64881607807	37.64881607807	37.64881607807	37.64881607807
480	296	-0.69597293955	48.72902722275	7.3846246888329	1611.02304657654	1604.79099420698	1593.85470282887	1677.82341329176	1406.70582062644	1256.59820546394	1133.3037994712	37.64881607807	37.64881607807	37.64881607807	37.64881607807	37.64881607807	37.64881607807
481	200	-0.69597293955	48.82069388905	7.37111984495617	1589.41268258858	1521.91954811273	1503.22131607375	1575.03712899008	1313.34189305343	1138.64517387879	974.455528557481	37.64881607807	37.64881607807	37.64881607807	37.64881607807	37.64881607807	37.64881607807
482	186	-0.69597293955	48.91236055535	7.3692633547976	1586.46469089093	1490.66457887791	1468.86023189829	1534.3725405927	1286.5296613589	1107.85640331589	931.968282967489	37.64881607807	37.64881607807	37.64881607807	37.64881607807	37.64881607807	37.64881607807
483	243	-0.69597293955	49.00402722165	7.33509922653722	1533.17990452655	1439.79616036318	1422.51856582138	1477.74513252666	1293.89772884547	1145.86089751707	999.417314838469	37.64881607807	37.64881607807	37.64881607807	37.64881607807	37.64881607807	37.64881607807
484	125	-0.69597293955	49.09569388795	7.33582574272716	1534.29418927323	1367.56073198281	1339.69655526196	1382.64905932599	1205.7093509453	1026.97484893099	835.17565387616	37.64881607807	37.64881607807	37.64881607807	37.64881607807	37.64881607807	37.64881607807
485	79	-0.69597293955	49.18736055425	7.25616908466025	1416.81841595758	1267.96588390611	1243.05789047306	1283.82142011019	1112.84131353871	944.650306511678	766.090848981536	37.64881607807	37.64881607807	37.64881607807	37.64881607807	37.64881607807	37.64881607807
486	40	-0.69597293955	49.27902722055	7.25682550213285	1417.74874563024	1243.28747437092	1214.83434954585	1251.08896664266	1085.63520281671	910.060560262508	719.329883393189	37.64881607807	37.64881607807	37.64881607807	37.64881607807	37.64881607807	37.64881607807
487	8	-0.69597293955	50.83736054765	7.74573878318264	2311.70073880813	2204.59901370969	2163.45392243389	2231.06910752019	1879.50646224757	1645.51092840682	1354.50379164771	37.64881607807	37.64881607807	37.64881607807	37.64881607807	37.64881607807	37.64881607807
488	155	-0.69597293955	50.92902721395	7.75446303271481	2331.95682398971	2380.32936436271	2366.90000964038	2462.01820205781	2088.061776154	1943.71844485836	1772.92814417397	37.64881607807	37.64881607807	37.64881607807	37.64881607807	37.64881607807	37.64881607807
489	97	-0.69597293955	51.02069388025	7.85133191776211	2569.15394076764	2477.22830821063	2450.13303830944	2545.40805932895	2189.9860036242	1974.47736987491	1700.07737111768	37.64881607807	37.64881607807	37.64881607807	37.64881607807	37.64881607807	37.64881607807
490	143	-0.69597293955	51.11236054655	7.86392314508584	2601.7072550761	2430.10343988923	2396.3304318876	2475.93863254122	2194.03195441873	1978.48118486552	1674.66615504353	37.64881607807	37.64881607807	37.64881607807	37.64881607807	37.64881607807	37.64881607807
491	61	-0.69597293955	51.20402721285	7.93164475318783	2784.00203714686	2607.61515593972	2568.83715339508	2659.04879375353	2304.57683849956	2046.0197861247	1699.60396435951	37.64881607807	37.64881607807	37.64881607807	37.64881607807	37.64881607807	37.64881607807
492	88	-0.69597293955	51.29569387915	7.9454725821287	2822.76613507727	2702.68464839197	2671.85097829632	2773.14303462645	2402.58969123505	2168.61263650722	1854.23310955898	37.64881607807	37.64881607807	37.64881607807	37.64881607807	37.64881607807	37.64881607807
493	99	-0.69597293955	51.38736054545	7.94257643296599	2814.60281010796	2612.41762380124	2573.34510274924	2657.77591541326	2349.3268082165	2105.50212182133	1752.98981513579	37.64881607807	37.64881607807	37.64881607807	37.64881607807	37.64881607807	37.64881607807
494	32	-0.69597293955	51.47902721175	7.95679269268578	2854.90170574274	2571.16182417277	2519.97093213852	2593.61231197444	2287.96471789206	2001.33393817964	1585.26616034774	37.64881607807	37.64881607807	37.64881607807	37.64881607807	37.64881607807	37.64881607807
495	57	-0.69597293955	51.57069387805	7.98157340996585	2926.5320782288	2832.0053951494	2791.65754105995	2888.86316121577	2417.21961683357	2146.82123377049	1759.36336238833	37.64881607807	37.64881607807	37.64881607807	37.64881607807	37.64881607807	37.64881607807
496	178	-0.69597293955	51.66236054435	7.88814320284645	2665.49004859724	2610.42261340037	2585.82156048133	2675.04502459673	2320.56037366135	2138.71103646556	1848.24051452093	37.64881607807	37.64881607807	37.64881607807	37.64881607807	37.64881607807	37.64881607807
497	232	-0.69597293955	51.75402721065	7.85702140244495	2583.81276379358	2587.93669941121	2573.87941631811	2668.04565717133	2334.20794825458	2202.26354259063	1979.70790459146	37.64881607807	37.64881607807	37.64881607807	37.64881607807	37.64881607807	37.64881607807
498	91	-0.69597293955	51.84569387695	7.94530082758832	2822.28135381	2689.00840519219	2651.33920397158	2735.82082830483	2356.26215524281	2116.64300471596	1736.52975743204	37.64881607807	37.64881607807	37.64881607807	37.64881607807	37.64881607807	37.64881607807
499	96	-0.69597293955	51.93736054325	7.90706655438434	2716.41032544909	2509.96797905817	2468.03974029217	2536.34998182619	2232.20459970347	1993.94870566416	1593.74687680383	37.64881607807	37.64881607807	37.64881607807	37.64881607807	37.64881607807	37.64881607807
500	80	-0.69597293955	52.02902720955	7.94573708513196	2823.51286394915	2776.23253763066	2739.70185797026	2829.12804936863	2356.7264493509	2116.24075647991	1720.90971075954	37.64881607807	37.64881607807	37.64881607807	37.64881607807	37.64881607807	37.64881607807
501	95	-0.69597293955	52.12069387585	7.98777135973295	2944.72690410435	3030.57368189898	3003.32142636315	3116.11521001059	2548.09274895262	2329.66744261223	1976.89415206029	37.64881607807	37.64881607807	37.64881607807	37.64881607807	37.64881607807	37.64881607807
502	86	-0.69597293955	52.21236054215	7.95375322234172	2846.23749065563	2811.77949374686	2778.21487959376	2869.77865942587	2404.9070217343	2177.12609365419	1785.22759973604	37.64881607807	37.64881607807	37.64881607807	37.64881607807	37.64881607807	37.64881607807
503	685	-0.78763960585	42.31236058175	6.52303000194784	680.637597301457	522.166994031204	474.656400342771	472.868654655545	394.492299378465	277.755167943382	183.177099584799	37.64881607807	37.64881607807	37.64881607807	37.64881607807	37.64881607807	37.64881607807
504	706	-0.78763960585	42.40402724805	6.71987404176421	828.713121664452	726.844639607758	667.443066950447	673.852974915897	523.126607425093	385.527360819453	267.045156209831	37.64881607807	37.64881607807	37.64881607807	37.64881607807	37.64881607807	37.64881607807
505	859	-0.78763960585	42.49569391435	6.77800843090971	878.317750610633	910.953928312186	855.906561769272	879.848056454764	654.052953180895	530.558925497016	412.57074941954	37.64881607807	37.64881607807	37.64881607807	37.64881607807	37.64881607807	37.64881607807
506	665	-0.78763960585	42.58736058065	6.5190531690569	677.936190399879	605.264579944884	564.889021146132	577.077218574498	469.75756682042	368.298063331648	278.232393120441	37.64881607807	37.64881607807	37.64881607807	37.64881607807	37.64881607807	37.64881607807
507	888	-0.78763960585	42.67902724695	6.75131874373038	855.18579013157	769.087254762635	723.069077464095	738.236576927663	629.081904765283	511.869241729076	407.779906029307	37.64881607807	37.64881607807	37.64881607807	37.64881607807	37.64881607807	37.64881607807
508	1537	-0.78763960585	42.77069391325	6.2959119931753	542.350240634822	604.5467837856	598.063181584898	621.320082354942	575.276689097953	585.657167738757	639.598220699442	37.64881607807	37.64881607807	37.64881607807	37.64881607807	37.64881607807	37.64881607807
509	1549	-0.78763960585	42.86236057955	6.27493644598976	531.092627619133	624.136325102416	621.884984410226	650.90237126654	592.310541556384	624.991445714054	708.858401838744	37.64881607807	37.64881607807	37.64881607807	37.64881607807	37.64881607807	37.64881607807
510	1713	-0.78763960585	42.95402724585	5.98429758785239	397.143464860467	493.678606472064	498.834645973895	524.535789742416	486.397383702481	547.779033526299	678.379278046461	37.64881607807	37.64881607807	37.64881607807	37.64881607807	37.9297614071926	50
511	607	-0.78763960585	43.04569391215	6.57176839872034	714.632481545624	743.548816337016	707.056258690367	737.485208077457	565.219630095111	479.033896292719	394.362254207447	37.64881607807	37.64881607807	37.64881607807	37.64881607807	37.64881607807	37.64881607807
512	275	-0.78763960585	43.13736057845	6.10163436430444	446.58705990709	412.897082797502	385.023668577771	394.728596170613	301.572330704081	234.352251745218	171.832997965731	37.64881607807	37.64881607807	37.64881607807	37.64881607807	37.64881607807	37.64881607807
513	281	-0.78763960585	43.22902724475	6.08034328797936	437.179247341724	419.602276390167	393.008986954564	405.176477491128	305.999211503719	242.286589695764	181.485794553753	37.64881607807	37.64881607807	37.64881607807	37.64881607807	37.64881607807	37.64881607807
514	137	-0.78763960585	43.32069391105	5.85444224774583	348.780312787618	325.567026348932	303.422084974454	311.463098351401	234.029608430492	181.130921361663	131.645244492925	37.64881607807	37.64881607807	37.64881607807	37.64881607807	37.64881607807	37.64881607807
515	168	-0.78763960585	43.41236057735	5.90753512851814	367.798461255984	349.055211774593	326.142291138377	335.557593151232	251.810571369529	196.874362018453	145.052832771253	37.64881607807	37.64881607807	37.64881607807	37.64881607807	37.64881607807	37.64881607807
516	111	-0.78763960585	43.50402724365	5.80896770996663	333.274911671102	323.227691317666	303.38309530606	311.598642197976	226.894548092477	176.4296743423	128.882799211004	37.64881607807	37.64881607807	37.64881607807	37.64881607807	37.64881607807	37.64881607807
517	68	-0.78763960585	43.59569390995	5.80221232042898	331.031097272878	312.110433519004	291.887318207103	298.504945598605	218.900169817112	167.997227788472	120.10085945904	37.64881607807	37.64881607807	37.64881607807	37.64881607807	37.64881607807	37.64881607807
518	81	-0.78763960585	43.68736057625	5.79361189122203	328.196295485081	319.167385098699	299.67790504063	307.833308147806	223.679851556595	174.031240900214	126.899533399882	37.64881607807	37.64881607807	37.64881607807	37.64881607807	37.64881607807	37.64881607807
519	20	-0.78763960585	43.77902724255	5.7558273568002	316.026906400831	292.029853596635	272.47130532687	277.752843507781	204.904925580416	155.848668916492	110.084598751487	37.64881607807	37.64881607807	37.64881607807	37.64881607807	37.64881607807	37.64881607807
520	48	-0.78763960585	47.62902722715	7.35350309950319	1561.65759887359	1317.63341721546	1267.80688859811	1312.42926247811	1024.18719433369	783.076873287589	540.856234049891	37.64881607807	37.64881607807	37.64881607807	37.64881607807	37.64881607807	37.64881607807
521	44	-0.78763960585	47.72069389345	7.38347603153073	1609.17359558617	1391.27451356538	1342.91848459797	1394.99627664385	1078.22490668055	830.814215553389	583.993140652629	37.64881607807	37.64881607807	37.64881607807	37.64881607807	37.64881607807	37.64881607807
522	90	-0.78763960585	47.81236055975	7.41649039715392	1663.18612998458	1495.42760163163	1451.74438349221	1514.95778268072	1168.52318880473	921.259469888071	674.432947712386	37.64881607807	37.64881607807	37.64881607807	37.64881607807	37.64881607807	37.64881607807
523	90	-0.78763960585	47.90402722605	7.43279270493454	1690.52211659542	1511.90527826768	1467.04920219662	1529.46317670706	1184.72509138754	934.22235820201	682.521465333028	37.64881607807	37.64881607807	37.64881607807	37.64881607807	37.64881607807	37.64881607807
524	97	-0.78763960585	47.99569389235	7.45081669819815	1721.26832823486	1534.25003178201	1488.51245306602	1550.57449049462	1207.46329265442	954.34255346739	697.945590219083	37.64881607807	37.64881607807	37.64881607807	37.64881607807	37.64881607807	37.64881607807
525	85	-0.78763960585	48.08736055865	7.47159698187336	1757.41099926996	1494.34535213208	1445.61155169232	1496.46110210658	1205.35032736414	950.749785624915	686.846702843133	37.64881607807	37.64881607807	37.64881607807	37.64881607807	37.64881607807	37.64881607807
526	78	-0.78763960585	48.17902722495	7.4788677300408	1770.23525655006	1528.31192773586	1481.27046891411	1536.77026683434	1231.41476983721	976.151292579717	713.236195181276	37.64881607807	37.64881607807	37.64881607807	37.64881607807	37.64881607807	37.64881607807
527	188	-0.78763960585	48.27069389125	7.49800780844623	1804.44403315167	1704.76303553974	1672.47873666463	1755.01794347636	1400.72682495306	1169.47337334683	942.236521213481	37.64881607807	37.64881607807	37.64881607807	37.64881607807	37.64881607807	37.64881607807
528	184	-0.78763960585	48.36236055755	7.51224010685651	1830.30904176032	1717.16018930638	1683.41625712514	1764.44898467454	1413.67805953226	1179.18550704616	945.288344906236	37.64881607807	37.64881607807	37.64881607807	37.64881607807	37.64881607807	37.64881607807
529	178	-0.78763960585	48.45402722385	7.47182099519824	1757.80472684955	1693.03550530697	1665.18115120289	1751.57407017298	1392.84158108812	1173.26792474766	960.169078775701	37.64881607807	37.64881607807	37.64881607807	37.64881607807	37.64881607807	37.64881607807
530	178	-0.78763960585	48.54569389015	7.46371680538581	1743.61671252371	1621.94629630714	1594.98478112002	1667.17440668923	1384.63902767802	1174.68762947995	970.440591009095	37.64881607807	37.64881607807	37.64881607807	37.64881607807	37.64881607807	37.64881607807
531	225	-0.78763960585	48.63736055645	7.39007414824216	1619.82621574744	1597.63664563723	1583.84109032507	1667.79140872983	1377.53235164891	1206.3957924083	1060.07768235645	37.64881607807	37.64881607807	37.64881607807	37.64881607807	37.64881607807	37.64881607807
532	295	-0.78763960585	48.72902722275	7.36886787373922	1585.83739820526	1592.89443012071	1583.7319515363	1669.23151073011	1395.76873016747	1250.30934859723	1135.22850762744	37.64881607807	37.64881607807	37.64881607807	37.64881607807	37.64881607807	37.64881607807
533	263	-0.78763960585	48.82069388905	7.37397141847668	1593.9514779862	1548.93027170422	1533.31196336527	1608.28245914189	1353.22656046133	1193.75479906948	1048.71152081338	37.64881607807	37.64881607807	37.64881607807	37.64881607807	37.64881607807	37.64881607807
534	181	-0.78763960585	48.91236055535	7.26169034324575	1424.66267195647	1405.674357923	1393.58307541717	1466.43474626034	1212.07898682734	1061.34033107471	929.085341551455	37.64881607807	37.64881607807	37.64881607807	37.64881607807	37.64881607807	37.64881607807
535	239	-0.78763960585	49.00402722165	7.20572788200856	1347.12488022923	1318.30555965189	1311.32601815	1370.38618984872	1186.53490569715	1068.63581547083	967.796662527312	37.64881607807	37.64881607807	37.64881607807	37.64881607807	37.64881607807	37.64881607807
536	184	-0.78763960585	49.09569388795	7.21504419755851	1359.73376366952	1287.15918830108	1273.48124267621	1324.65160250217	1149.14829419198	1013.70406293878	882.714284138486	37.64881607807	37.64881607807	37.64881607807	37.64881607807	37.64881607807	37.64881607807
537	115	-0.78763960585	49.18736055425	7.24401561000865	1399.70336359798	1270.09725565519	1247.97729202578	1290.77877180242	1121.74567967151	963.386697929951	797.006566674108	37.64881607807	37.64881607807	37.64881607807	37.64881607807	37.64881607807	37.64881607807
538	65	-0.78763960585	49.27902722055	7.18445292802678	1318.76758011285	1184.23579536627	1161.70894186657	1199.79034532458	1039.90710779051	884.397872505684	719.261676693691	37.64881607807	37.64881607807	37.64881607807	37.64881607807	37.64881607807	37.64881607807
539	12	-0.78763960585	50.83736054765	7.73990405029102	2298.251855946	2231.65155907313	2196.21014075923	2270.30502177734	1897.47858078724	1674.88107473118	1403.73041523575	37.64881607807	37.64881607807	37.64881607807	37.64881607807	37.64881607807	37.64881607807
540	125	-0.78763960585	50.92902721395	7.75729751676649	2338.57609509393	2373.91764771496	2357.20690221857	2450.38193284805	2067.44154510436	1907.56235332928	1717.17846171793	37.64881607807	37.64881607807	37.64881607807	37.64881607807	37.64881607807	37.64881607807
541	130	-0.78763960585	51.02069388025	7.82359153599586	2498.86407099406	2491.88521473876	2476.62319214071	2584.3163883756	2209.95667689113	2033.83486742309	1822.47505009302	37.64881607807	37.64881607807	37.64881607807	37.64881607807	37.64881607807	37.64881607807
542	154	-0.78763960585	51.11236054655	7.8582537298515	2586.99882981083	2644.9986425518	2638.67827812937	2762.88078589984	2355.47705634733	2204.98485433743	2035.80854822444	37.64881607807	37.64881607807	37.64881607807	37.64881607807	37.64881607807	37.64881607807
543	106	-0.78763960585	51.20402721285	7.91642669366913	2741.95567194382	2602.07730692682	2569.83338690346	2663.111721597	2323.20292237563	2094.10153073506	1783.26089120773	37.64881607807	37.64881607807	37.64881607807	37.64881607807	37.64881607807	37.64881607807
544	69	-0.78763960585	51.29569387915	7.9465202304292	2825.72495084992	2619.88473987116	2578.31335947562	2664.33535138837	2330.60418950521	2069.09329197833	1705.56557432582	37.64881607807	37.64881607807	37.64881607807	37.64881607807	37.64881607807	37.64881607807
545	73	-0.78763960585	51.38736054545	7.97223258824828	2899.32313859597	2739.38318470181	2703.27336237466	2800.81530397355	2436.73746829666	2185.29358900151	1838.14611689112	37.64881607807	37.64881607807	37.64881607807	37.64881607807	37.64881607807	37.64881607807
546	43	-0.78763960585	51.47902721175	7.97786339331584	2915.69471132824	2671.84738852866	2625.15186030535	2708.48183484276	2376.41242116725	2097.02446008098	1696.98783124209	37.64881607807	37.64881607807	37.64881607807	37.64881607807	37.64881607807	37.64881607807
547	73	-0.78763960585	51.57069387805	7.92659657931481	2769.98332501979	2580.77205582399	2535.58582906512	2610.76759738911	2242.5518958751	1977.1470689049	1576.3645100718	37.64881607807	37.64881607807	37.64881607807	37.64881607807	37.64881607807	37.64881607807
548	178	-0.78763960585	51.66236054435	7.91229477856334	2730.64951800321	2725.42040791193	2704.72141459555	2805.01900584106	2408.12148699582	2232.48254105714	1960.2662625381	37.64881607807	37.64881607807	37.64881607807	37.64881607807	37.64881607807	37.64881607807
549	132	-0.78763960585	51.75402721065	7.93928366160588	2805.35020829585	2751.25576850641	2722.81661267296	2818.92122147426	2414.37692705168	2205.53285027206	1878.46400421584	37.64881607807	37.64881607807	37.64881607807	37.64881607807	37.64881607807	37.64881607807
550	81	-0.78763960585	51.84569387695	7.95549283253657	2851.19314361378	2718.76652397559	2680.18874499151	2766.23192388154	2373.56964349523	2127.33128870557	1741.15676015867	37.64881607807	37.64881607807	37.64881607807	37.64881607807	37.64881607807	37.64881607807
551	142	-0.78763960585	51.93736054325	7.94487193375367	2821.07115427982	2793.06467567943	2769.19922493935	2869.11274889536	2467.79336163376	2278.34407031329	1970.66581845325	37.64881607807	37.64881607807	37.64881607807	37.64881607807	37.64881607807	37.64881607807
552	79	-0.78763960585	52.02902720955	7.93537665584018	2794.41107240594	2706.33998340366	2667.53295150871	2750.31366698806	2310.78626628601	2066.57218319192	1658.50449305768	37.64881607807	37.64881607807	37.64881607807	37.64881607807	37.64881607807	37.64881607807
553	103	-0.78763960585	52.12069387585	7.95171173777233	2840.43286777763	2843.72776850129	2813.28766738381	2909.85324034952	2425.4466108242	2207.08738795981	1839.69325817788	37.64881607807	37.64881607807	37.64881607807	37.64881607807	37.64881607807	37.64881607807
554	111	-0.78763960585	52.21236054215	7.93604867958753	2796.28961414809	2799.9689056546	2771.77562070016	2866.407763751	2404.49256188673	2199.05643738745	1840.90255973455	37.64881607807	37.64881607807	37.64881607807	37.64881607807	37.64881607807	37.64881607807
555	1121	-0.87930627215	42.40402724805	6.89359095612187	985.935519206463	906.565429404362	852.970335688157	869.151356780701	746.624975447404	613.051666585572	494.047727317728	37.64881607807	37.64881607807	37.64881607807	37.64881607807	37.64881607807	37.64881607807
556	1046	-0.87930627215	42.49569391435	6.88378315018286	976.312920392086	975.44479983296	921.926530134552	946.393514987065	760.590030982058	635.689914240834	517.865341448896	37.64881607807	37.64881607807	37.64881607807	37.64881607807	37.64881607807	37.64881607807
557	548	-0.87930627215	42.58736058065	6.45186411803584	633.882824550998	520.711534952397	480.193875616914	485.904351520345	399.321353395063	298.235782856877	210.537522350908	37.64881607807	37.64881607807	37.64881607807	37.64881607807	37.64881607807	37.64881607807
558	908	-0.87930627215	42.67902724695	6.6715831534353	789.644744201248	763.582620848583	724.580112549578	746.166832967385	621.571929018479	523.917669655977	438.050266346891	37.64881607807	37.64881607807	37.64881607807	37.64881607807	37.64881607807	37.64881607807
559	864	-0.87930627215	42.77069391325	6.70225720179569	814.24166020055	826.144471164417	786.976732156167	816.453451529003	659.794844715847	566.103222748801	480.319355923607	37.64881607807	37.64881607807	37.64881607807	37.64881607807	37.64881607807	37.64881607807
560	1621	-0.87930627215	42.86236057955	6.19466089329677	490.125212069428	590.90254905843	592.3095225032	621.388039801948	569.470627071455	617.976180876967	728.033469318613	37.64881607807	37.64881607807	37.64881607807	37.64881607807	37.64881607807	48.5403018230134
561	1676	-0.87930627215	42.95402724585	6.13084159418178	459.822982230214	557.742526527379	560.869285718428	588.370357406074	546.510791737082	603.342811267272	727.319621769794	37.64881607807	37.64881607807	37.64881607807	37.64881607807	37.64881607807	50
562	473	-0.87930627215	43.04569391215	6.42662123997543	618.082065044245	601.107549857173	565.420996823151	584.150165422434	448.993959000371	363.072804046543	280.720079951063	37.64881607807	37.64881607807	37.64881607807	37.64881607807	37.64881607807	37.64881607807
563	196	-0.87930627215	43.13736057845	5.94077681383858	380.230182912774	353.871874566458	329.814977848763	338.451880326847	255.549280498415	197.981334814974	144.287807392053	37.64881607807	37.64881607807	37.64881607807	37.64881607807	37.64881607807	37.64881607807
564	139	-0.87930627215	43.22902724475	5.85704785967368	349.69028393182	319.399881733753	296.942946701911	303.87234984541	230.055468654118	176.379094322665	126.665512022946	37.64881607807	37.64881607807	37.64881607807	37.64881607807	37.64881607807	37.64881607807
565	109	-0.87930627215	43.32069391105	5.80195253202797	330.945110403115	302.040100558374	280.789782838571	287.234042577529	217.283775391782	166.396056918386	119.328619681005	37.64881607807	37.64881607807	37.64881607807	37.64881607807	37.64881607807	37.64881607807
566	166	-0.87930627215	43.41236057735	5.82809759368983	339.711794087097	336.852163722531	316.393488624533	327.44955000692	242.001295543869	192.713248131058	145.710486258386	37.64881607807	37.64881607807	37.64881607807	37.64881607807	37.64881607807	37.64881607807
567	50	-0.87930627215	43.50402724365	5.70980418959445	301.811964573235	289.336465210726	271.057547479013	277.79224474803	201.955600640457	155.747998827471	112.101876755751	37.64881607807	37.64881607807	37.64881607807	37.64881607807	37.64881607807	37.64881607807
568	69	-0.87930627215	43.59569390995	5.73700781004871	310.135038299855	302.747350809481	284.344826375051	292.186648631383	211.628068369456	164.706181548204	120.045635448306	37.64881607807	37.64881607807	37.64881607807	37.64881607807	37.64881607807	37.64881607807
569	41	-0.87930627215	43.68736057625	5.6891615978333	295.645646753274	285.39880677909	267.709966827985	274.588757549551	199.694751410227	154.669049636621	112.142067098395	37.64881607807	37.64881607807	37.64881607807	37.64881607807	37.64881607807	37.64881607807
570	34	-0.87930627215	47.62902722715	7.35426204920787	1562.84326832188	1315.06424121118	1264.65357662818	1309.05903416257	1018.84897974593	776.097724173803	533.096359145614	37.64881607807	37.64881607807	37.64881607807	37.64881607807	37.64881607807	37.64881607807
571	58	-0.87930627215	47.72069389345	7.3872978798189	1615.33538014052	1419.85836197114	1373.644561457	1429.92525783768	1101.80282566009	855.607181767026	610.66773614409	37.64881607807	37.64881607807	37.64881607807	37.64881607807	37.64881607807	37.64881607807
572	43	-0.87930627215	47.81236055975	7.39242887075442	1623.64495127037	1395.72135873293	1346.44905678004	1397.21057027205	1084.74940755548	835.9161857515	585.73950109753	37.64881607807	37.64881607807	37.64881607807	37.64881607807	37.64881607807	37.64881607807
573	89	-0.87930627215	47.90402722605	7.43271679858206	1690.39380009785	1530.00613840523	1486.80619505062	1552.75661944583	1196.63935430729	946.88761096726	697.289527376733	37.64881607807	37.64881607807	37.64881607807	37.64881607807	37.64881607807	37.64881607807
574	103	-0.87930627215	47.99569389235	7.45063114739469	1720.94897514262	1556.29511477965	1512.82168369926	1578.95277996124	1224.37564448423	973.242837943052	720.410510205824	37.64881607807	37.64881607807	37.64881607807	37.64881607807	37.64881607807	37.64881607807
575	122	-0.87930627215	48.08736055865	7.49846800860693	1805.27462969137	1576.01006770201	1530.02061685634	1589.39605740035	1278.31939686475	1023.24408877012	760.927610960468	37.64881607807	37.64881607807	37.64881607807	37.64881607807	37.64881607807	37.64881607807
576	160	-0.87930627215	48.17902722495	7.4988750525093	1806.009605295	1602.72301829671	1559.99109173286	1622.79106709986	1313.0190351653	1067.02524905472	812.955814870229	37.64881607807	37.64881607807	37.64881607807	37.64881607807	37.64881607807	37.64881607807
577	105	-0.87930627215	48.27069389125	7.47446337842942	1762.45566265471	1576.4032442172	1535.09901488442	1599.8902297251	1277.24965904213	1031.23133955399	780.681966023697	37.64881607807	37.64881607807	37.64881607807	37.64881607807	37.64881607807	37.64881607807
578	225	-0.87930627215	48.36236055755	7.47861447047011	1769.78698429598	1748.63668901701	1725.69132414982	1821.30695129185	1447.94513793818	1238.85565975882	1043.86676113669	37.64881607807	37.64881607807	37.64881607807	37.64881607807	37.64881607807	37.64881607807
579	200	-0.87930627215	48.45402722385	7.48940696645538	1788.99084561501	1689.03520616649	1657.83704332772	1737.8725317517	1399.41245935438	1176.87276892315	954.445514548492	37.64881607807	37.64881607807	37.64881607807	37.64881607807	37.64881607807	37.64881607807
580	162	-0.87930627215	48.54569389015	7.46329019206642	1742.87302105586	1625.51151297828	1598.65917058279	1672.4702533411	1383.3518482947	1170.82818657413	965.105199083336	37.64881607807	37.64881607807	37.64881607807	37.64881607807	37.64881607807	37.64881607807
581	217	-0.87930627215	48.63736055645	7.35717598448752	1567.40393397322	1576.70800795858	1566.74721285612	1655.11386502546	1357.01773960234	1194.82525741478	1064.54121179017	37.64881607807	37.64881607807	37.64881607807	37.64881607807	37.64881607807	37.64881607807
582	239	-0.87930627215	48.72902722275	7.33513264683396	1533.23114471014	1545.29861864274	1536.36982576123	1621.96029447943	1339.27696218357	1188.1435724734	1067.78410215803	37.64881607807	37.64881607807	37.64881607807	37.64881607807	37.64881607807	37.64881607807
583	180	-0.87930627215	48.82069388905	7.29541818728125	1473.53298481919	1457.46339305456	1445.00271322	1522.11502911765	1253.12391646905	1094.99064231672	957.733720356262	37.64881607807	37.64881607807	37.64881607807	37.64881607807	37.64881607807	37.64881607807
584	81	-0.87930627215	48.91236055535	7.27851947770296	1448.84139444992	1351.08160036389	1329.10732824173	1389.08806535016	1144.61465162138	964.889673087427	789.080574883843	37.64881607807	37.64881607807	37.64881607807	37.64881607807	37.64881607807	37.64881607807
585	213	-0.87930627215	49.00402722165	7.21249114866243	1356.26672452864	1300.96885919296	1289.91890873571	1344.24894205086	1165.34256457148	1036.66193853972	917.765001245988	37.64881607807	37.64881607807	37.64881607807	37.64881607807	37.64881607807	37.64881607807
586	93	-0.87930627215	49.09569388795	7.29698932552596	1475.84992848928	1309.05212437595	1281.44904301927	1321.92988258088	1148.60400568567	971.732324386098	782.993704714375	37.64881607807	37.64881607807	37.64881607807	37.64881607807	37.64881607807	37.64881607807
587	137	-0.87930627215	49.18736055425	7.19821277913903	1337.03904369366	1236.30799997348	1218.5903589478	1263.30541318239	1096.89695597662	953.121111212697	806.483625681775	37.64881607807	37.64881607807	37.64881607807	37.64881607807	37.64881607807	37.64881607807
588	9	-0.87930627215	49.27902722055	7.17306824969063	1303.83897533696	1150.52595699487	1125.40670843257	1160.19185602322	1001.20541014603	838.039531102525	663.849308557983	37.64881607807	37.64881607807	37.64881607807	37.64881607807	37.64881607807	37.64881607807
589	2	-0.87930627215	49.37069388685	7.21553008661886	1360.39460396481	1180.94876112476	1151.99740922132	1184.61092458205	1027.10056938342	854.319336249289	665.115949595056	37.64881607807	37.64881607807	37.64881607807	37.64881607807	37.64881607807	37.64881607807
590	6	-0.87930627215	50.83736054765	7.74253519984194	2304.30686260549	2226.24194283551	2188.90893056426	2261.22181454089	1891.61800895061	1664.14342816051	1385.82085732808	37.64881607807	37.64881607807	37.64881607807	37.64881607807	37.64881607807	37.64881607807
591	115	-0.87930627215	50.92902721395	7.75631649934849	2336.28303616061	2370.10629717651	2352.73207134278	2445.58268625788	2058.64400760991	1894.85886186568	1700.10532197582	37.64881607807	37.64881607807	37.64881607807	37.64881607807	37.64881607807	37.64881607807
592	111	-0.87930627215	51.02069388025	7.82305057842646	2497.5126571217	2507.06487835429	2492.73393570482	2604.36558445631	2208.89787245429	2029.3802229611	1819.63672235957	37.64881607807	37.64881607807	37.64881607807	37.64881607807	37.64881607807	37.64881607807
593	91	-0.87930627215	51.11236054655	7.89019542945756	2670.96585508268	2522.86383073857	2488.88871933898	2578.16163936071	2239.93986186998	2004.69261197498	1691.26507355922	37.64881607807	37.64881607807	37.64881607807	37.64881607807	37.64881607807	37.64881607807
594	137	-0.87930627215	51.20402721285	7.89768998944668	2691.05876863663	2590.99177657035	2565.19538527042	2662.27549496432	2327.45454690339	2124.74240215784	1851.16063443171	37.64881607807	37.64881607807	37.64881607807	37.64881607807	37.64881607807	37.64881607807
595	64	-0.87930627215	51.29569387915	7.9522741642918	2842.03085188144	2643.18352591501	2602.03928760611	2690.3259656083	2346.50112009633	2083.21133338656	1720.32608049177	37.64881607807	37.64881607807	37.64881607807	37.64881607807	37.64881607807	37.64881607807
596	60	-0.87930627215	51.38736054545	7.96777726802886	2886.43445851231	2697.71369857705	2657.73983397965	2749.69288771876	2395.95080413573	2133.68730226737	1769.70111723682	37.64881607807	37.64881607807	37.64881607807	37.64881607807	37.64881607807	37.64881607807
597	36	-0.87930627215	51.47902721175	7.97216606940948	2899.13028540172	2624.26574059146	2573.88783713039	2651.11399762796	2335.04518232057	2047.90678030025	1633.54360144163	37.64881607807	37.64881607807	37.64881607807	37.64881607807	37.64881607807	37.64881607807
598	103	-0.87930627215	51.57069387805	7.92996261592275	2779.3229001528	2626.94454209593	2586.79862223863	2667.24845918046	2294.54679297915	2046.89842035836	1670.54484592756	37.64881607807	37.64881607807	37.64881607807	37.64881607807	37.64881607807	37.64881607807
599	194	-0.87930627215	51.66236054435	7.85439033056734	2577.02350212805	2465.81941040677	2437.97191317683	2514.06696232659	2219.87165133743	2039.19879610787	1736.11834202521	37.64881607807	37.64881607807	37.64881607807	37.64881607807	37.64881607807	37.64881607807
600	81	-0.87930627215	51.75402721065	7.96047024485742	2865.42008479985	2738.10808609182	2699.01719819508	2786.93520068167	2380.9720098916	2129.83899160385	1743.53457207426	37.64881607807	37.64881607807	37.64881607807	37.64881607807	37.64881607807	37.64881607807
601	75	-0.87930627215	51.84569387695	7.93289290207458	2787.47905565724	2578.61954727659	2533.77117950301	2605.47175155878	2268.58656617392	2011.39011318666	1597.37843742663	37.64881607807	37.64881607807	37.64881607807	37.64881607807	37.64881607807	37.64881607807
602	105	-0.87930627215	51.93736054325	7.95717756537725	2856.00069091724	2772.46011159614	2740.56336220103	2833.66134534359	2434.07027256859	2212.48077156487	1857.46986808101	37.64881607807	37.64881607807	37.64881607807	37.64881607807	37.64881607807	37.64881607807
603	70	-0.87930627215	52.02902720955	7.95203253134911	2841.34420656487	2763.14329171063	2723.49943397574	2809.46859113098	2346.9318384542	2095.88281027565	1682.92245591978	37.64881607807	37.64881607807	37.64881607807	37.64881607807	37.64881607807	37.64881607807
604	72	-0.87930627215	52.12069387585	7.93909496673741	2804.82090304745	2705.96203855395	2666.62271033908	2748.07232272731	2316.22732261014	2071.22981367332	1655.84791621603	37.64881607807	37.64881607807	37.64881607807	37.64881607807	37.64881607807	37.64881607807
605	103	-0.87930627215	52.21236054215	7.94558983996753	2823.0971459402	2813.95730675459	2783.85040342383	2877.76628429329	2413.32699445474	2199.69770424709	1829.38580107314	37.64881607807	37.64881607807	37.64881607807	37.64881607807	37.64881607807	37.64881607807
606	1212	-0.97097293845	42.40402724805	6.86047662854355	953.82157775571	873.225098916997	825.713559117035	841.845337955866	747.537991180015	628.654763642816	522.548833645039	37.64881607807	37.64881607807	37.64881607807	37.64881607807	37.64881607807	37.64881607807
607	736	-0.97097293845	42.49569391435	6.69242852648201	806.277943796688	732.387530300932	675.924323245457	684.757486983357	528.892931530619	397.213062025293	283.085172177925	37.64881607807	37.64881607807	37.64881607807	37.64881607807	37.64881607807	37.64881607807
608	611	-0.97097293845	42.58736058065	6.53516081895328	688.944570760127	609.342049395789	566.892389567865	579.129539570731	466.660719316694	362.340098722025	268.135865256662	37.64881607807	37.64881607807	37.64881607807	37.64881607807	37.64881607807	37.64881607807
609	652	-0.97097293845	42.67902724695	6.61269380277568	744.485817895211	635.668316569623	590.051160985925	599.620957390453	495.153024199453	379.921662393141	279.358172162833	37.64881607807	37.64881607807	37.64881607807	37.64881607807	37.64881607807	37.64881607807
610	937	-0.97097293845	42.77069391325	6.69814719250724	810.901987158884	767.847337293009	727.907094503617	747.294296302828	633.670134663225	533.050261933059	444.430901472871	37.64881607807	37.64881607807	37.64881607807	37.64881607807	37.64881607807	37.64881607807
611	1441	-0.97097293845	42.86236057955	6.42080378109777	614.496836618481	733.721832488175	729.194423429605	766.564577817743	673.609564469054	701.751906916535	777.893720319454	37.64881607807	37.64881607807	37.64881607807	37.64881607807	37.64881607807	37.64881607807
612	1249	-0.97097293845	42.95402724585	6.53205882563131	686.810780514975	791.110368749008	777.380305676074	815.157956467169	694.151749735534	682.961268517936	701.997901220209	37.64881607807	37.64881607807	37.64881607807	37.64881607807	37.64881607807	37.64881607807
613	947	-0.97097293845	43.04569391215	6.69450716281372	807.955645485887	875.145932363787	846.901397567262	884.740922128123	722.35761260494	660.249728483018	608.443513721718	37.64881607807	37.64881607807	37.64881607807	37.64881607807	37.64881607807	37.64881607807
614	695	-0.97097293845	43.13736057845	6.64622328815356	769.871246211328	780.706673478811	742.860013807417	771.273852826163	610.62902793929	520.303153008542	432.076796089962	37.64881607807	37.64881607807	37.64881607807	37.64881607807	37.64881607807	37.64881607807
615	307	-0.97097293845	43.22902724475	6.05630336056588	426.794810629368	429.082267134831	404.282720428603	419.489179049662	312.644518707231	253.148385774576	195.474598193557	37.64881607807	37.64881607807	37.64881607807	37.64881607807	37.64881607807	37.64881607807
616	119	-0.97097293845	43.32069391105	5.73614220311008	309.866699413547	298.535025363766	279.301617804782	287.873114547956	213.925736923913	167.804697860671	124.173324093379	37.64881607807	37.64881607807	37.64881607807	37.64881607807	37.64881607807	37.64881607807
617	61	-0.97097293845	43.41236057735	5.68207121932701	293.556821246826	273.003282324919	254.275098732734	260.751774458313	195.451937949468	150.666245708179	108.852076078081	37.64881607807	37.64881607807	37.64881607807	37.64881607807	37.64881607807	37.64881607807
618	110	-0.97097293845	43.50402724365	5.7081917469609	301.32570223466	310.4387287423	293.595591289462	304.065881473771	216.432902879836	172.435168261285	129.881508730488	37.64881607807	37.64881607807	37.64881607807	37.64881607807	37.64881607807	37.64881607807
619	68	-0.97097293845	43.59569390995	5.67325554667942	290.980294004063	290.658179070548	273.817053763208	282.240565031561	202.906232473454	159.475546437869	117.844217410626	37.64881607807	37.64881607807	37.64881607807	37.64881607807	37.64881607807	37.64881607807
620	34	-0.97097293845	43.68736057625	5.61805158653142	275.352359986207	268.835495687363	252.61515880468	259.44009420156	188.195095561716	146.600919158817	107.044654706769	37.64881607807	37.64881607807	37.64881607807	37.64881607807	37.64881607807	37.64881607807
621	55	-0.97097293845	47.53736056085	7.34242791950461	1544.45738342492	1317.19123295102	1269.0225530078	1315.81984703528	1021.99314355569	783.515384499819	545.772175015064	37.64881607807	37.64881607807	37.64881607807	37.64881607807	37.64881607807	37.64881607807
622	52	-0.97097293845	47.62902722715	7.36367431936338	1577.62261587058	1340.68664818434	1291.2255682095	1338.05023885172	1041.77461709311	798.608484092216	555.212776301606	37.64881607807	37.64881607807	37.64881607807	37.64881607807	37.64881607807	37.64881607807
623	83	-0.97097293845	47.72069389345	7.40387533930855	1642.33672546581	1443.33015643466	1396.79976054074	1453.44567540939	1126.81069003279	879.178102381231	631.512792104643	37.64881607807	37.64881607807	37.64881607807	37.64881607807	37.64881607807	37.64881607807
624	71	-0.97097293845	47.81236055975	7.40469136192354	1643.67745633416	1385.23885917599	1333.48526748419	1379.2534725247	1087.00583826834	837.30534193435	582.744626014956	37.64881607807	37.64881607807	37.64881607807	37.64881607807	37.64881607807	37.64881607807
625	79	-0.97097293845	47.90402722605	7.42326021914676	1674.48380249332	1508.25982037253	1464.61269779716	1528.72719240896	1177.65110939918	928.713085577212	680.00194926518	37.64881607807	37.64881607807	37.64881607807	37.64881607807	37.64881607807	37.64881607807
626	82	-0.97097293845	47.99569389235	7.45281700841774	1724.71484476441	1519.79622964737	1472.06225240387	1531.4770678904	1193.13754372333	936.641214763341	676.743656678752	37.64881607807	37.64881607807	37.64881607807	37.64881607807	37.64881607807	37.64881607807
627	130	-0.97097293845	48.08736055865	7.50065836612491	1809.23316026449	1571.78756146985	1525.19802139997	1582.97117899284	1277.9544791543	1023.16827741936	759.616302610032	37.64881607807	37.64881607807	37.64881607807	37.64881607807	37.64881607807	37.64881607807
628	176	-0.97097293845	48.17902722495	7.49566774389731	1800.22645426718	1671.10270457917	1635.51851077558	1712.63958025781	1368.49807792917	1131.05850770113	894.735976018614	37.64881607807	37.64881607807	37.64881607807	37.64881607807	37.64881607807	37.64881607807
629	117	-0.97097293845	48.27069389125	7.48724917416742	1785.13473680222	1585.40122269444	1542.76381108646	1605.89231858769	1288.82114134606	1040.74463553466	785.714299559074	37.64881607807	37.64881607807	37.64881607807	37.64881607807	37.64881607807	37.64881607807
630	187	-0.97097293845	48.36236055755	7.4892300438999	1788.67436078034	1675.17773036011	1642.18438928984	1720.38449553381	1381.25000875052	1152.79140796583	924.662217083507	37.64881607807	37.64881607807	37.64881607807	37.64881607807	37.64881607807	37.64881607807
631	178	-0.97097293845	48.45402722385	7.48701943284111	1784.72466468721	1683.46224276886	1651.71246578977	1732.10753795014	1387.69241452312	1161.21381910834	935.216971784765	37.64881607807	37.64881607807	37.64881607807	37.64881607807	37.64881607807	37.64881607807
632	186	-0.97097293845	48.54569389015	7.4314287679676	1688.21792273198	1605.25939781109	1582.86461946041	1659.80256290864	1372.49835908246	1175.19093491834	989.854955680537	37.64881607807	37.64881607807	37.64881607807	37.64881607807	37.64881607807	37.64881607807
633	138	-0.97097293845	48.63736055645	7.32235757413309	1513.76858785271	1482.25207468872	1467.00950305572	1545.41331113136	1258.14273114483	1081.66737247971	926.701091611953	37.64881607807	37.64881607807	37.64881607807	37.64881607807	37.64881607807	37.64881607807
634	134	-0.97097293845	48.72902722275	7.30649979683635	1489.95291361032	1465.40274976255	1451.23343042797	1529.40602344155	1245.59610092378	1074.11639109153	924.168655392752	37.64881607807	37.64881607807	37.64881607807	37.64881607807	37.64881607807	37.64881607807
635	202	-0.97097293845	48.82069388905	7.36939032725031	1586.66614099291	1502.05828232401	1481.37983277618	1549.3524263501	1297.74502134061	1121.42672002489	950.901665873946	37.64881607807	37.64881607807	37.64881607807	37.64881607807	37.64881607807	37.64881607807
636	138	-0.97097293845	48.91236055535	7.14908718636008	1272.94346452825	1268.73521247604	1259.10115813262	1327.31549495333	1086.65112629152	948.556410127896	830.480736788632	37.64881607807	37.64881607807	37.64881607807	37.64881607807	37.64881607807	37.64881607807
637	113	-0.97097293845	49.00402722165	7.15791562619855	1284.23132309693	1213.49751656295	1200.12741189215	1249.65851140369	1069.8852119748	930.593768270967	797.813696835363	37.64881607807	37.64881607807	37.64881607807	37.64881607807	37.64881607807	37.64881607807
638	210	-0.97097293845	49.09569388795	7.08685126929861	1196.13555608795	1172.1372352662	1166.26077252955	1218.37060855392	1053.29601935035	947.559830448425	856.595881786901	37.64881607807	37.64881607807	37.64881607807	37.64881607807	37.64881607807	37.64881607807
639	75	-0.97097293845	49.18736055425	7.16675328891708	1295.63122643505	1177.69904381575	1157.51593604126	1197.90916436248	1034.80230214116	884.255964343357	728.13581853385	37.64881607807	37.64881607807	37.64881607807	37.64881607807	37.64881607807	37.64881607807
640	38	-0.97097293845	49.27902722055	7.12895384287219	1247.57112854772	1124.16163076978	1103.42166840315	1140.40512672881	983.843757371523	834.729286222323	678.48393332107	37.64881607807	37.64881607807	37.64881607807	37.64881607807	37.64881607807	37.64881607807
641	9	-0.97097293845	49.37069388685	7.17312673622212	1303.91523458629	1143.20998121147	1117.0674432723	1150.06681091909	996.333169157092	833.425546622563	656.821877453054	37.64881607807	37.64881607807	37.64881607807	37.64881607807	37.64881607807	37.64881607807
643	76	-0.97097293845	50.92902721395	7.80369746900331	2449.6427314398	2387.37019796468	2353.62261894958	2433.7220316171	2066.87665148576	1854.6819711457	1586.41021955962	37.64881607807	37.64881607807	37.64881607807	37.64881607807	37.64881607807	37.64881607807
644	209	-0.97097293845	51.02069388025	7.77910644494901	2390.13814604843	2365.65089317859	2352.73262837596	2448.50027224419	2148.17321149569	2007.29116594209	1826.73456532599	37.64881607807	37.64881607807	37.64881607807	37.64881607807	37.64881607807	37.64881607807
645	127	-0.97097293845	51.11236054655	7.88562536227955	2658.78721150088	2517.02759588176	2485.49831859665	2574.00596743192	2256.10988483945	2037.2205805925	1738.85264840326	37.64881607807	37.64881607807	37.64881607807	37.64881607807	37.64881607807	37.64881607807
646	131	-0.97097293845	51.20402721285	7.91539100361772	2739.11732581013	2600.78324734256	2569.87298112929	2662.32743672874	2337.83370890639	2119.5291112998	1817.60931074859	37.64881607807	37.64881607807	37.64881607807	37.64881607807	37.64881607807	37.64881607807
647	74	-0.97097293845	51.29569387915	7.96406850841068	2875.74919373921	2723.73111402351	2688.03345478997	2786.35078110592	2415.90574542195	2164.27340996731	1824.11179695593	37.64881607807	37.64881607807	37.64881607807	37.64881607807	37.64881607807	37.64881607807
648	57	-0.97097293845	51.38736054545	7.97024393092893	2893.56310767735	2700.58487409863	2659.90713613699	2751.51013312171	2396.99459211589	2131.98252445531	1764.83751908644	37.64881607807	37.64881607807	37.64881607807	37.64881607807	37.64881607807	37.64881607807
649	80	-0.97097293845	51.47902721175	7.97458533133319	2906.15253181477	2736.85660551406	2700.52288481538	2795.69532210734	2447.17461617462	2200.34922080758	1850.91400603528	37.64881607807	37.64881607807	37.64881607807	37.64881607807	37.64881607807	37.64881607807
650	158	-0.97097293845	51.57069387805	7.90922071499453	2722.26821672738	2633.79306371572	2603.54324825809	2690.42475110541	2326.21965978992	2119.24432574128	1797.20993974163	37.64881607807	37.64881607807	37.64881607807	37.64881607807	37.64881607807	37.64881607807
651	133	-0.97097293845	51.66236054435	7.95192658193152	2841.04318374789	2817.97555071212	2791.17401291798	2894.30328071515	2456.62110358118	2246.76671383309	1930.54872359526	37.64881607807	37.64881607807	37.64881607807	37.64881607807	37.64881607807	37.64881607807
652	70	-0.97097293845	51.75402721065	7.96696112709078	2884.079682231	2736.69653937443	2694.87304828725	2780.68495057491	2375.99144817283	2114.82614035827	1714.39623643678	37.64881607807	37.64881607807	37.64881607807	37.64881607807	37.64881607807	37.64881607807
653	81	-0.97097293845	51.84569387695	7.95521767774696	2850.40873208646	2697.63735639248	2657.29654194991	2740.11953432884	2360.51023388092	2110.56495744343	1715.57442644894	37.64881607807	37.64881607807	37.64881607807	37.64881607807	37.64881607807	37.64881607807
654	95	-0.97097293845	51.93736054325	7.96288189161831	2872.33880526754	2770.57585161375	2736.20273545909	2827.26195504709	2428.92769110212	2197.78243337275	1828.64391254018	37.64881607807	37.64881607807	37.64881607807	37.64881607807	37.64881607807	37.64881607807
655	128	-0.97097293845	52.02902720955	7.91954906573259	2750.5304576023	2741.33224114796	2712.53706549669	2803.67624531534	2356.03596693448	2150.14734523119	1800.900464152	37.64881607807	37.64881607807	37.64881607807	37.64881607807	37.64881607807	37.64881607807
656	123	-0.97097293845	52.12069387585	7.90593187636589	2713.32982238378	2665.7156112809	2635.29078958728	2719.54535115797	2308.87682404508	2102.53001360915	1739.03744133097	37.64881607807	37.64881607807	37.64881607807	37.64881607807	37.64881607807	37.64881607807
657	624	-1.06263960475	42.49569391435	6.54352123355513	694.72857766715	611.711919435087	561.381153522817	566.677713592809	434.051552379354	316.786989427129	217.773998918305	37.64881607807	37.64881607807	37.64881607807	37.64881607807	37.64881607807	37.64881607807
658	676	-1.06263960475	42.58736058065	6.59264379151797	729.70751649336	650.034602978488	606.514322342406	621.459597672103	508.059425746484	401.440449695688	303.696489071653	37.64881607807	37.64881607807	37.64881607807	37.64881607807	37.64881607807	37.64881607807
659	824	-1.06263960475	42.67902724695	6.75396948546437	857.455673904514	782.08032004684	735.177552425228	755.009050541037	631.547605190714	515.103819634218	408.551112674212	37.64881607807	37.64881607807	37.64881607807	37.64881607807	37.64881607807	37.64881607807
660	934	-1.06263960475	42.77069391325	6.67279903971657	790.605446346716	832.775441672246	799.375308033999	835.492972239926	678.560930208509	604.229467742782	535.728772553237	37.64881607807	37.64881607807	37.64881607807	37.64881607807	37.64881607807	37.64881607807
661	1138	-1.06263960475	42.86236057955	6.60023908227701	735.270958484454	811.743581152259	790.65254155406	829.167457258495	697.50769174565	660.834900627826	640.727316352161	37.64881607807	37.64881607807	37.64881607807	37.64881607807	37.64881607807	37.64881607807
662	1434	-1.06263960475	42.95402724585	6.39811659798659	600.712588479477	716.600223978495	713.64053964999	752.957522313501	663.435737703377	695.367445866852	774.428373606193	37.64881607807	37.64881607807	37.64881607807	37.64881607807	37.64881607807	37.64881607807
663	1158	-1.06263960475	43.04569391215	6.61992985729712	749.892495780579	809.309888929586	793.038968596148	833.145044982461	743.004402259533	725.311912501965	732.869089690439	37.64881607807	37.64881607807	37.64881607807	37.64881607807	37.64881607807	37.64881607807
664	860	-1.06263960475	43.13736057845	6.62215944510298	751.566312211844	792.869772092643	767.215560982395	808.165637748334	686.043834873401	632.682166715281	587.78403995871	37.64881607807	37.64881607807	37.64881607807	37.64881607807	37.64881607807	37.64881607807
665	392	-1.06263960475	43.22902724475	6.125357365445	457.308110187264	433.471183949362	409.65961429263	426.344530312333	349.943284790853	290.511120541877	232.284329389614	37.64881607807	37.64881607807	37.64881607807	37.64881607807	37.64881607807	37.64881607807
666	108	-1.06263960475	43.32069391105	5.7910495675346	327.356426810247	274.646862267732	254.942061581108	260.524857755861	215.887685934191	166.038101473414	119.655630273021	37.64881607807	37.64881607807	37.64881607807	37.64881607807	37.64881607807	37.64881607807
667	37	-1.06263960475	43.41236057735	5.61911401410722	275.64505738388	233.745215418946	217.214179659061	222.269589246856	183.103522139008	141.297813093024	102.126770297998	37.64881607807	37.64881607807	37.64881607807	37.64881607807	37.64881607807	37.64881607807
668	30	-1.06263960475	43.50402724365	5.61226478440591	273.763551857012	242.871370643289	227.264903354327	232.015727598721	186.737961142483	145.747401791296	106.418363561073	37.64881607807	37.64881607807	37.64881607807	37.64881607807	37.64881607807	37.64881607807
669	41	-1.06263960475	43.59569390995	5.64008255639156	281.485955980866	249.025913235559	233.037645067185	237.780656201277	192.052062222055	149.988729039919	109.612135497245	37.64881607807	37.64881607807	37.64881607807	37.64881607807	37.64881607807	37.64881607807
670	66	-1.06263960475	47.53736056085	7.33908946197612	1539.30987519546	1292.14450387353	1250.37919128141	1294.58672938434	1039.6874904179	807.422720613367	572.98834420569	37.64881607807	37.64881607807	37.64881607807	37.64881607807	37.64881607807	37.64881607807
671	63	-1.06263960475	47.62902722715	7.37669952210006	1598.3058797177	1313.55263091961	1267.39039282844	1307.99534684666	1059.50228202387	817.720565072041	570.910025668428	37.64881607807	37.64881607807	37.64881607807	37.64881607807	37.64881607807	37.64881607807
672	72	-1.06263960475	47.72069389345	7.39439277286242	1626.836764191	1398.32418656672	1358.06819261334	1410.8016118939	1127.41796856766	885.692080492692	641.93274078267	37.64881607807	37.64881607807	37.64881607807	37.64881607807	37.64881607807	37.64881607807
673	80	-1.06263960475	47.81236055975	7.41944058732481	1668.1000903523	1420.44955011549	1378.00453898621	1428.99506463916	1150.29466584147	903.736787184758	652.176211715022	37.64881607807	37.64881607807	37.64881607807	37.64881607807	37.64881607807	37.64881607807
674	75	-1.06263960475	47.90402722605	7.42736350296915	1681.36880068159	1433.39391027737	1390.94631831163	1442.45575313902	1161.79553464249	914.011661451819	660.102984175354	37.64881607807	37.64881607807	37.64881607807	37.64881607807	37.64881607807	37.64881607807
675	93	-1.06263960475	47.99569389235	7.44236112359756	1706.77537495148	1489.92432910256	1451.07616356129	1509.43863391312	1212.32911133741	966.241997203915	714.889675548123	37.64881607807	37.64881607807	37.64881607807	37.64881607807	37.64881607807	37.64881607807
676	137	-1.06263960475	48.08736055865	7.48285579472889	1777.30916549388	1583.0591257751	1547.54580859693	1613.87167880247	1314.78952471323	1073.80089132522	830.31228258143	37.64881607807	37.64881607807	37.64881607807	37.64881607807	37.64881607807	37.64881607807
677	99	-1.06263960475	48.17902722495	7.47977466299411	1771.84146949296	1522.93247207947	1481.77012143371	1536.63487228906	1260.13635941818	1012.5462302876	755.753741166652	37.64881607807	37.64881607807	37.64881607807	37.64881607807	37.64881607807	37.64881607807
678	144	-1.06263960475	48.27069389125	7.48913732433016	1788.50852335151	1583.86923264885	1547.74043620361	1611.11765568862	1323.6909409281	1085.25408897243	839.355419070157	37.64881607807	37.64881607807	37.64881607807	37.64881607807	37.64881607807	37.64881607807
679	207	-1.06263960475	48.36236055755	7.47024275223597	1755.03267197379	1678.5290480909	1657.67462705567	1745.04527591958	1418.85577441356	1210.21877087214	1011.16771631037	37.64881607807	37.64881607807	37.64881607807	37.64881607807	37.64881607807	37.64881607807
680	149	-1.06263960475	48.45402722385	7.46822609161314	1751.49693308345	1601.11811875296	1571.62153538364	1643.34136619215	1343.33811212173	1118.79015024478	891.360136384988	37.64881607807	37.64881607807	37.64881607807	37.64881607807	37.64881607807	37.64881607807
681	101	-1.06263960475	48.54569389015	7.43374706084126	1692.13624646751	1513.76952442409	1481.23317443117	1538.09679506764	1273.69928900507	1054.98826262536	830.907698008739	37.64881607807	37.64881607807	37.64881607807	37.64881607807	37.64881607807	37.64881607807
682	125	-1.06263960475	48.63736055645	7.33841317262321	1538.26920825169	1462.52993170192	1443.29511819834	1512.02897388035	1236.73446775089	1053.21109298699	880.06642617652	37.64881607807	37.64881607807	37.64881607807	37.64881607807	37.64881607807	37.64881607807
683	106	-1.06263960475	48.72902722275	7.26616281783655	1431.04870960782	1386.78375195303	1371.91072676022	1441.43561275369	1171.21323702101	1003.30564954167	849.421109210946	37.64881607807	37.64881607807	37.64881607807	37.64881607807	37.64881607807	37.64881607807
684	271	-1.06263960475	48.82069388905	7.21665928281632	1361.93162401393	1416.40530111225	1416.00499864341	1499.44160826991	1235.66050461218	1121.6703418633	1045.14967760061	37.64881607807	37.64881607807	37.64881607807	37.64881607807	37.64881607807	37.64881607807
685	126	-1.06263960475	48.91236055535	7.27960548086822	1450.41569548349	1360.49787840279	1340.85718297206	1399.29474484506	1160.05715622174	991.057999885397	824.116008023042	37.64881607807	37.64881607807	37.64881607807	37.64881607807	37.64881607807	37.64881607807
686	57	-1.06263960475	49.00402722165	7.19183512778973	1328.53900877333	1180.93428600626	1159.87953266487	1199.14839756202	1048.76257774799	890.59372811673	728.489630652582	37.64881607807	37.64881607807	37.64881607807	37.64881607807	37.64881607807	37.64881607807
687	80	-1.06263960475	49.09569388795	7.10834265160708	1222.12038744161	1112.15395233358	1096.72595084679	1137.12623011962	994.860621134845	858.488439515496	722.291481371877	37.64881607807	37.64881607807	37.64881607807	37.64881607807	37.64881607807	37.64881607807
688	27	-1.06263960475	49.18736055425	7.09401376542258	1204.73362744086	1071.40111449065	1052.43806727061	1087.47821284481	951.747445440247	808.453485141071	659.875476437988	37.64881607807	37.64881607807	37.64881607807	37.64881607807	37.64881607807	37.64881607807
689	37	-1.06263960475	49.27902722055	7.03766852003189	1138.7295840555	1024.62996543511	1008.54971269871	1043.31205017526	914.007323085312	783.268079433783	648.812964186596	37.64881607807	37.64881607807	37.64881607807	37.64881607807	37.64881607807	37.64881607807
690	15	-1.06263960475	49.37069388685	7.0361450806704	1136.99611933451	1012.58488833726	994.963079467254	1027.46916103495	901.290248961049	767.806999071702	627.830701828972	37.64881607807	37.64881607807	37.64881607807	37.64881607807	37.64881607807	37.64881607807
691	4	-1.06263960475	50.83736054765	7.75952216745555	2343.78440119816	2257.0271125406	2216.13885263625	2289.85544075388	1906.66032106143	1669.93644865111	1376.8374792044	37.64881607807	37.64881607807	37.64881607807	37.64881607807	37.64881607807	37.64881607807
692	109	-1.06263960475	50.92902721395	7.77546528323698	2381.45109162735	2405.70449142214	2383.0713982241	2477.04466079976	2074.49671979105	1897.92715146097	1683.93844888645	37.64881607807	37.64881607807	37.64881607807	37.64881607807	37.64881607807	37.64881607807
693	152	-1.06263960475	51.02069388025	7.8195442118267	2488.77079719759	2515.47536079445	2496.37126864227	2604.4692417719	2195.4107101607	2021.90859321699	1809.27616094377	37.64881607807	37.64881607807	37.64881607807	37.64881607807	37.64881607807	37.64881607807
694	191	-1.06263960475	51.11236054655	7.83232413936256	2520.78121738624	2641.7336246376	2634.27368213597	2760.29529905773	2318.20965718027	2187.8315675085	2045.80422698017	37.64881607807	37.64881607807	37.64881607807	37.64881607807	37.64881607807	37.64881607807
695	165	-1.06263960475	51.20402721285	7.90016291754905	2697.72179869228	2709.67864596604	2689.31175377769	2803.06361794372	2387.8443372844	2209.34665240638	1977.96149462013	37.64881607807	37.64881607807	37.64881607807	37.64881607807	37.64881607807	37.64881607807
696	75	-1.06263960475	51.29569387915	7.94668183844977	2826.18164756782	2676.72418052921	2635.69376948939	2729.40957066843	2334.75132765945	2075.27914237908	1715.49771577395	37.64881607807	37.64881607807	37.64881607807	37.64881607807	37.64881607807	37.64881607807
697	90	-1.06263960475	51.38736054545	7.97177337558277	2897.99203834175	2804.79988163257	2769.66712122696	2875.49989457389	2450.60109839551	2207.40553902287	1871.96282412296	37.64881607807	37.64881607807	37.64881607807	37.64881607807	37.64881607807	37.64881607807
698	59	-1.06263960475	51.47902721175	7.99377648647807	2962.4635645393	2783.76557132403	2739.18051820559	2833.97507283737	2433.2926278635	2157.78760623818	1763.90627341091	37.64881607807	37.64881607807	37.64881607807	37.64881607807	37.64881607807	37.64881607807
699	160	-1.06263960475	51.57069387805	7.96200644859724	2869.82533666613	3043.81061731126	3024.4483036428	3154.32352120938	2550.51616890942	2367.03092420391	2110.50572295116	37.64881607807	37.64881607807	37.64881607807	37.64881607807	37.64881607807	37.64881607807
700	78	-1.06263960475	51.66236054435	7.98433111661761	2934.61373350306	2948.36571952476	2911.31755571931	3020.45606108951	2455.82612714509	2201.70757797387	1828.68284891426	37.64881607807	37.64881607807	37.64881607807	37.64881607807	37.64881607807	37.64881607807
701	58	-1.06263960475	51.75402721065	7.96452272685405	2877.05570876065	2769.14270635951	2724.56868821337	2813.9686645004	2335.62369274898	2063.25731113219	1644.2393917911	37.64881607807	37.64881607807	37.64881607807	37.64881607807	37.64881607807	37.64881607807
702	90	-1.06263960475	51.84569387695	7.96354606497361	2874.24716984169	2829.43455729756	2792.28796655375	2889.687244304	2401.78490830385	2158.56740019562	1775.24683754274	37.64881607807	37.64881607807	37.64881607807	37.64881607807	37.64881607807	37.64881607807
703	88	-1.06263960475	51.93736054325	7.96569359780475	2880.42634261713	2827.31831553841	2790.37227044236	2886.37239921198	2408.91042214764	2167.73827346831	1781.96713268108	37.64881607807	37.64881607807	37.64881607807	37.64881607807	37.64881607807	37.64881607807
704	125	-1.06263960475	52.02902720955	7.92916082512502	2777.09535775837	2886.48145964316	2857.79123939505	2962.09027963994	2377.15733350264	2170.66599447095	1823.43296334865	37.64881607807	37.64881607807	37.64881607807	37.64881607807	37.64881607807	37.64881607807
705	133	-1.06263960475	52.12069387585	7.90468929754952	2709.96039005081	2767.36643600502	2738.81022534194	2833.96064702917	2314.19364347709	2115.10693313098	1763.12842380591	37.64881607807	37.64881607807	37.64881607807	37.64881607807	37.64881607807	37.64881607807
706	748	-1.15430627105	42.58736058065	6.66370602765175	783.449047404766	711.595619582823	666.774992031904	684.717876376804	563.426804626667	453.019882006063	351.731431904813	37.64881607807	37.64881607807	37.64881607807	37.64881607807	37.64881607807	37.64881607807
707	849	-1.15430627105	42.67902724695	6.73436556801084	840.809878153184	823.121846777859	780.335930458673	808.787595942466	660.878342284664	559.538218990573	463.468640965856	37.64881607807	37.64881607807	37.64881607807	37.64881607807	37.64881607807	37.64881607807
708	808	-1.15430627105	42.77069391325	6.65551680187254	777.059405090081	741.782115418147	701.224241185753	723.980307742083	594.989589792053	494.114464972995	402.987796957161	37.64881607807	37.64881607807	37.64881607807	37.64881607807	37.64881607807	37.64881607807
709	1097	-1.15430627105	42.86236057955	6.82391068365639	919.574151112969	912.163128984713	875.114280801843	906.121830412576	786.284133923643	702.130698589188	629.398878785169	37.64881607807	37.64881607807	37.64881607807	37.64881607807	37.64881607807	37.64881607807
710	1349	-1.15430627105	42.95402724585	6.4870484536559	656.582566574591	762.778312726173	754.454669570534	794.196138386207	692.277349478696	703.368309776122	750.861296949015	37.64881607807	37.64881607807	37.64881607807	37.64881607807	37.64881607807	37.64881607807
711	1129	-1.15430627105	43.04569391215	6.69607635527391	809.224478654308	853.130573265604	832.346218958966	872.157471395264	778.962418672029	748.031077197218	737.629839879867	37.64881607807	37.64881607807	37.64881607807	37.64881607807	37.64881607807	37.64881607807
712	253	-1.15430627105	43.13736057845	5.99555335215466	401.638870245874	358.754302672722	335.67767298455	346.550106121111	284.421265944114	226.669213803168	171.161042710939	37.64881607807	37.64881607807	37.64881607807	37.64881607807	37.64881607807	37.64881607807
713	370	-1.15430627105	43.22902724475	6.11077324046601	450.68706994925	433.749940363695	410.414107759248	428.32503196142	348.478609135482	290.291801587354	233.531133388901	37.64881607807	37.64881607807	37.64881607807	37.64881607807	37.64881607807	37.64881607807
714	136	-1.15430627105	43.32069391105	5.83346851241001	341.541267098987	289.735366338207	269.353464683199	275.722027942343	228.234546844651	176.667857543045	128.447034453188	37.64881607807	37.64881607807	37.64881607807	37.64881607807	37.64881607807	37.64881607807
715	91	-1.15430627105	43.41236057735	5.63703129624486	280.62837811346	252.564268345451	236.460515111702	244.218878425953	198.53540357771	157.890159478796	118.767641544615	37.64881607807	37.64881607807	37.64881607807	37.64881607807	37.64881607807	37.64881607807
716	32	-1.15430627105	43.50402724365	5.54983705220734	257.195643028749	230.458584577318	216.017364382275	220.792549474104	177.579695390153	139.442675362814	102.653730795418	37.64881607807	37.64881607807	37.64881607807	37.64881607807	37.64881607807	37.64881607807
717	57	-1.15430627105	43.59569390995	5.51671767913788	248.816998166923	233.148341788135	219.871017942275	226.268802738541	180.0414140706	144.453386744785	109.648540971514	37.64881607807	37.64881607807	37.64881607807	37.64881607807	37.64881607807	37.64881607807
718	38	-1.15430627105	47.53736056085	7.32251817929834	1514.01172643104	1252.06228334969	1208.80757000237	1249.25820550236	1002.94025885208	771.393260785117	537.996585159993	37.64881607807	37.64881607807	37.64881607807	37.64881607807	37.64881607807	37.64881607807
719	90	-1.15430627105	47.62902722715	7.37589224520474	1597.01612497401	1368.34204592835	1328.38343839402	1378.96472539963	1106.25638776434	869.776976582481	631.153617234467	37.64881607807	37.64881607807	37.64881607807	37.64881607807	37.64881607807	37.64881607807
720	50	-1.15430627105	47.72069389345	7.38616040648294	1613.49902381815	1322.08994696001	1275.12116614585	1315.39226827089	1065.59418839337	821.132999668274	570.688320060945	37.64881607807	37.64881607807	37.64881607807	37.64881607807	37.64881607807	37.64881607807
721	83	-1.15430627105	47.81236055975	7.41949299782042	1668.18751859583	1405.02463322924	1360.95884470391	1408.81030152216	1139.76444069301	892.832881272086	639.428907132058	37.64881607807	37.64881607807	37.64881607807	37.64881607807	37.64881607807	37.64881607807
722	73	-1.15430627105	47.90402722605	7.4306087466599	1686.83411551653	1409.67267393565	1364.03362964746	1410.27324650804	1144.02134540112	893.857408628164	635.309109737107	37.64881607807	37.64881607807	37.64881607807	37.64881607807	37.64881607807	37.64881607807
723	85	-1.15430627105	47.99569389235	7.44214134072429	1706.40029617501	1474.25444920724	1433.64679667621	1489.16957371396	1198.52251414147	950.520150726426	696.367990185116	37.64881607807	37.64881607807	37.64881607807	37.64881607807	37.64881607807	37.64881607807
724	114	-1.15430627105	48.08736055865	7.46090220701126	1738.71603171817	1519.31310298773	1481.39269746664	1540.35389823379	1257.7695305935	1017.00250464884	771.079708196205	37.64881607807	37.64881607807	37.64881607807	37.64881607807	37.64881607807	37.64881607807
725	92	-1.15430627105	48.17902722495	7.46218762775962	1740.95245044242	1502.68684814007	1462.85643615635	1518.16687874153	1241.7100412437	998.017397218013	746.613895443288	37.64881607807	37.64881607807	37.64881607807	37.64881607807	37.64881607807	37.64881607807
726	151	-1.15430627105	48.27069389125	7.46731388626536	1749.89993671952	1602.2012249982	1572.52338343396	1645.81686783349	1338.77176919875	1111.13088502272	883.703263242981	37.64881607807	37.64881607807	37.64881607807	37.64881607807	37.64881607807	37.64881607807
727	159	-1.15430627105	48.36236055755	7.44453907833103	1710.49670543199	1587.64711378504	1561.45757194845	1636.8775183916	1331.19893946306	1114.23983247881	900.042541849361	37.64881607807	37.64881607807	37.64881607807	37.64881607807	37.64881607807	37.64881607807
728	158	-1.15430627105	48.45402722385	7.44150589720485	1705.31631960466	1582.85466714733	1556.93272019872	1631.52984916659	1329.96246784225	1115.55347984752	902.195472618981	37.64881607807	37.64881607807	37.64881607807	37.64881607807	37.64881607807	37.64881607807
729	188	-1.15430627105	48.54569389015	7.38578346646241	1612.89094607461	1556.1787069863	1538.78525756518	1615.00479222092	1328.21914884317	1147.09957942643	980.265016484789	37.64881607807	37.64881607807	37.64881607807	37.64881607807	37.64881607807	37.64881607807
730	68	-1.15430627105	48.63736055645	7.32704471748858	1520.88049246894	1418.67130976603	1395.89080017047	1459.34610744659	1187.83281810802	994.80506425084	807.758408499221	37.64881607807	37.64881607807	37.64881607807	37.64881607807	37.64881607807	37.64881607807
731	61	-1.15430627105	48.72902722275	7.29087334146963	1466.85119994721	1358.11496974421	1335.21697295308	1393.48524361496	1139.31535830384	953.31887278521	770.227228537122	37.64881607807	37.64881607807	37.64881607807	37.64881607807	37.64881607807	37.64881607807
732	162	-1.15430627105	48.82069388905	7.28953338267709	1464.88699605452	1408.64920481446	1392.81610994587	1459.31861793098	1205.85916575943	1043.30277705519	889.973886946381	37.64881607807	37.64881607807	37.64881607807	37.64881607807	37.64881607807	37.64881607807
733	147	-1.15430627105	48.91236055535	7.19508739646199	1332.86680834023	1310.72821010171	1299.9738385015	1366.42801904041	1121.48951773757	978.156872348011	849.401510090579	37.64881607807	37.64881607807	37.64881607807	37.64881607807	37.64881607807	37.64881607807
734	109	-1.15430627105	49.00402722165	7.18550628173126	1320.1574407076	1193.10885093558	1175.02411634762	1216.90724642396	1068.55386022655	921.187793051448	772.10884679977	37.64881607807	37.64881607807	37.64881607807	37.64881607807	37.64881607807	37.64881607807
735	79	-1.15430627105	49.09569388795	7.16443312360321	1292.62863240813	1152.83322859049	1132.83718245826	1170.61476398242	1029.13466112816	879.985318121181	725.360450752154	37.64881607807	37.64881607807	37.64881607807	37.64881607807	37.64881607807	37.64881607807
736	31	-1.15430627105	49.18736055425	7.02460262522585	1123.94784173418	1014.53000206615	999.142557518185	1034.62666469538	903.336528898333	773.284348082827	641.467173566564	37.64881607807	37.64881607807	37.64881607807	37.64881607807	37.64881607807	37.64881607807
737	32	-1.15430627105	49.27902722055	7.05466562454917	1158.25011611736	1033.1474459688	1015.40291975637	1048.92949384788	920.243083123091	785.035730272505	644.270567017488	37.64881607807	37.64881607807	37.64881607807	37.64881607807	37.64881607807	37.64881607807
738	21	-1.15430627105	50.65402721505	7.72457131462883	2263.28214352326	2073.05599315775	2021.31526462442	2074.9718770151	1771.75702468624	1521.39490077463	1198.97067025876	37.64881607807	37.64881607807	37.64881607807	37.64881607807	37.64881607807	37.64881607807
739	54	-1.15430627105	50.92902721395	7.80734272396898	2458.58859884853	2418.48328714876	2384.31431506764	2470.38954292307	2064.99156293614	1846.30328393936	1574.35097261544	37.64881607807	37.64881607807	37.64881607807	37.64881607807	37.64881607807	37.64881607807
740	127	-1.15430627105	51.02069388025	7.84728773941035	2558.7848054669	2530.3146154855	2503.97799366106	2605.78154869403	2202.56421716926	2000.4166133514	1742.54765986377	37.64881607807	37.64881607807	37.64881607807	37.64881607807	37.64881607807	37.64881607807
741	91	-1.15430627105	51.11236054655	7.90931304749754	2722.5195821701	2715.22203514796	2687.67001650493	2801.91670157088	2338.39920359057	2116.15977896707	1839.17709221598	37.64881607807	37.64881607807	37.64881607807	37.64881607807	37.64881607807	37.64881607807
742	165	-1.15430627105	51.20402721285	7.89321588249344	2679.04557807764	2717.51856562883	2699.86213656142	2817.75768752301	2389.58274430528	2219.04903461465	2004.26831056776	37.64881607807	37.64881607807	37.64881607807	37.64881607807	37.64881607807	37.64881607807
743	128	-1.15430627105	51.29569387915	7.93127119494382	2782.9622444582	2679.74382290064	2646.37534205784	2744.17063553496	2365.00787411024	2140.99718342441	1826.57482182985	37.64881607807	37.64881607807	37.64881607807	37.64881607807	37.64881607807	37.64881607807
744	56	-1.15430627105	51.38736054545	7.9711402078814	2896.15770416609	2706.50232607773	2660.75875098901	2751.18888349639	2360.91479653787	2083.70503970328	1691.97975954056	37.64881607807	37.64881607807	37.64881607807	37.64881607807	37.64881607807	37.64881607807
745	117	-1.15430627105	51.47902721175	7.96576346937254	2880.62760955295	2776.58697618446	2742.96240525182	2844.75167947084	2454.95976320351	2227.32217129994	1899.45390556697	37.64881607807	37.64881607807	37.64881607807	37.64881607807	37.64881607807	37.64881607807
746	50	-1.15430627105	51.57069387805	7.96655115644551	2882.89753656173	2768.96864216837	2721.47985565249	2811.02908147921	2314.57647525891	2028.80204254151	1605.59399021148	37.64881607807	37.64881607807	37.64881607807	37.64881607807	37.64881607807	37.64881607807
747	57	-1.15430627105	51.66236054435	7.98369872809749	2932.75850414171	2884.18118802082	2841.46934597733	2941.80024285632	2403.46816383417	2130.03666664944	1726.03842474949	37.64881607807	37.64881607807	37.64881607807	37.64881607807	37.64881607807	37.64881607807
748	114	-1.15430627105	51.75402721065	7.94324601230222	2816.48804107473	2798.19639620019	2764.57287780801	2863.09818584753	2379.56131905961	2152.44969453544	1799.13153155177	37.64881607807	37.64881607807	37.64881607807	37.64881607807	37.64881607807	37.64881607807
749	61	-1.15430627105	51.84569387695	7.98274909438274	2929.97477975742	2869.00106296725	2827.73468149306	2925.53920502596	2414.70131546576	2150.56524103646	1743.48548613806	37.64881607807	37.64881607807	37.64881607807	37.64881607807	37.64881607807	37.64881607807
750	104	-1.15430627105	51.93736054325	7.95707136332646	2855.69739389249	2819.93058910146	2785.69778451227	2882.82136895033	2410.99648484443	2182.51874737766	1814.97476366722	37.64881607807	37.64881607807	37.64881607807	37.64881607807	37.64881607807	37.64881607807
751	128	-1.15430627105	52.02902720955	7.93072543921942	2781.44384125881	2874.62777123055	2845.38336722708	2947.74151370247	2375.96674815402	2168.26289714473	1815.93522367616	37.64881607807	37.64881607807	37.64881607807	37.64881607807	37.64881607807	37.64881607807
752	164	-1.15430627105	52.12069387585	7.90264573246684	2704.42806438138	2820.90657388407	2798.49494412796	2900.41615375475	2364.52972956508	2190.49193624191	1879.03129452396	37.64881607807	37.64881607807	37.64881607807	37.64881607807	37.64881607807	37.64881607807
753	498	-1.24597293735	42.67902724695	6.41783266563002	612.67380512193	507.694312841766	468.245293720022	475.421621921057	388.078843041229	290.880018824288	205.913481620991	37.64881607807	37.64881607807	37.64881607807	37.64881607807	37.64881607807	37.64881607807
754	587	-1.24597293735	42.77069391325	6.55777849048292	704.704446776694	617.455258560289	574.038714994263	586.994806961858	476.144448678751	368.876253599834	273.221869461921	37.64881607807	37.64881607807	37.64881607807	37.64881607807	37.64881607807	37.64881607807
755	1047	-1.24597293735	42.86236057955	6.68981861932555	804.176376861288	861.255659675591	832.485167130988	870.72010109396	723.952837655015	663.42990480452	615.123009978749	37.64881607807	37.64881607807	37.64881607807	37.64881607807	37.64881607807	37.64881607807
756	801	-1.24597293735	42.95402724585	6.80362420316875	901.107176323882	845.313672429369	797.143539079532	821.659876358106	679.416248852813	560.884099959968	451.879302898664	37.64881607807	37.64881607807	37.64881607807	37.64881607807	37.64881607807	37.64881607807
757	1201	-1.24597293735	43.04569391215	6.61469497020397	745.977150370096	806.224781003691	791.316684793181	830.70380784487	746.9880803973	734.721468049267	751.187932414122	37.64881607807	37.64881607807	37.64881607807	37.64881607807	37.64881607807	37.64881607807
758	270	-1.24597293735	43.13736057845	6.01394254583456	409.093012999532	366.623535438795	343.270803635427	354.546124800773	291.297242105837	232.911013611568	176.523042889634	37.64881607807	37.64881607807	37.64881607807	37.64881607807	37.64881607807	37.64881607807
759	376	-1.24597293735	43.22902724475	6.07592618430489	435.252439868871	411.790163373794	389.076351989735	404.732946377775	332.064735470213	275.112503717232	219.517781349048	37.64881607807	37.64881607807	37.64881607807	37.64881607807	37.64881607807	37.64881607807
760	204	-1.24597293735	43.32069391105	5.83647985673859	342.571315593598	313.154671226822	293.961796465352	304.387895370327	248.170851319817	199.920611453262	153.068023866486	37.64881607807	37.64881607807	37.64881607807	37.64881607807	37.64881607807	37.64881607807
761	93	-1.24597293735	43.41236057735	5.54897170298433	256.973175248935	235.421499098139	221.024572956934	228.788761310762	185.583386101563	149.168212038457	113.726431587007	37.64881607807	37.64881607807	37.64881607807	37.64881607807	37.64881607807	37.64881607807
763	58	-1.24597293735	47.53736056085	7.31341443773347	1500.29110420832	1272.57417566093	1233.23699789821	1278.85803355943	1021.83162452197	795.482289590846	568.532337074883	37.64881607807	37.64881607807	37.64881607807	37.64881607807	37.64881607807	37.64881607807
764	62	-1.24597293735	47.62902722715	7.35494119715625	1563.90503062724	1318.82084287939	1277.1534016183	1323.10348258437	1061.61046048854	826.400660618966	588.658408445396	37.64881607807	37.64881607807	37.64881607807	37.64881607807	37.64881607807	37.64881607807
765	82	-1.24597293735	47.72069389345	7.40032013513194	1636.50824992939	1382.66583354292	1339.71359444463	1387.76577885071	1119.08621224546	875.904029227554	627.926021167792	37.64881607807	37.64881607807	37.64881607807	37.64881607807	37.64881607807	37.64881607807
766	78	-1.24597293735	47.81236055975	7.42225642742347	1672.80381283252	1387.9661150631	1341.50695040145	1385.66048031747	1126.08800204976	876.986993588286	619.946489067415	37.64881607807	37.64881607807	37.64881607807	37.64881607807	37.64881607807	37.64881607807
767	84	-1.24597293735	47.90402722605	7.43508671773861	1694.40464756167	1434.00704661052	1390.19815411663	1439.8363904909	1165.30804347462	916.0883638976	658.987154665184	37.64881607807	37.64881607807	37.64881607807	37.64881607807	37.64881607807	37.64881607807
768	80	-1.24597293735	47.99569389235	7.43610450519628	1696.13006926753	1485.06194474588	1446.80734532443	1506.07211212874	1204.6097475276	958.726812950292	708.397185672589	37.64881607807	37.64881607807	37.64881607807	37.64881607807	37.64881607807	37.64881607807
769	99	-1.24597293735	48.08736055865	7.45544242750531	1729.24889332292	1484.76927526594	1444.27628858489	1497.68848468202	1226.80503158061	983.908393567938	732.935340259001	37.64881607807	37.64881607807	37.64881607807	37.64881607807	37.64881607807	37.64881607807
770	115	-1.24597293735	48.17902722495	7.4628412246809	1742.09070354297	1539.76801498566	1503.81797635778	1566.19157747451	1276.7360068641	1038.36976575741	795.630108147255	37.64881607807	37.64881607807	37.64881607807	37.64881607807	37.64881607807	37.64881607807
771	101	-1.24597293735	48.27069389125	7.46417567240388	1744.41698432037	1506.26270311686	1466.70126792345	1521.36003670243	1249.80114776833	1008.62701737403	756.839658541142	37.64881607807	37.64881607807	37.64881607807	37.64881607807	37.64881607807	37.64881607807
772	151	-1.24597293735	48.36236055755	7.43555725754193	1695.20211999784	1577.57454345794	1551.91144290187	1627.81173892031	1320.50818871226	1104.68524975162	891.929472125114	37.64881607807	37.64881607807	37.64881607807	37.64881607807	37.64881607807	37.64881607807
773	150	-1.24597293735	48.45402722385	7.44044205813339	1703.50310213146	1570.6988430035	1543.55202901196	1615.97028457861	1318.15963360494	1101.62497111426	884.318715140801	37.64881607807	37.64881607807	37.64881607807	37.64881607807	37.64881607807	37.64881607807
774	136	-1.24597293735	48.54569389015	7.38652334961718	1614.08473849508	1500.62515340478	1476.15956587938	1541.25008376032	1270.24844467405	1073.20774917242	879.491031319746	37.64881607807	37.64881607807	37.64881607807	37.64881607807	37.64881607807	37.64881607807
775	48	-1.24597293735	48.63736055645	7.27878017604312	1449.21915423514	1348.40903163039	1326.19592338938	1385.99890611414	1126.09710138168	939.758225095164	758.615671811753	37.64881607807	37.64881607807	37.64881607807	37.64881607807	37.64881607807	37.64881607807
776	48	-1.24597293735	48.72902722275	7.28350891540296	1456.08836243824	1346.45036748983	1323.4676638191	1381.2509242544	1126.84197160362	940.330239882187	757.001446143258	37.64881607807	37.64881607807	37.64881607807	37.64881607807	37.64881607807	37.64881607807
777	181	-1.24597293735	48.82069388905	7.21979068627749	1366.20306572856	1352.12058532781	1342.239397874	1412.0434925392	1161.50830692571	1019.28333702115	894.633648489928	37.64881607807	37.64881607807	37.64881607807	37.64881607807	37.64881607807	37.64881607807
778	83	-1.24597293735	48.91236055535	7.24393677402865	1399.59302096115	1296.27379792985	1275.04936779773	1328.76580810225	1097.89168741911	927.202944981966	755.801518062562	37.64881607807	37.64881607807	37.64881607807	37.64881607807	37.64881607807	37.64881607807
779	126	-1.24597293735	49.00402722165	7.20947956176378	1352.18835369651	1219.70657054669	1200.74056620231	1242.8645797813	1094.76025830293	945.256045945737	792.777019698855	37.64881607807	37.64881607807	37.64881607807	37.64881607807	37.64881607807	37.64881607807
780	68	-1.24597293735	49.09569388795	7.17221010295433	1302.72057012213	1154.46436363396	1133.20276733772	1170.04848265501	1028.63078364185	875.648855049867	715.819261746105	37.64881607807	37.64881607807	37.64881607807	37.64881607807	37.64881607807	37.64881607807
781	4	-1.24597293735	49.18736055425	7.06731751973498	1172.99726818179	1033.3589320053	1013.47184359011	1045.70506111105	914.828726196758	771.744071479102	622.270010490164	37.64881607807	37.64881607807	37.64881607807	37.64881607807	37.64881607807	37.64881607807
782	3	-1.24597293735	49.27902722055	7.09262975703055	1203.06741927932	1049.85135079359	1027.94117882779	1058.62024041232	929.715046122194	782.148436352079	624.999578553443	37.64881607807	37.64881607807	37.64881607807	37.64881607807	37.64881607807	37.64881607807
783	16	-1.24597293735	49.37069388685	7.0264206079446	1125.99301797148	999.196104826822	981.21610901338	1012.44800346555	889.316751979068	756.770815670899	617.297236005693	37.64881607807	37.64881607807	37.64881607807	37.64881607807	37.64881607807	37.64881607807
785	26	-1.24597293735	50.65402721505	7.74109463892826	2300.98975802535	2096.49943877688	2042.79211950491	2095.7528274732	1795.80575067703	1540.11098448503	1208.65840964393	37.64881607807	37.64881607807	37.64881607807	37.64881607807	37.64881607807	37.64881607807
786	21	-1.24597293735	50.74569388135	7.76119651511504	2347.71199828859	2190.7008848292	2141.94620491616	2204.11102094967	1867.72551101149	1618.04359984273	1298.8496519159	37.64881607807	37.64881607807	37.64881607807	37.64881607807	37.64881607807	37.64881607807
787	42	-1.24597293735	50.92902721395	7.81494780290627	2477.35763876984	2430.05328308836	2394.20547783308	2479.8678982678	2068.92872228276	1842.77063656468	1562.01662539815	37.64881607807	37.64881607807	37.64881607807	37.64881607807	37.64881607807	37.64881607807
788	83	-1.24597293735	51.02069388025	7.86097300342334	2594.04316074985	2619.74428388573	2595.45418612381	2710.36781280665	2239.75199611738	2028.73144248425	1776.83038545113	37.64881607807	37.64881607807	37.64881607807	37.64881607807	37.64881607807	37.64881607807
789	120	-1.24597293735	51.11236054655	7.88664017214947	2661.48674452984	2688.56703449829	2666.58768459198	2783.33319700391	2328.94172094114	2132.13867515393	1890.6711037085	37.64881607807	37.64881607807	37.64881607807	37.64881607807	37.64881607807	37.64881607807
790	129	-1.24597293735	51.20402721285	7.92981330564085	2778.90794964606	2808.39525675498	2786.71920895286	2908.77360386349	2444.19973775772	2246.93774123986	2000.28351601559	37.64881607807	37.64881607807	37.64881607807	37.64881607807	37.64881607807	37.64881607807
791	199	-1.24597293735	51.29569387915	7.90010325875621	2697.56086066707	2763.66208645711	2751.34387377213	2873.66324417117	2455.61111414746	2312.34016576286	2132.00363066469	37.64881607807	37.64881607807	37.64881607807	37.64881607807	37.64881607807	37.64881607807
792	68	-1.24597293735	51.38736054545	7.98195592621019	2927.65173841874	2751.34178655217	2707.11059029908	2800.8264701823	2404.6972800522	2132.17683179185	1746.79883479535	37.64881607807	37.64881607807	37.64881607807	37.64881607807	37.64881607807	37.64881607807
793	100	-1.24597293735	51.47902721175	7.96187814510942	2869.45715168622	2693.21483619766	2652.06634223637	2741.59134675713	2384.35357318826	2134.24225777994	1765.22630533613	37.64881607807	37.64881607807	37.64881607807	37.64881607807	37.64881607807	37.64881607807
794	71	-1.24597293735	51.57069387805	7.94845917023994	2831.2091765249	2700.494759254	2654.33742565218	2739.07719370426	2280.23783259086	2005.56587324507	1590.08277777066	37.64881607807	37.64881607807	37.64881607807	37.64881607807	37.64881607807	37.64881607807
795	65	-1.24597293735	51.66236054435	7.99296996250538	2960.07522991031	2937.2710608436	2896.37537031446	3001.41291629767	2445.96271795686	2177.45203136467	1782.34234967539	37.64881607807	37.64881607807	37.64881607807	37.64881607807	37.64881607807	37.64881607807
796	62	-1.24597293735	51.75402721065	7.97464194544689	2906.31706572205	2817.02825396067	2773.49361688455	2866.53256229988	2372.57153381285	2102.07426817152	1688.77988389432	37.64881607807	37.64881607807	37.64881607807	37.64881607807	37.64881607807	37.64881607807
797	67	-1.24597293735	51.84569387695	7.98074342115061	2924.10409707442	2871.07615856197	2830.94716815216	2929.40656081844	2419.06792492757	2159.58259124537	1760.1412553978	37.64881607807	37.64881607807	37.64881607807	37.64881607807	37.64881607807	37.64881607807
798	131	-1.24597293735	51.93736054325	7.95883215211533	2860.73010331694	2908.79224120538	2882.38242574759	2991.52741930759	2484.07317016259	2283.92583314441	1965.38836850438	37.64881607807	37.64881607807	37.64881607807	37.64881607807	37.64881607807	37.64881607807
799	110	-1.24597293735	52.02902720955	8.00465070956552	2994.85384461914	3266.99602636444	3241.6476778682	3375.65940422873	2614.06431478826	2403.24491786359	2073.75464027493	37.64881607807	37.64881607807	37.64881607807	37.64881607807	37.64881607807	37.64881607807
800	120	-1.24597293735	52.12069387585	7.9273584920729	2772.09461486202	2820.7815435272	2789.73369160787	2886.15872559604	2349.75296845317	2137.79108218758	1767.59312161434	37.64881607807	37.64881607807	37.64881607807	37.64881607807	37.64881607807	37.64881607807
801	504	-1.33763960365	42.67902724695	6.50490677222534	668.413351760294	511.411568098803	467.899816454912	470.399983031549	395.914358092037	287.431069182741	195.077283129024	37.64881607807	37.64881607807	37.64881607807	37.64881607807	37.64881607807	37.64881607807
802	572	-1.33763960365	42.77069391325	6.50312843504907	667.225743744473	595.288359357443	554.391270607603	568.19743592725	456.736609693524	356.136700605798	265.836034310759	37.64881607807	37.64881607807	37.64881607807	37.64881607807	37.64881607807	37.64881607807
803	601	-1.33763960365	42.86236057955	6.60319353562231	737.446494404656	628.643569128082	583.196539536135	594.186473814567	489.53247583707	376.307415307882	275.785170125146	37.64881607807	37.64881607807	37.64881607807	37.64881607807	37.64881607807	37.64881607807
804	1128	-1.33763960365	42.95402724585	6.69591731195387	809.0957871406	890.598100531512	866.540066039907	908.912604385078	764.32958124042	724.025833091377	698.484147526708	37.64881607807	37.64881607807	37.64881607807	37.64881607807	37.64881607807	37.64881607807
805	904	-1.33763960365	43.04569391215	6.70428428518828	815.893869965233	796.113573521559	763.856568611228	793.808597291483	695.928435021646	620.373818064611	552.490448365326	37.64881607807	37.64881607807	37.64881607807	37.64881607807	37.64881607807	37.64881607807
806	739	-1.33763960365	43.13736057845	6.4822957031469	653.469397365559	666.982338187715	640.866563180124	672.415280564784	565.92137455848	505.445978351829	448.690550418265	37.64881607807	37.64881607807	37.64881607807	37.64881607807	37.64881607807	37.64881607807
807	487	-1.33763960365	43.22902724475	6.31297632560751	551.684500387808	521.352434194719	493.276699045095	512.823994322769	425.989479002312	355.974750378247	287.844244792125	37.64881607807	37.64881607807	37.64881607807	37.64881607807	37.64881607807	37.64881607807
808	154	-1.33763960365	43.32069391105	5.69700916870086	297.974874353531	265.470400378177	248.50382730797	256.070903951552	210.158067103815	166.996603316347	125.884500630737	37.64881607807	37.64881607807	37.64881607807	37.64881607807	37.64881607807	37.64881607807
809	94	-1.33763960365	43.41236057735	5.55748285738918	259.16964761982	234.930297492552	220.301191052255	227.638006361464	185.318556236181	148.268478377549	112.367035215547	37.64881607807	37.64881607807	37.64881607807	37.64881607807	37.64881607807	37.64881607807
810	2	-1.33763960365	43.50402724365	5.39102009445374	219.42710780131	198.425845099196	186.299891096591	190.556364402683	153.086080213694	120.824050657627	89.6145553227337	37.64881607807	37.64881607807	37.64881607807	37.64881607807	37.64881607807	37.64881607807
811	54	-1.33763960365	47.53736056085	7.31728183601982	1506.10456168563	1276.09852013745	1236.40906526951	1282.0644593407	1023.64225958539	795.906184862017	567.81306339568	37.64881607807	37.64881607807	37.64881607807	37.64881607807	37.64881607807	37.64881607807
812	64	-1.33763960365	47.62902722715	7.35155973938551	1558.62568278507	1336.04469874499	1296.84742860862	1346.82468263897	1074.39026599463	841.143118385362	606.847965340796	37.64881607807	37.64881607807	37.64881607807	37.64881607807	37.64881607807	37.64881607807
813	85	-1.33763960365	47.72069389345	7.39773498128024	1632.28308802359	1397.06311167003	1356.17507527602	1407.52707434482	1130.24807605455	888.916922686732	644.007773636076	37.64881607807	37.64881607807	37.64881607807	37.64881607807	37.64881607807	37.64881607807
814	78	-1.33763960365	47.81236055975	7.40905992960749	1650.87367970255	1402.5896304031	1360.24823398903	1410.00505594228	1135.94339742113	891.72293666302	642.001276839904	37.64881607807	37.64881607807	37.64881607807	37.64881607807	37.64881607807	37.64881607807
815	84	-1.33763960365	47.90402722605	7.43981359053041	1702.43284196735	1444.31696514829	1400.69193721215	1451.31329077128	1173.29194447101	922.979009913552	665.129230931722	37.64881607807	37.64881607807	37.64881607807	37.64881607807	37.64881607807	37.64881607807
816	81	-1.33763960365	47.99569389235	7.43478593013023	1693.89506828153	1482.84850881035	1444.64449563305	1503.74137959405	1203.25746845591	957.846033434817	707.632309343947	37.64881607807	37.64881607807	37.64881607807	37.64881607807	37.64881607807	37.64881607807
817	95	-1.33763960365	48.08736055865	7.4361937053388	1696.28137105941	1476.64845639616	1438.94578284991	1495.61183201151	1218.51361607552	981.01742016935	738.343855152447	37.64881607807	37.64881607807	37.64881607807	37.64881607807	37.64881607807	37.64881607807
818	96	-1.33763960365	48.17902722495	7.44848509078757	1717.25968135658	1481.6146448331	1442.32878241417	1496.39460695417	1225.91216658836	986.339301048797	738.096243609292	37.64881607807	37.64881607807	37.64881607807	37.64881607807	37.64881607807	37.64881607807
819	65	-1.33763960365	48.27069389125	7.44945235660303	1718.9215315385	1452.43870710604	1410.03925074341	1458.20825168132	1197.8664551046	953.915801187313	697.546381814552	37.64881607807	37.64881607807	37.64881607807	37.64881607807	37.64881607807	37.64881607807
820	100	-1.33763960365	48.36236055755	7.43517039244908	1694.5464323118	1509.99892769025	1476.66145082184	1539.20287473776	1253.63819288383	1024.15596599079	789.671460265117	37.64881607807	37.64881607807	37.64881607807	37.64881607807	37.64881607807	37.64881607807
821	129	-1.33763960365	48.45402722385	7.40920196430334	1651.10817769657	1525.12081313383	1498.91932942234	1570.18161352074	1274.80335765841	1062.17725795161	849.797392850324	37.64881607807	37.64881607807	37.64881607807	37.64881607807	37.64881607807	37.64881607807
822	57	-1.33763960365	48.54569389015	7.37988850936341	1603.41099255455	1404.87636624037	1370.65803828965	1418.99881353151	1174.73199758613	959.776119403958	736.139067278459	37.64881607807	37.64881607807	37.64881607807	37.64881607807	37.64881607807	37.64881607807
823	9	-1.33763960365	48.63736055645	7.29264070758801	1469.44595532466	1310.44933208602	1281.45666815702	1330.73274236315	1088.57399369183	889.736409420505	687.648269300511	37.64881607807	37.64881607807	37.64881607807	37.64881607807	37.64881607807	37.64881607807
824	62	-1.33763960365	48.72902722275	7.24846391228495	1405.94353605337	1304.00597577889	1282.46106346398	1338.32128587604	1095.01482932996	917.74264695261	743.582440888967	37.64881607807	37.64881607807	37.64881607807	37.64881607807	37.64881607807	37.64881607807
825	96	-1.33763960365	48.82069388905	7.29904008223505	1478.87964317379	1349.18641940515	1324.30811648938	1377.11798138091	1143.04725509073	960.140850895516	773.161898602125	37.64881607807	37.64881607807	37.64881607807	37.64881607807	37.64881607807	37.64881607807
826	37	-1.33763960365	48.91236055535	7.17703932229528	1309.02690858503	1212.04469369579	1191.87368507606	1242.65232844132	1018.82503714994	854.132866006065	689.862021966791	37.64881607807	37.64881607807	37.64881607807	37.64881607807	37.64881607807	37.64881607807
827	102	-1.33763960365	49.00402722165	7.15468841321396	1280.09351548029	1155.01100604573	1137.22815464434	1177.36006894609	1033.79528803615	890.04131465167	744.387010399132	37.64881607807	37.64881607807	37.64881607807	37.64881607807	37.64881607807	37.64881607807
828	146	-1.33763960365	49.09569388795	7.19360132172127	1330.88753967845	1202.68672625014	1184.32661728251	1224.99845795996	1084.30166042525	941.75103694858	794.827328903912	37.64881607807	37.64881607807	37.64881607807	37.64881607807	37.64881607807	37.64881607807
829	15	-1.33763960365	49.18736055425	7.13322084305211	1252.90588839401	1090.85622168128	1067.60153099077	1099.38408033981	965.588188711456	811.245339594823	646.944917184196	37.64881607807	37.64881607807	37.64881607807	37.64881607807	37.64881607807	37.64881607807
830	10	-1.33763960365	49.27902722055	7.0500550044387	1152.92215687545	1017.80859277711	998.593064909187	1030.10093468756	903.354833450659	764.87205021579	619.450630235229	37.64881607807	37.64881607807	37.64881607807	37.64881607807	37.64881607807	37.64881607807
831	9	-1.33763960365	49.37069388685	7.03996720505857	1141.35017550304	1007.51502783299	988.480564978801	1019.23471772116	895.425006733925	759.37009117234	615.397241139026	37.64881607807	37.64881607807	37.64881607807	37.64881607807	37.64881607807	37.64881607807
832	33	-1.33763960365	49.46236055315	7.0023081094369	1099.16723110378	984.089875110878	967.857393882416	999.337337560288	879.789169190176	754.841319529599	623.629446140777	37.64881607807	37.64881607807	37.64881607807	37.64881607807	37.64881607807	37.64881607807
833	57	-1.33763960365	49.55402721945	7.0428358119771	1144.62896103799	1017.77328295204	999.349018650895	1026.68813668545	925.861200029353	803.953461390754	668.721401640867	37.64881607807	37.64881607807	37.64881607807	37.64881607807	37.64881607807	37.64881607807
834	56	-1.33763960365	49.64569388575	7.22044586327592	1367.09846384251	1184.59730038962	1156.72936677262	1184.30549796383	1074.59506899263	920.781168328293	742.691017507094	37.64881607807	37.64881607807	37.64881607807	37.64881607807	37.64881607807	37.64881607807
835	116	-1.33763960365	50.65402721505	7.61955491471426	2037.65499770368	2008.27740301418	1982.30520150879	2052.25351012416	1735.41172963499	1567.1863505572	1360.45471276553	37.64881607807	37.64881607807	37.64881607807	37.64881607807	37.64881607807	37.64881607807
836	38	-1.33763960365	50.74569388135	7.71051209465392	2231.6847994711	2142.18706058671	2103.65930904315	2172.02006310275	1824.98512801347	1605.65055088993	1331.57736832402	37.64881607807	37.64881607807	37.64881607807	37.64881607807	37.64881607807	37.64881607807
837	42	-1.33763960365	50.92902721395	7.81478639103716	2476.95779611345	2433.59687495268	2398.19600604911	2484.54138592726	2071.13445121122	1845.92079645622	1566.90231981896	37.64881607807	37.64881607807	37.64881607807	37.64881607807	37.64881607807	37.64881607807
838	76	-1.33763960365	51.02069388025	7.87724346488057	2636.59466763139	2555.54027257763	2520.87699912016	2618.45768650015	2201.2577028016	1961.28926789184	1653.78612951376	37.64881607807	37.64881607807	37.64881607807	37.64881607807	37.64881607807	37.64881607807
839	104	-1.33763960365	51.11236054655	7.89906091924771	2694.75055130811	2628.6453818537	2596.85399201309	2698.51957834396	2284.71424445155	2057.61360489634	1760.63480430127	37.64881607807	37.64881607807	37.64881607807	37.64881607807	37.64881607807	37.64881607807
840	98	-1.33763960365	51.20402721285	7.93407919160729	2790.78777504518	2773.88576823277	2745.88878524779	2860.95986235324	2401.65104885323	2178.77942870941	1894.27611412939	37.64881607807	37.64881607807	37.64881607807	37.64881607807	37.64881607807	37.64881607807
841	134	-1.33763960365	51.29569387915	7.93742114496832	2800.13005967459	2729.26713863896	2699.10182567868	2803.09506890211	2405.77540210908	2190.41623168089	1893.93636979246	37.64881607807	37.64881607807	37.64881607807	37.64881607807	37.64881607807	37.64881607807
842	101	-1.33763960365	51.38736054545	7.96503246297493	2878.52262181471	2734.56668971051	2695.61949241194	2791.43574337652	2407.70351910233	2159.8551211425	1805.56065591646	37.64881607807	37.64881607807	37.64881607807	37.64881607807	37.64881607807	37.64881607807
843	123	-1.33763960365	51.47902721175	7.96547725184451	2879.8032414193	2766.76477366573	2732.67754086566	2832.64428171638	2452.44239549467	2225.52006595098	1896.2517332334	37.64881607807	37.64881607807	37.64881607807	37.64881607807	37.64881607807	37.64881607807
844	139	-1.33763960365	51.57069387805	7.92237929474962	2758.32611526016	2723.20040392197	2689.2869226405	2783.05138339154	2325.64075127899	2102.47357001155	1758.31648212533	37.64881607807	37.64881607807	37.64881607807	37.64881607807	37.64881607807	37.64881607807
845	56	-1.33763960365	51.66236054435	7.98946950298416	2949.73172046808	2917.14410252163	2875.03874028272	2978.39743495471	2424.81419242245	2151.73912051317	1751.35632331495	37.64881607807	37.64881607807	37.64881607807	37.64881607807	37.64881607807	37.64881607807
846	67	-1.33763960365	51.75402721065	8.01184792740252	3016.48621318372	3077.27700049334	3042.09089172454	3161.52504659373	2546.70871510663	2292.23724992826	1923.40356493285	37.64881607807	37.64881607807	37.64881607807	37.64881607807	37.64881607807	37.64881607807
847	94	-1.33763960365	51.84569387695	7.96480787315202	2877.8762075206	2853.52666490221	2818.02545018622	2918.1612755194	2418.9087637197	2180.91925339381	1810.72967720826	37.64881607807	37.64881607807	37.64881607807	37.64881607807	37.64881607807	37.64881607807
848	149	-1.33763960365	51.93736054325	7.94547038090125	2822.7599215338	2859.73569468778	2834.45672373174	2940.06182130341	2461.17518466104	2271.10139959011	1961.51110118085	37.64881607807	37.64881607807	37.64881607807	37.64881607807	37.64881607807	37.64881607807
849	105	-1.33763960365	52.02902720955	7.94681441261513	2826.55635107836	2882.3026848165	2848.28148632632	2947.84794759216	2374.75678687372	2146.49979101829	1763.87317987684	37.64881607807	37.64881607807	37.64881607807	37.64881607807	37.64881607807	37.64881607807
850	151	-1.33763960365	52.12069387585	7.90283287611102	2704.93422826597	2784.62386739776	2759.08464194911	2856.43890699381	2336.06656600683	2149.69015797642	1817.53228695811	37.64881607807	37.64881607807	37.64881607807	37.64881607807	37.64881607807	37.64881607807
851	552	-1.42930626995	42.58736058065	6.55984764709967	706.164100250638	513.146162908827	467.718159016636	467.180788802884	404.06425666041	288.316233061027	192.210207671782	37.64881607807	37.64881607807	37.64881607807	37.64881607807	37.64881607807	37.64881607807
852	793	-1.42930626995	42.67902724695	6.80828255394682	905.314641956653	762.720743887886	710.124508483132	722.133383106523	618.631636271713	483.682466477842	365.157061221771	37.64881607807	37.64881607807	37.64881607807	37.64881607807	37.64881607807	37.64881607807
853	484	-1.42930626995	42.77069391325	6.47505415610263	648.754360667276	532.270774601746	490.125147650733	497.176672143463	406.14450024763	302.892075518158	212.450548129076	37.64881607807	37.64881607807	37.64881607807	37.64881607807	37.64881607807	37.64881607807
854	824	-1.42930626995	42.86236057955	6.69116345678347	805.258590913561	799.500975148006	759.510902035496	788.316482081794	640.407152612325	544.102622377046	455.18790558101	37.64881607807	37.64881607807	37.64881607807	37.64881607807	37.64881607807	37.64881607807
855	716	-1.42930626995	42.95402724585	6.67125728249791	789.387463850619	736.70837073661	692.786114738799	713.639858797542	581.677876431159	472.991868359613	373.700571265854	37.64881607807	37.64881607807	37.64881607807	37.64881607807	37.64881607807	37.64881607807
856	735	-1.42930626995	43.04569391215	6.69430832051132	807.795005696623	765.313210524677	727.471929219943	755.411132104599	647.486683221341	555.886456086208	466.952737233965	37.64881607807	37.64881607807	37.64881607807	37.64881607807	37.64881607807	37.64881607807
857	659	-1.42930626995	43.13736057845	6.33877022931454	566.099710310811	582.392206425573	559.239441353863	587.864991201864	487.73910149563	432.891166234448	381.299884871447	37.64881607807	37.64881607807	37.64881607807	37.64881607807	37.64881607807	37.64881607807
858	732	-1.42930626995	43.22902724475	6.4233205500793	616.045330980054	647.527714030898	624.651517391786	658.387961201911	549.545537897974	498.474549743545	451.549017498995	37.64881607807	37.64881607807	37.64881607807	37.64881607807	37.64881607807	37.64881607807
859	325	-1.42930626995	43.32069391105	5.85383603508571	348.568941820757	339.449699078004	321.957832512026	336.276190302059	273.358345167492	229.686354038267	186.139479413471	37.64881607807	37.64881607807	37.64881607807	37.64881607807	37.64881607807	37.64881607807
860	71	-1.42930626995	43.41236057735	5.3242096459279	205.246079268897	193.854625609321	182.887635013376	189.982640475224	153.40426366121	125.420985205372	97.896844760752	37.64881607807	37.64881607807	37.64881607807	37.64881607807	37.64881607807	37.64881607807
861	12	-1.42930626995	43.50402724365	5.3055790918844	201.457631120301	186.467046091864	175.693835143293	180.281265964236	144.28281331115	115.321422457149	87.0501688540665	37.64881607807	37.64881607807	37.64881607807	37.64881607807	37.64881607807	37.64881607807
862	38	-1.42930626995	47.53736056085	7.30248063988419	1483.97657696165	1263.78545545875	1225.21088673764	1271.75486051354	1010.0010157996	784.492201370224	559.761207906136	37.64881607807	37.64881607807	37.64881607807	37.64881607807	37.64881607807	37.64881607807
863	51	-1.42930626995	47.62902722715	7.32897023470533	1523.81179527314	1299.9632305108	1260.88258882859	1308.62760763508	1043.45008086473	814.099676486313	583.839784442392	37.64881607807	37.64881607807	37.64881607807	37.64881607807	37.64881607807	37.64881607807
864	53	-1.42930626995	47.72069389345	7.36427661436334	1578.57309629001	1334.86426531397	1293.3035492675	1340.31263281816	1074.20779155462	837.073934729478	596.742603574899	37.64881607807	37.64881607807	37.64881607807	37.64881607807	37.64881607807	37.64881607807
865	103	-1.42930626995	47.81236055975	7.40245635073085	1640.0079210758	1443.99718365849	1407.75437078266	1466.49972138524	1172.62177360652	935.977720595264	696.727002488393	37.64881607807	37.64881607807	37.64881607807	37.64881607807	37.64881607807	37.64881607807
866	88	-1.42930626995	47.90402722605	7.42085514903175	1670.46139057215	1458.58013455461	1420.37571249837	1477.95668681328	1183.39949191329	940.797820865163	694.34139604054	37.64881607807	37.64881607807	37.64881607807	37.64881607807	37.64881607807	37.64881607807
867	38	-1.42930626995	47.99569389235	7.41697117811972	1663.98595047228	1413.85722120706	1371.2227839103	1421.84387121744	1139.53446665569	891.225971462126	637.083826962813	37.64881607807	37.64881607807	37.64881607807	37.64881607807	37.64881607807	37.64881607807
868	78	-1.42930626995	48.08736055865	7.42398219451348	1675.69317506677	1452.12552552146	1414.08850999664	1469.08619520012	1194.60602635175	957.504772574917	715.374474810932	37.64881607807	37.64881607807	37.64881607807	37.64881607807	37.64881607807	37.64881607807
869	110	-1.42930626995	48.17902722495	7.44309003311886	1708.01991329583	1498.53761151176	1462.11642801354	1520.75084333314	1242.56745808652	1007.79680314123	766.682490799711	37.64881607807	37.64881607807	37.64881607807	37.64881607807	37.64881607807	37.64881607807
870	112	-1.42930626995	48.27069389125	7.43221997227253	1689.55417657529	1510.59773724916	1477.7493593059	1541.27563279936	1254.55235691015	1026.30316511214	794.18664269374	37.64881607807	37.64881607807	37.64881607807	37.64881607807	37.64881607807	37.64881607807
871	94	-1.42930626995	48.36236055755	7.40255856300904	1640.17555858882	1470.40163430977	1439.03707927123	1501.35410590706	1219.64853145726	997.789104732385	772.291084868591	37.64881607807	37.64881607807	37.64881607807	37.64881607807	37.64881607807	37.64881607807
872	90	-1.42930626995	48.45402722385	7.37575860680009	1596.80271654696	1451.51872910846	1423.2840380208	1487.80245019663	1205.26790004184	992.229700762619	776.936804205002	37.64881607807	37.64881607807	37.64881607807	37.64881607807	37.64881607807	37.64881607807
873	55	-1.42930626995	48.54569389015	7.31693346553556	1505.57997069145	1364.87338246661	1337.71420339103	1392.42204475929	1140.18778401252	942.396480385455	744.202575023268	37.64881607807	37.64881607807	37.64881607807	37.64881607807	37.64881607807	37.64881607807
874	6	-1.42930626995	48.63736055645	7.27658142961761	1446.03618934867	1282.13973479156	1252.83904141098	1299.61277736392	1065.2564125209	868.96697494898	668.129287727326	37.64881607807	37.64881607807	37.64881607807	37.64881607807	37.64881607807	37.64881607807
875	50	-1.42930626995	48.72902722275	7.24234991042261	1397.37381898403	1283.48358135381	1260.5700809879	1313.54936899383	1076.11833684919	897.253485072055	719.257517566308	37.64881607807	37.64881607807	37.64881607807	37.64881607807	37.64881607807	37.64881607807
876	118	-1.42930626995	48.82069388905	7.25065589449352	1409.02871936882	1315.95910383538	1295.94285101861	1351.89228058011	1119.39708579177	952.14904045213	786.190276194631	37.64881607807	37.64881607807	37.64881607807	37.64881607807	37.64881607807	37.64881607807
877	58	-1.42930626995	48.91236055535	7.26954049044591	1435.89049601838	1278.78200871349	1251.08675797483	1295.92907906476	1079.58140066864	895.91656961694	702.410509846972	37.64881607807	37.64881607807	37.64881607807	37.64881607807	37.64881607807	37.64881607807
878	22	-1.42930626995	49.00402722165	7.12592215328348	1243.7946076582	1093.7575159185	1072.33658285214	1106.83311781083	967.040706596666	814.045610406256	655.733370331498	37.64881607807	37.64881607807	37.64881607807	37.64881607807	37.64881607807	37.64881607807
879	100	-1.42930626995	49.09569388795	7.12420789494194	1241.6642488912	1122.84164688318	1105.95182881397	1144.87247009594	1006.75328353756	869.096000195545	728.838248176155	37.64881607807	37.64881607807	37.64881607807	37.64881607807	37.64881607807	37.64881607807
880	31	-1.42930626995	49.18736055425	7.11422600018107	1229.33174033066	1077.70450694691	1055.97061153076	1088.19042180238	956.69246032998	808.259964883848	650.987834270332	37.64881607807	37.64881607807	37.64881607807	37.64881607807	37.64881607807	37.64881607807
881	31	-1.42930626995	49.27902722055	7.14528484846428	1268.11249366607	1101.41903020587	1077.43789316712	1108.21464392104	977.995736321173	824.130782750482	657.978621541097	37.64881607807	37.64881607807	37.64881607807	37.64881607807	37.64881607807	37.64881607807
883	19	-1.42930626995	49.46236055315	7.06328506335487	1168.27673193871	1029.12565758194	1009.30372763917	1039.80034822067	916.586589018618	778.856739842289	631.345069833664	37.64881607807	37.64881607807	37.64881607807	37.64881607807	37.64881607807	37.64881607807
884	111	-1.42930626995	49.55402721945	7.01970912235597	1118.46123505651	1013.51453745618	998.760608946025	1028.23716116967	930.418673551432	821.93978445744	703.50862608481	37.64881607807	37.64881607807	37.64881607807	37.64881607807	37.64881607807	37.64881607807
885	128	-1.42930626995	49.64569388575	7.08785217108349	1197.33336964787	1083.08533886652	1066.73960126332	1097.76795110477	997.208970234001	883.029225591285	756.118535525417	37.64881607807	37.64881607807	37.64881607807	37.64881607807	37.64881607807	37.64881607807
886	96	-1.42930626995	50.65402721505	7.59291572705837	1984.09015344792	1962.71525713392	1937.60291027343	2007.01808401611	1686.43294045927	1519.28252814508	1316.71169140473	37.64881607807	37.64881607807	37.64881607807	37.64881607807	37.64881607807	37.64881607807
887	40	-1.42930626995	50.83736054765	7.7505595030726	2322.87170495487	2264.09791147211	2228.46435617784	2305.68402978745	1926.62113471931	1708.78787769306	1439.17664976648	37.64881607807	37.64881607807	37.64881607807	37.64881607807	37.64881607807	37.64881607807
888	28	-1.42930626995	50.92902721395	7.81411012370571	2475.28327674975	2429.4343411721	2393.13479172859	2479.11353810749	2060.13798296083	1829.84174040449	1546.24410281968	37.64881607807	37.64881607807	37.64881607807	37.64881607807	37.64881607807	37.64881607807
889	56	-1.42930626995	51.02069388025	7.88424141224066	2655.11012787302	2648.84799856461	2619.41161401185	2732.14205138318	2252.53057494305	2018.27729075912	1735.23497726435	37.64881607807	37.64881607807	37.64881607807	37.64881607807	37.64881607807	37.64881607807
890	87	-1.42930626995	51.11236054655	7.90802136737805	2719.00522795027	2711.99598160737	2684.27782187627	2798.47917699368	2332.84677498516	2109.2980590736	1831.6080427621	37.64881607807	37.64881607807	37.64881607807	37.64881607807	37.64881607807	37.64881607807
891	112	-1.42930626995	51.20402721285	7.93036219415858	2780.43367900079	2755.48867620287	2727.69475389384	2840.16033504446	2397.14214096928	2179.52456045311	1897.91382365111	37.64881607807	37.64881607807	37.64881607807	37.64881607807	37.64881607807	37.64881607807
892	166	-1.42930626995	51.29569387915	7.91154154292902	2728.59346992297	2697.22307537789	2673.30592481036	2780.03180365772	2393.01368921132	2206.8337822632	1951.99564144057	37.64881607807	37.64881607807	37.64881607807	37.64881607807	37.64881607807	37.64881607807
893	109	-1.42930626995	51.38736054545	7.94217370775437	2813.46952681182	2626.06285562048	2584.22446202015	2669.5045008086	2328.01329421442	2079.43532459333	1713.24328144882	37.64881607807	37.64881607807	37.64881607807	37.64881607807	37.64881607807	37.64881607807
894	173	-1.42930626995	51.47902721175	7.9301150928192	2779.74671499301	2725.19614470936	2700.41136067925	2804.43971633618	2441.07473865212	2258.39198940533	1991.42913136418	37.64881607807	37.64881607807	37.64881607807	37.64881607807	37.64881607807	37.64881607807
895	119	-1.42930626995	51.57069387805	7.94471056023714	2820.61594483764	2786.31315885917	2750.03536975458	2846.88243655598	2361.73199798033	2124.15312918469	1763.93991426385	37.64881607807	37.64881607807	37.64881607807	37.64881607807	37.64881607807	37.64881607807
896	66	-1.42930626995	51.66236054435	7.9952625306074	2966.86918879302	2956.81318197758	2916.65367502195	3023.78787109826	2459.01952794914	2192.33602640156	1802.18761518082	37.64881607807	37.64881607807	37.64881607807	37.64881607807	37.64881607807	37.64881607807
897	77	-1.42930626995	51.75402721065	7.9940712574389	2963.3369414874	2983.67594835091	2947.47630643698	3058.41370359769	2490.43747498315	2239.14987115892	1866.50605199663	37.64881607807	37.64881607807	37.64881607807	37.64881607807	37.64881607807	37.64881607807
898	94	-1.42930626995	51.84569387695	7.96226748629552	2870.57456705091	2817.90600289506	2780.64201250155	2876.36546789186	2397.38397915447	2155.1852680596	1774.65714325722	37.64881607807	37.64881607807	37.64881607807	37.64881607807	37.64881607807	37.64881607807
899	161	-1.42930626995	51.93736054325	7.91866507742127	2748.1000951921	2737.46697796161	2710.65232440714	2805.92957884105	2380.95598487377	2193.27131175286	1877.44646344079	37.64881607807	37.64881607807	37.64881607807	37.64881607807	37.64881607807	37.64881607807
900	135	-1.42930626995	52.02902720955	7.90458041594795	2709.66534128635	2733.56344169634	2702.49594353048	2793.60601450138	2291.11836661143	2083.03410801254	1718.53650097572	37.64881607807	37.64881607807	37.64881607807	37.64881607807	37.64881607807	37.64881607807
901	167	-1.42930626995	52.12069387585	7.89917078269578	2695.04662215874	2820.00199819516	2798.46982281605	2901.16241660941	2363.45915559898	2193.0439519955	1887.38076715839	37.64881607807	37.64881607807	37.64881607807	37.64881607807	37.64881607807	37.64881607807
902	812	-1.52097293625	42.58736058065	6.81990942272613	915.902046413395	751.353125626924	700.003808592557	711.275444628141	614.410627713545	476.220015554412	356.621797461298	37.64881607807	37.64881607807	37.64881607807	37.64881607807	37.64881607807	37.64881607807
903	754	-1.52097293625	42.67902724695	6.89600777883217	988.321232321737	808.269701786103	750.686034476879	763.181068474691	651.191099635285	501.166506249355	368.259454373764	37.64881607807	37.64881607807	37.64881607807	37.64881607807	37.64881607807	37.64881607807
904	667	-1.52097293625	42.77069391325	6.64757984984126	770.916332750306	720.169575891132	677.666112721303	700.018518250812	559.848538733928	452.578253903132	351.910165182727	37.64881607807	37.64881607807	37.64881607807	37.64881607807	37.64881607807	37.64881607807
905	848	-1.52097293625	42.86236057955	6.69157378279574	805.589077258947	819.574274670963	784.079560421538	817.66769963319	660.091622538271	572.446656011503	488.420420039923	37.64881607807	37.64881607807	37.64881607807	37.64881607807	37.64881607807	37.64881607807
906	640	-1.52097293625	42.95402724585	6.68428945494336	799.742223359764	720.533083205572	675.27941270145	694.262577984144	561.999167529909	445.832951858358	339.727424041619	37.64881607807	37.64881607807	37.64881607807	37.64881607807	37.64881607807	37.64881607807
907	945	-1.52097293625	43.04569391215	6.6978942224355	810.696879169205	790.626572958225	763.753025785145	795.636566479816	711.016333811236	645.848860339731	587.725407803778	37.64881607807	37.64881607807	37.64881607807	37.64881607807	37.64881607807	37.64881607807
908	236	-1.52097293625	43.13736057845	5.90077242085457	365.319539343128	312.708862271175	293.195722615493	301.43280516687	255.595992307064	202.983704472367	152.508814341836	37.64881607807	37.64881607807	37.64881607807	37.64881607807	37.64881607807	37.64881607807
909	432	-1.52097293625	43.22902724475	6.04662718933122	422.684986705933	409.094236356895	390.923841985927	409.133397478049	343.006621195446	294.556640398335	245.22341478131	37.64881607807	37.64881607807	37.64881607807	37.64881607807	37.64881607807	37.64881607807
910	93	-1.52097293625	43.32069391105	5.40693979774571	222.948275861239	204.158281253665	193.135480768877	200.37837609846	166.585178750651	136.594240619736	106.466922124697	37.64881607807	37.64881607807	37.64881607807	37.64881607807	37.64881607807	37.64881607807
911	52	-1.52097293625	43.41236057735	5.25340572583259	191.216391363731	173.175716995002	163.721118295894	169.375209348702	141.570502191423	115.664968322422	89.695540188474	37.64881607807	37.64881607807	37.64881607807	37.64881607807	37.64881607807	37.64881607807
912	44	-1.52097293625	47.53736056085	7.27421281023782	1442.61513319609	1209.56735888799	1176.21020107882	1218.31431320876	1003.40357610355	787.283045442263	571.280812758219	37.64881607807	37.64881607807	37.64881607807	37.64881607807	37.64881607807	37.64881607807
913	38	-1.52097293625	47.62902722715	7.2993504872275	1479.33876605159	1245.30472083102	1211.82534422251	1256.09606194262	1033.0117501378	811.842217815697	590.539559842653	37.64881607807	37.64881607807	37.64881607807	37.64881607807	37.64881607807	37.64881607807
914	56	-1.52097293625	47.72069389345	7.35228604522455	1559.75813292215	1304.48721799032	1268.27505980847	1312.57931987638	1086.92212065913	855.581879887536	621.418717962565	37.64881607807	37.64881607807	37.64881607807	37.64881607807	37.64881607807	37.64881607807
915	88	-1.52097293625	47.81236055975	7.39315995654085	1624.83240903031	1388.82358633622	1355.03707264683	1406.41306198112	1164.48064280537	929.832991207257	692.338589709695	37.64881607807	37.64881607807	37.64881607807	37.64881607807	37.64881607807	37.64881607807
916	82	-1.52097293625	47.90402722605	7.41644417416792	1663.1092543321	1407.89306683069	1371.73302141847	1421.33496232433	1181.35782615953	940.503584176099	694.334696469038	37.64881607807	37.64881607807	37.64881607807	37.64881607807	37.64881607807	37.64881607807
917	76	-1.52097293625	47.99569389235	7.41595881678023	1662.30224782811	1402.5628249725	1365.96607668298	1414.22864071295	1178.09407374478	937.733038788457	689.917254606063	37.64881607807	37.64881607807	37.64881607807	37.64881607807	37.64881607807	37.64881607807
918	68	-1.52097293625	48.08736055865	7.41812598076639	1665.9086357993	1420.16151363999	1383.38369297882	1430.27446512669	1194.10441752725	957.290972307366	714.325087358796	37.64881607807	37.64881607807	37.64881607807	37.64881607807	37.64881607807	37.64881607807
919	86	-1.52097293625	48.17902722495	7.43182400110611	1688.88529427505	1430.25536390725	1392.08895252214	1436.53736914382	1209.24579855835	972.169553494447	725.260779583051	37.64881607807	37.64881607807	37.64881607807	37.64881607807	37.64881607807	37.64881607807
920	90	-1.52097293625	48.27069389125	7.43824457539802	1699.76379351269	1465.18828979177	1429.99492957557	1479.79010857505	1241.26077885826	1006.47733129614	763.243117676052	37.64881607807	37.64881607807	37.64881607807	37.64881607807	37.64881607807	37.64881607807
921	55	-1.52097293625	48.36236055755	7.43733497592682	1698.2183922196	1412.41187329915	1371.28282685962	1410.43745987624	1192.09061857153	951.011302950101	694.453701093734	37.64881607807	37.64881607807	37.64881607807	37.64881607807	37.64881607807	37.64881607807
922	101	-1.52097293625	48.45402722385	7.39638467457259	1630.08049264538	1424.19634089966	1393.1279656896	1443.17922510905	1214.35833946155	995.977965678843	769.028754954345	37.64881607807	37.64881607807	37.64881607807	37.64881607807	37.64881607807	37.64881607807
923	8	-1.52097293625	48.54569389015	7.35789255273165	1568.52748836166	1379.79959212901	1340.02511756717	1374.59219308836	1117.58120074591	899.036193916997	666.0797859841	37.64881607807	37.64881607807	37.64881607807	37.64881607807	37.64881607807	37.64881607807
924	43	-1.52097293625	48.82069388905	7.22949228679184	1379.52192475326	1282.8613037229	1256.73122533075	1297.7138538347	1050.50603769805	873.471494283591	688.755493266917	37.64881607807	37.64881607807	37.64881607807	37.64881607807	37.64881607807	37.64881607807
925	41	-1.52097293625	48.91236055535	7.16771523796727	1296.87815730856	1226.86909414127	1205.00727871354	1246.84872910975	1005.81121081408	843.362736356287	675.916178264509	37.64881607807	37.64881607807	37.64881607807	37.64881607807	37.64881607807	37.64881607807
926	34	-1.52097293625	49.00402722165	7.14844768135429	1272.12967105083	1153.11839156086	1130.19905329068	1161.96953357776	990.586404189143	836.253102679914	672.356382640763	37.64881607807	37.64881607807	37.64881607807	37.64881607807	37.64881607807	37.64881607807
927	72	-1.52097293625	49.09569388795	7.06546291119692	1170.82383349133	1089.16526283167	1072.64483218896	1106.07783255871	944.278733169261	813.173611954782	676.54830980634	37.64881607807	37.64881607807	37.64881607807	37.64881607807	37.64881607807	37.64881607807
928	33	-1.52097293625	49.18736055425	7.07084335807627	1177.14036657968	1078.22131918397	1058.92867123297	1089.50969280356	930.407549822298	792.400600556284	645.686150133953	37.64881607807	37.64881607807	37.64881607807	37.64881607807	37.64881607807	37.64881607807
929	53	-1.52097293625	49.27902722055	6.9705591221357	1064.8179474136	998.375576221302	984.771199943554	1015.92486781718	866.817895987266	750.24073442706	629.220780347202	37.64881607807	37.64881607807	37.64881607807	37.64881607807	37.64881607807	37.64881607807
930	25	-1.52097293625	49.37069388685	7.10647552024027	1219.84065707254	1100.60418506329	1078.06222940961	1106.29792789932	951.714189649085	806.78609605697	648.382364931452	37.64881607807	37.64881607807	37.64881607807	37.64881607807	37.64881607807	37.64881607807
931	39	-1.52097293625	49.46236055315	7.02663592314853	1126.23548749051	1039.23082441621	1022.23821445186	1051.84116877067	902.854432988241	776.494456412918	641.096225553914	37.64881607807	37.64881607807	37.64881607807	37.64881607807	37.64881607807	37.64881607807
932	109	-1.52097293625	49.55402721945	7.05821935663583	1162.37354916798	1049.32141642643	1033.65515148326	1062.43152367713	961.00788625171	847.177480573579	720.421493634986	37.64881607807	37.64881607807	37.64881607807	37.64881607807	37.64881607807	37.64881607807
933	89	-1.52097293625	49.64569388575	7.01760002777118	1116.10478038876	1012.22660598938	998.124192188503	1026.75903850514	926.712040423683	818.071543918044	697.11652586974	37.64881607807	37.64881607807	37.64881607807	37.64881607807	37.64881607807	37.64881607807
934	25	-1.52097293625	50.83736054765	7.78869088799543	2413.15642144953	2275.25513355648	2233.20935209824	2308.40320419096	1958.42311968286	1715.50710486177	1407.6789647815	37.64881607807	37.64881607807	37.64881607807	37.64881607807	37.64881607807	37.64881607807
935	24	-1.52097293625	50.92902721395	7.8521654612883	2571.2963351682	2402.43124393121	2355.33528972679	2432.04772659921	2073.88464031347	1811.72316881363	1472.65317448703	37.64881607807	37.64881607807	37.64881607807	37.64881607807	37.64881607807	37.64881607807
936	19	-1.52097293625	51.02069388025	7.89900603039566	2694.60264360307	2520.61780036106	2472.40261011905	2561.74040533825	2148.12893109542	1863.44589971497	1491.51055995621	37.64881607807	37.64881607807	37.64881607807	37.64881607807	37.64881607807	37.64881607807
937	86	-1.52097293625	51.11236054655	7.90552897651236	2712.2368423913	2665.19648638335	2630.40137069737	2740.67736098982	2294.53384968372	2060.59281162635	1760.81538599222	37.64881607807	37.64881607807	37.64881607807	37.64881607807	37.64881607807	37.64881607807
938	82	-1.52097293625	51.20402721285	7.9405383429583	2808.87223793964	2700.66711821984	2660.41662233573	2763.9725540791	2339.40113613292	2086.54138962741	1746.75118704378	37.64881607807	37.64881607807	37.64881607807	37.64881607807	37.64881607807	37.64881607807
939	220	-1.52097293625	51.29569387915	7.86378290806664	2601.34242498776	2565.74284351394	2541.69982544209	2643.27527662561	2308.31749059722	2150.48165408938	1924.03193498471	37.64881607807	37.64881607807	37.64881607807	37.64881607807	37.64881607807	37.64881607807
940	126	-1.52097293625	51.38736054545	7.93928503160761	2805.35405163312	2669.18047976819	2630.49619706919	2726.74211390037	2360.80044367464	2128.28730204316	1789.41907856765	37.64881607807	37.64881607807	37.64881607807	37.64881607807	37.64881607807	37.64881607807
941	200	-1.52097293625	51.47902721175	7.89767571389286	2691.02035255656	2647.05995240977	2621.77581754174	2726.09687132414	2381.91648823417	2216.53366699502	1970.80410983705	37.64881607807	37.64881607807	37.64881607807	37.64881607807	37.64881607807	37.64881607807
942	200	-1.52097293625	51.57069387805	7.90227045843277	2703.4133531611	2813.54406850627	2789.35344273853	2902.51788406958	2403.35566180144	2237.37536761638	1989.8019139538	37.64881607807	37.64881607807	37.64881607807	37.64881607807	37.64881607807	37.64881607807
943	98	-1.52097293625	51.66236054435	7.9829497642672	2930.56279645458	2979.7069094179	2941.82267216068	3056.0822381434	2482.13556275403	2240.20003186822	1886.45348876282	37.64881607807	37.64881607807	37.64881607807	37.64881607807	37.64881607807	37.64881607807
944	74	-1.52097293625	51.75402721065	7.99348194023775	2961.59111052963	2960.53401258264	2918.60162166416	3026.45925885047	2468.63389329899	2208.90828069074	1821.48757329311	37.64881607807	37.64881607807	37.64881607807	37.64881607807	37.64881607807	37.64881607807
945	150	-1.52097293625	51.84569387695	7.9548275606074	2849.29695566095	2909.85632677239	2880.00687521145	2991.09402949875	2482.76979986706	2286.00967443121	1977.33642101671	37.64881607807	37.64881607807	37.64881607807	37.64881607807	37.64881607807	37.64881607807
946	214	-1.52097293625	51.93736054325	7.89257840435449	2677.33828932579	2782.50972351973	2763.25773972893	2873.28275844572	2423.46972082393	2287.32190058849	2060.46862269788	37.64881607807	37.64881607807	37.64881607807	37.64881607807	37.64881607807	37.64881607807
947	113	-1.52097293625	52.02902720955	7.96224100806019	2870.49856030827	3018.11899762642	2983.401984317	3092.80068216648	2453.35127313512	2233.628719778	1874.01765456077	37.64881607807	37.64881607807	37.64881607807	37.64881607807	37.64881607807	37.64881607807
948	592	-1.61263960255	42.58736058065	6.58409020046521	723.492514992541	584.661074947053	540.37717681503	548.2334665914	456.091043195686	341.757289446053	242.542041549965	37.64881607807	37.64881607807	37.64881607807	37.64881607807	37.64881607807	37.64881607807
949	872	-1.61263960255	42.67902724695	6.82643993794005	921.902931771583	822.218659090214	774.732143445479	795.039847454234	675.590322856851	550.929320893888	437.42907381537	37.64881607807	37.64881607807	37.64881607807	37.64881607807	37.64881607807	37.64881607807
950	468	-1.61263960255	42.77069391325	6.41448641999262	610.627074416073	520.881910163584	482.915256168755	493.151323258651	394.778991449309	299.812827397599	214.352871238648	37.64881607807	37.64881607807	37.64881607807	37.64881607807	37.64881607807	37.64881607807
951	459	-1.61263960255	42.86236057955	6.39524036010504	598.987278566854	525.024997469972	488.302290399282	500.208259487431	396.37087781642	303.98044907517	220.85753023938	37.64881607807	37.64881607807	37.64881607807	37.64881607807	37.64881607807	37.64881607807
952	559	-1.61263960255	42.95402724585	6.53845201248687	691.215756081521	636.751792218754	596.907473601704	615.393877488303	487.027936341286	386.963072667387	293.510249548107	37.64881607807	37.64881607807	37.64881607807	37.64881607807	37.64881607807	37.64881607807
953	924	-1.61263960255	43.04569391215	6.54055289762058	692.669447472296	707.099486922403	687.312769152161	721.039263906828	634.763112517319	589.610749532669	552.07494824344	37.64881607807	37.64881607807	37.64881607807	37.64881607807	37.64881607807	37.64881607807
954	155	-1.61263960255	43.13736057845	5.74234506402548	311.794732932369	261.836872859959	244.777950305831	250.883631992136	212.722447059368	166.809554373132	123.05828808552	37.64881607807	37.64881607807	37.64881607807	37.64881607807	37.64881607807	37.64881607807
955	280	-1.61263960255	43.22902724475	5.73883735370182	310.702963254116	290.122091189343	275.550387513891	286.752197390247	239.952196429762	200.432355361618	160.685552757011	37.64881607807	37.64881607807	37.64881607807	37.64881607807	37.64881607807	37.64881607807
956	466	-1.61263960255	43.32069391105	5.91576953204865	370.839565861524	363.203183673678	348.312897373019	364.528835085296	307.799670346149	268.095056168442	227.288791304078	37.64881607807	37.64881607807	37.64881607807	37.64881607807	37.64881607807	37.64881607807
957	42	-1.61263960255	43.41236057735	5.07359936141306	159.748285597028	150.627524149669	143.266029814927	149.008054652129	123.697889142091	103.347766594285	82.523462982841	37.64881607807	37.64881607807	37.64881607807	37.64881607807	37.64881607807	37.64881607807
958	52	-1.61263960255	47.53736056085	7.2821396664182	1454.09597927184	1219.40569560763	1185.82261196413	1228.12050509455	1012.88859751074	795.710100289991	578.464865912128	37.64881607807	37.64881607807	37.64881607807	37.64881607807	37.64881607807	37.64881607807
959	39	-1.61263960255	47.62902722715	7.30093128419195	1481.67914963062	1227.77972795851	1191.84158664701	1231.96952125238	1019.40056424776	796.939117360621	572.448107924862	37.64881607807	37.64881607807	37.64881607807	37.64881607807	37.64881607807	37.64881607807
960	35	-1.61263960255	47.72069389345	7.34076671655743	1541.89385612685	1272.00649470602	1234.02546272481	1274.69050864009	1056.48579751536	824.896178471511	589.862884509584	37.64881607807	37.64881607807	37.64881607807	37.64881607807	37.64881607807	37.64881607807
961	98	-1.61263960255	47.81236055975	7.38069477204587	1604.70428429887	1389.67827279543	1358.65597005923	1412.84733748565	1167.1628268856	938.215314827568	707.680005643071	37.64881607807	37.64881607807	37.64881607807	37.64881607807	37.64881607807	37.64881607807
962	97	-1.61263960255	47.90402722605	7.39120705549948	1621.66236852186	1397.72896525533	1365.65603852587	1418.55987124093	1176.01825437974	945.249220131906	710.93566472887	37.64881607807	37.64881607807	37.64881607807	37.64881607807	37.64881607807	37.64881607807
963	43	-1.61263960255	47.99569389235	7.41192528259832	1655.61079905666	1359.9554925579	1318.86788365056	1360.29872099951	1136.20146491281	890.822096163147	636.152818700714	37.64881607807	37.64881607807	37.64881607807	37.64881607807	37.64881607807	37.64881607807
964	54	-1.61263960255	48.08736055865	7.39567424264226	1628.92284267884	1385.59743801791	1349.25421061282	1394.65111992031	1162.5343091439	929.38460872893	690.451510016536	37.64881607807	37.64881607807	37.64881607807	37.64881607807	37.64881607807	37.64881607807
965	74	-1.61263960255	48.17902722495	7.41134770934634	1654.65483863858	1417.22867166402	1381.68956688931	1428.93021309271	1195.47123220001	963.043789631066	723.301024385337	37.64881607807	37.64881607807	37.64881607807	37.64881607807	37.64881607807	37.64881607807
966	84	-1.61263960255	48.27069389125	7.41807760688644	1665.82805128405	1432.1365567399	1397.18665438622	1445.11194501367	1212.46850067318	981.581696035828	742.136153049238	37.64881607807	37.64881607807	37.64881607807	37.64881607807	37.64881607807	37.64881607807
967	86	-1.61263960255	48.36236055755	7.4214346767021	1671.4297497386	1435.25638275841	1400.1514979024	1447.26257770714	1217.97931608068	987.980975864654	747.094451728906	37.64881607807	37.64881607807	37.64881607807	37.64881607807	37.64881607807	37.64881607807
968	109	-1.61263960255	48.45402722385	7.39649757595178	1630.26454137068	1418.36783290185	1386.59257922355	1435.0470517951	1211.67256083428	993.914234109979	765.620509183376	37.64881607807	37.64881607807	37.64881607807	37.64881607807	37.64881607807	37.64881607807
969	82	-1.61263960255	48.54569389015	7.3370486444599	1536.17162802339	1402.19956545453	1369.73021752358	1411.65842690281	1150.19988956119	949.896204466956	739.557208345111	37.64881607807	37.64881607807	37.64881607807	37.64881607807	37.64881607807	37.64881607807
970	30	-1.61263960255	49.27902722055	6.97254697149191	1066.93675031763	988.430068496016	972.839657583367	1001.96104705043	855.104868880373	733.740726292444	605.978320052015	37.64881607807	37.64881607807	37.64881607807	37.64881607807	37.64881607807	37.64881607807
971	49	-1.61263960255	49.37069388685	6.94781677589923	1040.87478281443	976.007344739997	962.831820209179	992.915504560377	848.478365932522	735.430274399955	617.717760317964	37.64881607807	37.64881607807	37.64881607807	37.64881607807	37.64881607807	37.64881607807
972	54	-1.61263960255	49.46236055315	7.05013726586048	1153.01700179226	1063.14361541688	1045.65963337949	1075.6867106102	925.640459657133	797.511319307572	659.819543881792	37.64881607807	37.64881607807	37.64881607807	37.64881607807	37.64881607807	37.64881607807
973	108	-1.61263960255	49.55402721945	6.98830480242997	1083.88252291271	986.328767933023	973.265746612273	1001.42009757007	904.520310504427	801.146727024122	687.377398197132	37.64881607807	37.64881607807	37.64881607807	37.64881607807	37.64881607807	37.64881607807
975	26	-1.61263960255	50.74569388135	7.70780015922922	2225.64081356066	2115.0108167744	2078.01562024538	2149.68242976912	1816.37957433392	1595.04232148916	1320.29002210107	37.64881607807	37.64881607807	37.64881607807	37.64881607807	37.64881607807	37.64881607807
976	22	-1.61263960255	50.83736054765	7.81840747843606	2485.94333567019	2302.40586368981	2254.14514231039	2324.68855951263	1986.16727234731	1725.36157689609	1388.81036875349	37.64881607807	37.64881607807	37.64881607807	37.64881607807	37.64881607807	37.64881607807
977	56	-1.61263960255	50.92902721395	7.85346075279813	2574.62907144694	2397.51668367918	2350.67335476244	2425.48717059366	2088.39536475687	1833.90135859363	1497.64920637695	37.64881607807	37.64881607807	37.64881607807	37.64881607807	37.64881607807	37.64881607807
978	97	-1.61263960255	51.02069388025	7.84745089077436	2559.20230875529	2573.8721283326	2545.71816625762	2660.18622362976	2206.92728498441	2000.26039602692	1749.07668743885	37.64881607807	37.64881607807	37.64881607807	37.64881607807	37.64881607807	37.64881607807
979	86	-1.61263960255	51.11236054655	7.91711019871728	2743.83045312564	2621.55298154768	2580.54613428169	2678.63687786786	2271.28177532696	2018.91996354955	1680.73752273839	37.64881607807	37.64881607807	37.64881607807	37.64881607807	37.64881607807	37.64881607807
980	94	-1.61263960255	51.20402721285	7.94201282931827	2813.01693664131	2669.28140663502	2626.86821811328	2723.91586032288	2327.22855031207	2071.36880952398	1718.36620005135	37.64881607807	37.64881607807	37.64881607807	37.64881607807	37.64881607807	37.64881607807
981	181	-1.61263960255	51.29569387915	7.91968115269701	2750.89379081626	2809.49800097475	2789.75493781477	2917.98282597131	2477.6878294289	2316.15705631346	2112.06660694047	37.64881607807	37.64881607807	37.64881607807	37.64881607807	37.64881607807	37.64881607807
982	159	-1.61263960255	51.38736054545	7.91651270145629	2742.19151162554	2633.28540484839	2599.22663919618	2696.05797127389	2347.11289241835	2139.46987138456	1833.65479519106	37.64881607807	37.64881607807	37.64881607807	37.64881607807	37.64881607807	37.64881607807
983	155	-1.61263960255	51.47902721175	7.91275715500966	2731.91239796398	2590.39427885111	2554.26905666934	2644.63424814275	2319.68588071487	2107.78441584787	1784.77086314805	37.64881607807	37.64881607807	37.64881607807	37.64881607807	37.64881607807	37.64881607807
984	126	-1.61263960255	51.57069387805	7.97836517023149	2917.15810674578	3029.68503026532	2996.58566437979	3120.527182781	2520.92839727218	2299.80920105203	1983.91606325224	37.64881607807	37.64881607807	37.64881607807	37.64881607807	37.64881607807	37.64881607807
985	86	-1.61263960255	51.66236054435	7.99026892359205	2952.09073959179	2971.27724047305	2930.42992832243	3041.26698804748	2473.47785506823	2218.61764380126	1843.26692679246	37.64881607807	37.64881607807	37.64881607807	37.64881607807	37.64881607807	37.64881607807
986	93	-1.61263960255	51.75402721065	7.98545390689452	2937.91053973417	2972.96527002466	2934.80106938367	3046.95888449634	2484.95093219568	2242.48082511004	1881.11014454506	37.64881607807	37.64881607807	37.64881607807	37.64881607807	37.64881607807	37.64881607807
987	151	-1.61263960255	51.84569387695	7.93203624471881	2785.09216374037	2784.67360517905	2752.17287405941	2851.30836208723	2395.65821477537	2192.60528142753	1863.07540531375	37.64881607807	37.64881607807	37.64881607807	37.64881607807	37.64881607807	37.64881607807
988	188	-1.61263960255	51.93736054325	7.92370353383581	2761.98121809534	2862.03923289668	2839.50369972689	2952.53100829279	2471.73710982607	2314.77326040922	2059.25054758097	37.64881607807	37.64881607807	37.64881607807	37.64881607807	37.64881607807	37.64881607807
989	76	-1.61263960255	52.02902720955	7.96105502846122	2867.09622552546	2908.78624835053	2866.23642202081	2961.76795839082	2368.46015238888	2116.37116832701	1703.31414788823	37.64881607807	37.64881607807	37.64881607807	37.64881607807	37.64881607807	37.64881607807
990	597	-1.70430626885	42.58736058065	6.55832523383623	705.089844596266	586.70011153973	544.032030808634	553.890892056275	456.381251962118	346.81653550473	250.07323978531	37.64881607807	37.64881607807	37.64881607807	37.64881607807	37.64881607807	37.64881607807
991	516	-1.70430626885	42.67902724695	6.47569705368427	649.17157737626	518.267706114977	477.859490489294	483.904556072194	400.242608838647	296.133031570211	206.882549597782	37.64881607807	37.64881607807	37.64881607807	37.64881607807	37.64881607807	37.64881607807
992	489	-1.70430626885	42.77069391325	6.44848755345345	631.746087701333	544.820837764025	505.847307187897	517.340729016046	413.675756724795	316.50727255785	228.086487722786	37.64881607807	37.64881607807	37.64881607807	37.64881607807	37.64881607807	37.64881607807
993	454	-1.70430626885	42.86236057955	6.38304325750616	591.725744139202	506.330903608622	469.761103232403	479.708896383959	383.702787986897	291.262907763278	209.052374424558	37.64881607807	37.64881607807	37.64881607807	37.64881607807	37.64881607807	37.64881607807
994	749	-1.70430626885	42.95402724585	6.5779982190919	719.09841005976	723.691405518751	689.729934569632	718.269020504792	572.144035546191	487.082346312991	405.028248966232	37.64881607807	37.64881607807	37.64881607807	37.64881607807	37.64881607807	37.64881607807
995	859	-1.70430626885	43.04569391215	6.54480913926085	695.623898987211	687.000483104969	663.688841237873	693.386928743124	609.682998269508	551.641650594232	498.638427571586	37.64881607807	37.64881607807	37.64881607807	37.64881607807	37.64881607807	37.64881607807
996	302	-1.70430626885	43.13736057845	5.93157359200519	376.746893520148	324.023437713968	304.41018986865	312.86545722477	267.24314025872	213.983602512726	162.875021359615	37.64881607807	37.64881607807	37.64881607807	37.64881607807	37.64881607807	37.64881607807
997	212	-1.70430626885	43.22902724475	5.73388252730503	309.167291645103	273.451026183599	257.616661252738	265.977544096927	224.217658066577	181.42002591045	139.187048885944	37.64881607807	37.64881607807	37.64881607807	37.64881607807	37.64881607807	37.64881607807
998	260	-1.70430626885	43.32069391105	5.4677687854299	236.930958756129	233.374978995393	223.517937576018	234.209252635594	194.282057083496	167.415284313217	139.541217009419	37.64881607807	37.64881607807	37.64881607807	37.64881607807	37.64881607807	37.64881607807
999	48	-1.70430626885	47.53736056085	7.2358243323302	1388.28483469547	1186.24130216171	1156.89834328694	1201.71707990947	984.775862132612	778.969085453894	575.030565285517	37.64881607807	37.64881607807	37.64881607807	37.64881607807	37.64881607807	37.64881607807
1000	48	-1.70430626885	47.62902722715	7.27976572975522	1450.6481416085	1236.32141327484	1205.37024161071	1251.51052382974	1027.38935906542	812.693940696709	598.541499791747	37.64881607807	37.64881607807	37.64881607807	37.64881607807	37.64881607807	37.64881607807
1001	53	-1.70430626885	47.72069389345	7.31080802978554	1496.38582513614	1269.71553045402	1237.23731910396	1283.30500749074	1057.63183708553	837.044723959442	615.561829827144	37.64881607807	37.64881607807	37.64881607807	37.64881607807	37.64881607807	37.64881607807
1002	55	-1.70430626885	47.81236055975	7.35307300130595	1560.98607717609	1322.67660196175	1288.68800188278	1336.2527525982	1103.34479001995	874.015588079994	641.925671231129	37.64881607807	37.64881607807	37.64881607807	37.64881607807	37.64881607807	37.64881607807
1003	36	-1.70430626885	47.90402722605	7.38186300021154	1606.58004048363	1333.73825229941	1295.45358141499	1339.02656850284	1110.88700523116	871.94996392405	627.47768729238	37.64881607807	37.64881607807	37.64881607807	37.64881607807	37.64881607807	37.64881607807
1004	56	-1.70430626885	47.99569389235	7.40164283196561	1638.67428639884	1348.58521171112	1308.22745456889	1349.16383756942	1129.79693352036	888.65230139554	637.577171549916	37.64881607807	37.64881607807	37.64881607807	37.64881607807	37.64881607807	37.64881607807
1005	39	-1.70430626885	48.08736055865	7.38484383956188	1611.37614214076	1357.5570801735	1320.04846486102	1362.43479614737	1136.35094937262	903.333921111065	663.619492336463	37.64881607807	37.64881607807	37.64881607807	37.64881607807	37.64881607807	37.64881607807
1006	75	-1.70430626885	48.17902722495	7.41127989978139	1654.5426410179	1401.68683853539	1364.32993617428	1408.13966792179	1183.03704964675	949.700847249759	707.391387777657	37.64881607807	37.64881607807	37.64881607807	37.64881607807	37.64881607807	37.64881607807
1007	90	-1.70430626885	48.27069389125	7.43442872111781	1693.29010175321	1421.88803366997	1382.35934583079	1423.6156690613	1205.80476690583	969.358421155525	718.766460986434	37.64881607807	37.64881607807	37.64881607807	37.64881607807	37.64881607807	37.64881607807
1008	76	-1.70430626885	48.36236055755	7.41273179305584	1656.94660507803	1402.3408155418	1365.09098813525	1407.56022308506	1188.52886102417	957.830863248455	714.278784596885	37.64881607807	37.64881607807	37.64881607807	37.64881607807	37.64881607807	37.64881607807
1009	106	-1.70430626885	48.45402722385	7.36105560150077	1573.49667204521	1382.93523219584	1353.98387893352	1403.58810941679	1181.16514048414	972.374051931636	755.319877493609	37.64881607807	37.64881607807	37.64881607807	37.64881607807	37.64881607807	37.64881607807
1010	25	-1.70430626885	48.54569389015	7.32248578245065	1513.96267801825	1350.19573835333	1314.05571394955	1350.22197869428	1097.06114507802	889.937336251438	670.147142161623	37.64881607807	37.64881607807	37.64881607807	37.64881607807	37.64881607807	37.64881607807
1011	44	-1.70430626885	49.37069388685	6.9272756510653	1019.71214030959	954.384857693898	941.191449863905	970.234433682334	829.333919179867	717.961407698877	601.658137508475	37.64881607807	37.64881607807	37.64881607807	37.64881607807	37.64881607807	37.64881607807
1012	38	-1.70430626885	49.46236055315	7.04900909680093	1151.71693716993	1055.81509672964	1037.31809715012	1066.38237791225	917.007034233878	786.155510619233	644.733192659853	37.64881607807	37.64881607807	37.64881607807	37.64881607807	37.64881607807	37.64881607807
1013	79	-1.70430626885	49.55402721945	7.11882674437771	1235.00061171496	1093.93005301569	1073.30085495208	1100.65192500884	995.801606374569	865.071446078141	716.290373495142	37.64881607807	37.64881607807	37.64881607807	37.64881607807	37.64881607807	37.64881607807
1014	85	-1.70430626885	49.64569388575	7.22245613095662	1369.8494618955	1201.13828104171	1175.69170628837	1203.89198847077	1093.74790060927	946.209154079406	774.442970590084	37.64881607807	37.64881607807	37.64881607807	37.64881607807	37.64881607807	37.64881607807
1015	28	-1.70430626885	50.74569388135	7.67479928846464	2153.39143181722	2086.34033599009	2055.28382711409	2131.76808770702	1786.88914220137	1583.00666118037	1336.37681996247	37.64881607807	37.64881607807	37.64881607807	37.64881607807	37.64881607807	37.64881607807
1016	56	-1.70430626885	50.83736054765	7.74434056644691	2308.47073879339	2243.07470528592	2211.84886963414	2295.12882781042	1936.43072785661	1729.35799292697	1474.45400959998	37.64881607807	37.64881607807	37.64881607807	37.64881607807	37.64881607807	37.64881607807
1017	104	-1.70430626885	50.92902721395	7.77439252426861	2378.8977384222	2372.90650184879	2350.44187541618	2447.45118296542	2068.16634962814	1889.19868346101	1673.15097134176	37.64881607807	37.64881607807	37.64881607807	37.64881607807	37.64881607807	37.64881607807
1018	142	-1.70430626885	51.02069388025	7.81163200855081	2469.15683389964	2552.27019927055	2533.1764631753	2655.29381052608	2204.18061012492	2039.05448813158	1850.38910279518	37.64881607807	37.64881607807	37.64881607807	37.64881607807	37.64881607807	37.64881607807
1019	154	-1.70430626885	51.11236054655	7.86830805398919	2613.14055304842	2656.04261262811	2633.35438903936	2753.6842077498	2315.12613247735	2138.09844980046	1920.51045596295	37.64881607807	37.64881607807	37.64881607807	37.64881607807	37.64881607807	37.64881607807
1020	116	-1.70430626885	51.20402721285	7.92936206659971	2777.6542807609	2786.07475650304	2757.21974042839	2879.91175072934	2413.80139099416	2203.11179189782	1935.33819433823	37.64881607807	37.64881607807	37.64881607807	37.64881607807	37.64881607807	37.64881607807
1021	182	-1.70430626885	51.29569387915	7.89888457997628	2694.27540285409	2703.72432824303	2680.48778211837	2796.39568856352	2395.44083758473	2225.83361185992	1999.40216249877	37.64881607807	37.64881607807	37.64881607807	37.64881607807	37.64881607807	37.64881607807
1022	177	-1.70430626885	51.38736054545	7.91128259164485	2727.88698861602	2675.7893804241	2647.54352021812	2753.28508430359	2386.04018258206	2201.06782739917	1936.04696849284	37.64881607807	37.64881607807	37.64881607807	37.64881607807	37.64881607807	37.64881607807
1023	233	-1.70430626885	51.47902721175	7.89032299462283	2671.30659901649	2707.80418581552	2691.46823164597	2809.05308260152	2443.80662188638	2317.17539329883	2140.1571660437	37.64881607807	37.64881607807	37.64881607807	37.64881607807	37.64881607807	37.64881607807
1024	93	-1.70430626885	51.57069387805	7.96702341305129	2884.25932549876	2871.51086183015	2829.58245612157	2932.85903958098	2398.30826537679	2143.08597005801	1767.4183355349	37.64881607807	37.64881607807	37.64881607807	37.64881607807	37.64881607807	37.64881607807
1025	82	-1.70430626885	51.66236054435	7.98827578382297	2946.21266998987	2972.86678544981	2932.15579547198	3044.05089561583	2469.31044571954	2214.36850064231	1840.81471177687	37.64881607807	37.64881607807	37.64881607807	37.64881607807	37.64881607807	37.64881607807
1026	123	-1.70430626885	51.75402721065	7.97869272319461	2918.11378703695	2987.30029276273	2953.72067564613	3069.91003967125	2513.06688884783	2293.13777685789	1962.97789815961	37.64881607807	37.64881607807	37.64881607807	37.64881607807	37.64881607807	37.64881607807
1027	197	-1.70430626885	51.84569387695	7.93933228216103	2805.4866092963	2986.48994456524	2968.01240161948	3096.30748337412	2553.53320008327	2409.86553523688	2192.07788981081	37.64881607807	37.64881607807	37.64881607807	37.64881607807	37.64881607807	37.64881607807
1028	170	-1.70430626885	51.93736054325	7.86350208870463	2600.61202022831	2509.12581102845	2475.91213219208	2553.48280609828	2210.34373886239	2017.15419919019	1677.6097734269	37.64881607807	37.64881607807	37.64881607807	37.64881607807	37.64881607807	37.64881607807
1029	110	-1.70430626885	52.02902720955	7.91794061042136	2746.10990836008	2742.35792548897	2703.11019330317	2788.37621249638	2280.20640020663	2048.91244096455	1652.94021811864	37.64881607807	37.64881607807	37.64881607807	37.64881607807	37.64881607807	37.64881607807
1030	366	-1.79597293515	42.58736058065	6.23101954387111	508.273426474944	387.580035409515	354.622719805352	356.939526206223	293.527003767049	210.393901065501	140.395100045874	37.64881607807	37.64881607807	37.64881607807	37.64881607807	37.64881607807	37.64881607807
1031	370	-1.79597293515	42.67902724695	6.27813830118363	532.795834563215	413.799610015363	379.278948403497	382.688555985128	312.64950213384	225.799589820029	152.039326232488	37.64881607807	37.64881607807	37.64881607807	37.64881607807	37.64881607807	37.64881607807
1032	435	-1.79597293515	42.77069391325	6.41877165687017	613.249370641206	506.810839583701	467.839723497473	475.94326184338	383.060070385112	285.775301079797	199.732830654664	37.64881607807	37.64881607807	37.64881607807	37.64881607807	37.64881607807	37.64881607807
1033	427	-1.79597293515	42.86236057955	6.37047632423837	584.336096059241	495.192424272544	458.55428338301	467.796536753279	373.609848451815	281.745819579866	199.999472094536	37.64881607807	37.64881607807	37.64881607807	37.64881607807	37.64881607807	37.64881607807
1034	662	-1.79597293515	42.95402724585	6.57284068528846	715.399183345285	657.96322492179	619.001372135522	637.595975907092	516.599634368247	416.593728889456	323.439625188228	37.64881607807	37.64881607807	37.64881607807	37.64881607807	37.64881607807	37.64881607807
1035	977	-1.79597293515	43.04569391215	6.5768807671787	718.295300967123	707.979322471769	686.041498583404	714.690028040213	641.308557631672	588.642782410996	544.772998530587	37.64881607807	37.64881607807	37.64881607807	37.64881607807	37.64881607807	37.64881607807
1036	655	-1.79597293515	43.13736057845	6.21318333542991	499.288125750323	493.154597345023	474.721545590609	496.904256868812	426.070763127324	377.760668636364	330.755597181321	37.64881607807	37.64881607807	37.64881607807	37.64881607807	37.64881607807	37.64881607807
1037	577	-1.79597293515	43.22902724475	5.92385369999628	373.849645796117	377.091722822028	363.973452753773	381.997971663181	324.380006360334	289.649833083449	255.507004040518	37.64881607807	37.64881607807	37.64881607807	37.64881607807	37.64881607807	37.64881607807
1038	78	-1.79597293515	43.32069391105	5.1212115966125	167.538235459053	157.185266815601	149.430938868219	155.30125827952	129.31843971131	107.982446770383	86.0409561220282	37.64881607807	37.64881607807	37.64881607807	37.64881607807	37.64881607807	37.64881607807
1039	40	-1.79597293515	47.53736056085	7.2453143980159	1401.52246259661	1182.93867301618	1151.48590440243	1193.88758475993	980.930608317357	771.416606318262	562.685261927453	37.64881607807	37.64881607807	37.64881607807	37.64881607807	37.64881607807	37.64881607807
1040	53	-1.79597293515	47.62902722715	7.28493583662587	1458.16756890416	1236.19099460785	1204.26231950017	1249.08463426192	1028.40169999203	812.622309909346	596.563103452971	37.64881607807	37.64881607807	37.64881607807	37.64881607807	37.64881607807	37.64881607807
1041	41	-1.79597293515	47.72069389345	7.30165550486903	1482.75260096848	1255.55963791044	1223.03543079848	1268.43970793218	1043.77626850641	823.948673374361	603.359420937454	37.64881607807	37.64881607807	37.64881607807	37.64881607807	37.64881607807	37.64881607807
1042	28	-1.79597293515	47.81236055975	7.33130783250707	1527.37802095276	1262.91558124401	1225.7597202893	1266.29470253861	1049.72750937468	821.053594540097	587.962854278148	37.64881607807	37.64881607807	37.64881607807	37.64881607807	37.64881607807	37.64881607807
1043	107	-1.79597293515	47.90402722605	7.4027409820058	1640.4747850602	1398.6627658761	1364.24135430627	1414.14227986004	1179.36409675093	945.796725373773	706.524765476984	37.64881607807	37.64881607807	37.64881607807	37.64881607807	37.64881607807	37.64881607807
1044	62	-1.79597293515	47.99569389235	7.42193913541736	1672.27312975012	1385.71693818907	1345.68331452025	1389.45106836447	1161.31807138684	916.144232789863	661.968993652796	37.64881607807	37.64881607807	37.64881607807	37.64881607807	37.64881607807	37.64881607807
1045	33	-1.79597293515	48.08736055865	7.3890025566342	1618.09135326634	1336.24541016507	1295.46981721415	1332.45879342804	1117.91821249877	881.844514425941	636.107080570329	37.64881607807	37.64881607807	37.64881607807	37.64881607807	37.64881607807	37.64881607807
1046	77	-1.79597293515	48.17902722495	7.413693730877	1658.5412515375	1395.68124562212	1357.1361942803	1398.96661575209	1178.66255675192	944.390603514841	699.778620775677	37.64881607807	37.64881607807	37.64881607807	37.64881607807	37.64881607807	37.64881607807
1047	105	-1.79597293515	48.27069389125	7.41930439756243	1667.87292766634	1423.20769846968	1386.98801657078	1431.86817001386	1210.27459226703	981.173399357697	740.520481135316	37.64881607807	37.64881607807	37.64881607807	37.64881607807	37.64881607807	37.64881607807
1048	77	-1.79597293515	48.36236055755	7.34697214557962	1551.49171763598	1350.78737113144	1320.42791728172	1367.76917731983	1145.55664729376	933.440049396855	713.915339352624	37.64881607807	37.64881607807	37.64881607807	37.64881607807	37.64881607807	37.64881607807
1049	71	-1.79597293515	48.45402722385	7.3677983528113	1584.14221859622	1349.73196945127	1315.34912544635	1357.06385679483	1145.96360708684	927.497246709376	696.176601084445	37.64881607807	37.64881607807	37.64881607807	37.64881607807	37.64881607807	37.64881607807
1050	2	-1.79597293515	48.54569389015	7.33061197756857	1526.31555711715	1322.42292827929	1281.57573849926	1311.44177153278	1072.77301230132	858.549286536339	627.365491962728	37.64881607807	37.64881607807	37.64881607807	37.64881607807	37.64881607807	37.64881607807
1051	103	-1.79597293515	49.55402721945	6.9345922634285	1027.20033948227	940.175628433728	928.9119837497	956.480698220142	862.362443644451	766.00438650353	661.06463990438	37.64881607807	37.64881607807	37.64881607807	37.64881607807	37.64881607807	37.64881607807
1052	179	-1.79597293515	49.64569388575	7.02236161601399	1121.43188446188	1038.81531427333	1028.47349050682	1060.07457589976	964.351442996057	871.582308969911	770.933247864509	37.64881607807	37.64881607807	37.64881607807	37.64881607807	37.64881607807	37.64881607807
1053	6	-1.79597293515	50.74569388135	7.71862305789273	2249.85952044771	2117.66320718722	2077.14546561432	2146.3550783213	1812.25288269531	1578.54143716255	1288.00629008904	37.64881607807	37.64881607807	37.64881607807	37.64881607807	37.64881607807	37.64881607807
1054	16	-1.79597293515	50.83736054765	7.79542324612129	2429.45746535527	2289.05682350817	2246.13093972116	2321.84866997795	1965.61376253127	1717.97692745196	1405.71216410085	37.64881607807	37.64881607807	37.64881607807	37.64881607807	37.64881607807	37.64881607807
1055	39	-1.79597293515	50.92902721395	7.84400586109793	2550.40095002937	2397.74317639139	2353.3094043887	2431.74190804074	2075.75912028602	1823.7957648089	1497.83454908146	37.64881607807	37.64881607807	37.64881607807	37.64881607807	37.64881607807	37.64881607807
1056	114	-1.79597293515	51.02069388025	7.85199878605962	2570.86779947766	2549.10250283292	2518.84057094246	2626.23762808904	2203.37664171666	1994.31454782271	1730.55171926406	37.64881607807	37.64881607807	37.64881607807	37.64881607807	37.64881607807	37.64881607807
1057	98	-1.79597293515	51.11236054655	7.89607071542711	2686.70473322703	2680.38816130382	2649.75024181815	2766.09993891741	2307.83720946208	2089.72489752587	1816.33556182153	37.64881607807	37.64881607807	37.64881607807	37.64881607807	37.64881607807	37.64881607807
1058	103	-1.79597293515	51.20402721285	7.93766888700523	2800.82385553685	2747.4295615013	2712.64542086987	2825.10166597211	2383.22741130534	2151.19956587312	1845.34518886096	37.64881607807	37.64881607807	37.64881607807	37.64881607807	37.64881607807	37.64881607807
1059	142	-1.79597293515	51.29569387915	7.92782032692179	2773.3751604371	2746.8722783964	2717.58102296386	2831.98160692697	2411.90234241875	2209.56892811075	1937.54195289741	37.64881607807	37.64881607807	37.64881607807	37.64881607807	37.64881607807	37.64881607807
1060	206	-1.79597293515	51.38736054545	7.90043254706486	2698.44928218576	2715.63407498044	2695.103367921	2811.39819933352	2428.11930880713	2276.33500992657	2067.94918996644	37.64881607807	37.64881607807	37.64881607807	37.64881607807	37.64881607807	37.64881607807
1061	226	-1.79597293515	51.47902721175	7.88700089148606	2662.44696743773	2660.63289353611	2640.58288937003	2750.64711735215	2403.99931243208	2263.74684956619	2058.31662123293	37.64881607807	37.64881607807	37.64881607807	37.64881607807	37.64881607807	37.64881607807
1062	98	-1.79597293515	51.57069387805	7.98342551661551	2931.9573502917	2988.57777085605	2949.92771842505	3065.89586315586	2478.66011799167	2232.78356105801	1880.00386877601	37.64881607807	37.64881607807	37.64881607807	37.64881607807	37.64881607807	37.64881607807
1063	76	-1.79597293515	51.66236054435	7.99224683503043	2957.93549192856	2997.8985100879	2957.19941021784	3071.74259935562	2480.75488875216	2224.13233535527	1852.3617664186	37.64881607807	37.64881607807	37.64881607807	37.64881607807	37.64881607807	37.64881607807
1064	128	-1.79597293515	51.75402721065	7.96652211667063	2882.81381908186	2948.22894190444	2915.28838262835	3029.37318413049	2485.96016986385	2270.84575660442	1945.96013957184	37.64881607807	37.64881607807	37.64881607807	37.64881607807	37.64881607807	37.64881607807
1065	180	-1.79597293515	51.84569387695	7.85825392539199	2586.99933567391	2529.84778794533	2498.60042867183	2580.68827144739	2218.11467793126	2032.62672115177	1715.31377533127	37.64881607807	37.64881607807	37.64881607807	37.64881607807	37.64881607807	37.64881607807
1066	172	-1.79597293515	51.93736054325	7.87392381159547	2627.85659918484	2547.24322943275	2514.41776814539	2594.58795840276	2241.32016905984	2049.12972322764	1712.188658919	37.64881607807	37.64881607807	37.64881607807	37.64881607807	37.64881607807	37.64881607807
1067	257	-1.79597293515	52.02902720955	7.78886283443534	2413.57139078037	2541.56461545471	2525.26373276939	2615.32745436181	2188.45512859619	2075.09604158148	1852.38217907593	37.64881607807	37.64881607807	37.64881607807	37.64881607807	37.64881607807	37.64881607807
1068	396	-1.88763960145	42.58736058065	6.31824175154524	554.59701535246	413.35188386992	377.48271233785	378.999162492991	315.244697073199	224.208660019324	148.359285701421	37.64881607807	37.64881607807	37.64881607807	37.64881607807	37.64881607807	37.64881607807
1069	473	-1.88763960145	42.67902724695	6.4199219854572	613.955214821772	508.28013400505	469.809863115721	477.957291344516	386.660893480063	288.78671769471	203.905002655258	37.64881607807	37.64881607807	37.64881607807	37.64881607807	37.64881607807	37.64881607807
1070	621	-1.88763960145	42.77069391325	6.58412126655896	723.514991427963	643.412231660522	601.753010342212	617.577814186318	499.676228043977	391.944471609104	295.407601046219	37.64881607807	37.64881607807	37.64881607807	37.64881607807	37.64881607807	37.64881607807
1071	919	-1.88763960145	42.86236057955	6.91523968912621	1007.51248834756	906.774216831406	857.044735000698	880.348326767267	756.228914406274	626.312087398304	506.98480170249	37.64881607807	37.64881607807	37.64881607807	37.64881607807	37.64881607807	37.64881607807
1072	847	-1.88763960145	42.95402724585	6.66840025668612	787.135382150573	807.825566508687	773.896089450396	807.764778435396	651.893141878802	569.823575035106	489.293164949434	37.64881607807	37.64881607807	37.64881607807	37.64881607807	37.64881607807	37.64881607807
1073	805	-1.88763960145	43.04569391215	6.36600497868035	581.729160050967	582.33867895063	563.230804565311	589.750286967665	513.493742897512	465.557935350019	421.396797714414	37.64881607807	37.64881607807	37.64881607807	37.64881607807	37.64881607807	37.64881607807
1074	690	-1.88763960145	43.13736057845	6.2721975596463	529.640015452111	532.045585892665	513.514782386623	538.939089119755	461.849736627613	414.780086401435	368.442925143203	37.64881607807	37.64881607807	37.64881607807	37.64881607807	37.64881607807	37.64881607807
1075	249	-1.88763960145	43.22902724475	5.49955804015242	244.583812149266	230.181559398125	219.058097756841	227.90787650526	191.002399020827	160.550446485545	129.720459440914	37.64881607807	37.64881607807	37.64881607807	37.64881607807	37.64881607807	37.64881607807
1076	31	-1.88763960145	43.32069391105	4.9826830940786	145.865227208835	134.522061872301	127.640721722872	132.188617772844	110.620897619318	91.5477035832748	72.2524059028153	37.64881607807	37.64881607807	37.64881607807	37.64881607807	37.64881607807	37.64881607807
1077	17	-1.88763960145	47.53736056085	7.22040485589653	1367.04240386658	1133.1876221239	1099.93393463789	1137.30370199399	936.993941235913	729.87801936143	522.499724215529	37.64881607807	37.64881607807	37.64881607807	37.64881607807	37.64881607807	37.64881607807
1078	12	-1.88763960145	47.62902722715	7.27392931586675	1442.20621789154	1172.58396711895	1134.84633809827	1169.75947600884	970.049321996092	750.463520233291	527.921422876944	37.64881607807	37.64881607807	37.64881607807	37.64881607807	37.64881607807	37.64881607807
1079	41	-1.88763960145	47.72069389345	7.2825930465635	1454.7553869881	1238.3240520953	1207.21560404335	1252.96797811138	1029.62011737047	814.584386156499	599.562770993649	37.64881607807	37.64881607807	37.64881607807	37.64881607807	37.64881607807	37.64881607807
1080	39	-1.88763960145	47.81236055975	7.35929026490453	1570.72137117683	1288.16188424495	1248.6090233514	1288.00791203317	1072.53832916418	837.593268748964	596.787146777029	37.64881607807	37.64881607807	37.64881607807	37.64881607807	37.64881607807	37.64881607807
1081	86	-1.88763960145	47.90402722605	7.37473904135861	1595.17550134746	1359.74021565073	1326.18793267847	1375.11693795564	1142.55112665624	913.330993115786	679.305489388044	37.64881607807	37.64881607807	37.64881607807	37.64881607807	37.64881607807	37.64881607807
1082	93	-1.88763960145	47.99569389235	7.4107313995818	1653.6353728902	1404.91865454955	1369.71933216114	1419.07210027884	1183.71317405268	947.423388525701	704.390772532973	37.64881607807	37.64881607807	37.64881607807	37.64881607807	37.64881607807	37.64881607807
1083	35	-1.88763960145	48.08736055865	7.39621587140997	1629.80535312576	1339.30584034669	1297.48611891543	1333.36194883875	1120.92895307766	882.974532521273	634.420164913446	37.64881607807	37.64881607807	37.64881607807	37.64881607807	37.64881607807	37.64881607807
1084	83	-1.88763960145	48.17902722495	7.38836229798614	1617.0556878663	1381.35512952482	1346.18975015824	1390.9644954334	1167.91794461528	942.005693582358	708.176238667467	37.64881607807	37.64881607807	37.64881607807	37.64881607807	37.64881607807	37.64881607807
1085	140	-1.88763960145	48.27069389125	7.4119331954855	1655.62389976994	1436.44461719271	1403.42927758797	1451.87630408651	1229.49995546601	1009.00781015994	778.776146148131	37.64881607807	37.64881607807	37.64881607807	37.64881607807	37.64881607807	37.64881607807
1086	37	-1.88763960145	48.36236055755	7.36114713792903	1573.64071090275	1312.58836260594	1274.89556728477	1311.7182782772	1105.75701069138	881.568642790547	643.917306891123	37.64881607807	37.64881607807	37.64881607807	37.64881607807	37.64881607807	37.64881607807
1087	57	-1.88763960145	48.45402722385	7.36754648753434	1583.7432784193	1327.69332639946	1290.71373471426	1328.14299128526	1124.72831630894	903.126220443384	666.349317066366	37.64881607807	37.64881607807	37.64881607807	37.64881607807	37.64881607807	37.64881607807
1088	20	-1.88763960145	48.54569389015	7.311480213889	1497.3920100333	1314.09796623491	1276.02052921408	1307.88768600773	1069.13852596851	862.376374956602	640.351649104845	37.64881607807	37.64881607807	37.64881607807	37.64881607807	37.64881607807	37.64881607807
1089	18	-1.88763960145	48.63736055645	7.31700636869092	1505.68973622303	1309.43549779152	1269.97317674171	1299.69609629539	1068.37589162852	860.61872877497	635.148932127705	37.64881607807	37.64881607807	37.64881607807	37.64881607807	37.64881607807	37.64881607807
1090	39	-1.88763960145	50.74569388135	7.68147412436368	2167.81304365289	2086.37520116875	2053.83790676273	2127.98278365947	1793.99860326501	1588.3518699546	1336.14224978774	37.64881607807	37.64881607807	37.64881607807	37.64881607807	37.64881607807	37.64881607807
1091	22	-1.88763960145	50.83736054765	7.75644747767759	2336.58905864969	2233.89867907244	2196.64431729402	2274.82031322641	1917.10389541418	1688.60860275931	1404.90405072878	37.64881607807	37.64881607807	37.64881607807	37.64881607807	37.64881607807	37.64881607807
1092	67	-1.88763960145	50.92902721395	7.80258130398873	2446.91005126944	2378.9134345533	2346.69553014699	2435.36149528411	2062.41321321744	1848.99676306154	1582.0969314718	37.64881607807	37.64881607807	37.64881607807	37.64881607807	37.64881607807	37.64881607807
1093	140	-1.88763960145	51.02069388025	7.8524558335847	2572.04307680107	2572.14807704181	2544.9916192606	2655.74093143745	2235.44223759085	2041.46316919143	1797.95735329637	37.64881607807	37.64881607807	37.64881607807	37.64881607807	37.64881607807	37.64881607807
1094	78	-1.88763960145	51.11236054655	7.9159357994629	2740.60999211098	2597.27243616811	2554.29530660642	2648.84313125808	2249.49830453735	1990.2167950538	1640.53572248699	37.64881607807	37.64881607807	37.64881607807	37.64881607807	37.64881607807	37.64881607807
1095	100	-1.88763960145	51.20402721285	7.94285721512537	2815.39321132288	2785.88466122934	2752.69128566534	2870.45761546926	2409.47183528429	2180.16882000911	1883.50169776439	37.64881607807	37.64881607807	37.64881607807	37.64881607807	37.64881607807	37.64881607807
1096	189	-1.88763960145	51.29569387915	7.88449224083991	2655.77618895735	2621.18467016204	2595.03702279921	2700.51152733667	2336.27835577302	2161.39616249264	1916.40441450542	37.64881607807	37.64881607807	37.64881607807	37.64881607807	37.64881607807	37.64881607807
1097	215	-1.88763960145	51.38736054545	7.91635869658493	2741.76923329186	2850.94716627088	2838.50344042559	2974.64326849595	2536.40699010977	2411.43558033653	2261.28910679001	37.64881607807	37.64881607807	37.64881607807	37.64881607807	37.64881607807	37.64881607807
1098	202	-1.88763960145	51.47902721175	7.91622140574391	2741.39283932624	2789.47439111912	2771.68630521954	2895.9553279261	2491.88921361367	2348.75965566811	2154.97996787262	37.64881607807	37.64881607807	37.64881607807	37.64881607807	37.64881607807	37.64881607807
1099	138	-1.88763960145	51.57069387805	7.98165201915966	2926.76213959848	3157.85179728366	3132.28396947305	3275.86324867612	2602.83033869806	2409.09686137369	2151.39008461471	37.64881607807	37.64881607807	37.64881607807	37.64881607807	37.64881607807	37.64881607807
1100	85	-1.88763960145	51.66236054435	7.99117491419544	2954.76651799422	3010.06519433019	2970.92740989134	3087.55606532766	2494.04009688255	2244.52403863402	1883.50326499569	37.64881607807	37.64881607807	37.64881607807	37.64881607807	37.64881607807	37.64881607807
1101	151	-1.88763960145	51.75402721065	7.9555475017239	2851.34902028665	2960.59646508397	2932.43692984474	3051.73888293399	2503.39882759139	2310.94045941899	2022.38221301297	37.64881607807	37.64881607807	37.64881607807	37.64881607807	37.64881607807	37.64881607807
1102	228	-1.88763960145	51.84569387695	7.89642632775664	2687.66032845661	2851.47929851798	2835.78701468339	2955.88499474838	2468.96286231971	2347.0305532436	2154.87628638316	37.64881607807	37.64881607807	37.64881607807	37.64881607807	37.64881607807	37.64881607807
1103	242	-1.88763960145	51.93736054325	7.80826264728594	2460.85135244773	2445.6022703238	2423.09035360357	2505.34087234269	2186.99321097386	2051.4538796724	1798.78931734837	37.64881607807	37.64881607807	37.64881607807	37.64881607807	37.64881607807	37.64881607807
1104	79	-1.88763960145	52.02902720955	8.02186161018835	3046.84409266327	3320.1623708911	3283.78760228491	3417.26046623765	2618.43995017287	2381.3263422265	2018.2013258735	37.64881607807	37.64881607807	37.64881607807	37.64881607807	37.64881607807	37.64881607807
1105	385	-1.97930626775	42.58736058065	6.30479698663002	547.190489922664	406.553325325704	371.082364653611	372.42602331014	309.609912736155	219.713272533455	144.928635169893	37.64881607807	37.64881607807	37.64881607807	37.64881607807	37.64881607807	37.64881607807
1106	491	-1.97930626775	42.67902724695	6.45254734366315	634.316057522523	510.676710960848	470.893131494965	477.40543195698	391.69423572138	290.062126955297	202.430559052009	37.64881607807	37.64881607807	37.64881607807	37.64881607807	37.64881607807	37.64881607807
1107	922	-1.97930626775	42.77069391325	6.8352546974968	930.065205840841	815.646100858247	769.397850145892	787.271597131975	683.064523566138	556.284688652546	446.094399510548	37.64881607807	37.64881607807	37.64881607807	37.64881607807	37.64881607807	37.64881607807
1108	1122	-1.97930626775	42.86236057955	6.69064886187439	804.844315543323	849.539698157743	825.181471728327	862.493201371301	733.962873743433	681.468336617112	640.239807484203	37.64881607807	37.64881607807	37.64881607807	37.64881607807	37.64881607807	37.64881607807
1109	1155	-1.97930626775	42.95402724585	6.56618170712324	710.651181768026	783.114007869876	766.509931406407	804.536505488664	681.398042388529	651.48231827309	637.199207381506	37.64881607807	37.64881607807	37.64881607807	37.64881607807	37.64881607807	37.64881607807
1110	290	-1.97930626775	43.04569391215	5.83687835873854	342.707858152421	304.544654897745	287.228333640854	296.737861497023	250.878243195144	203.872931219802	158.236950617657	37.64881607807	37.64881607807	37.64881607807	37.64881607807	37.64881607807	37.64881607807
1111	654	-1.97930626775	43.13736057845	6.05942210370504	428.127951798711	434.163494058025	419.709826640831	440.792283431264	376.302089067757	339.000999106404	302.689596389819	37.64881607807	37.64881607807	37.64881607807	37.64881607807	37.64881607807	37.64881607807
1112	213	-1.97930626775	43.22902724475	5.28273316572882	196.907320894583	190.050367499738	181.560726906996	189.481777372222	158.002884375852	134.727263476933	110.58638769725	37.64881607807	37.64881607807	37.64881607807	37.64881607807	37.64881607807	37.64881607807
1113	15	-1.97930626775	43.32069391105	4.90061598204785	134.37252526071	123.70530378665	117.39788787208	121.485798104136	101.86425549273	84.3861247655671	66.5035028117004	37.64881607807	37.64881607807	37.64881607807	37.64881607807	37.64881607807	37.64881607807
1114	23	-1.97930626775	47.53736056085	7.24241025617264	1397.4581470996	1136.76667478377	1100.15504410224	1133.85920278447	941.329550552003	728.937622457904	514.127486724488	37.64881607807	37.64881607807	37.64881607807	37.64881607807	37.64881607807	37.64881607807
1115	52	-1.97930626775	47.62902722715	7.23764967198614	1390.82124025455	1192.51775437525	1163.74240029506	1208.98090737362	992.484669111294	788.05490728092	584.562117633996	37.64881607807	37.64881607807	37.64881607807	37.64881607807	37.64881607807	37.64881607807
1116	30	-1.97930626775	47.72069389345	7.29669897110872	1475.4214711486	1231.6852294574	1197.09653480094	1238.78047920684	1022.54731994288	801.77587870353	579.244791651015	37.64881607807	37.64881607807	37.64881607807	37.64881607807	37.64881607807	37.64881607807
1117	63	-1.97930626775	47.81236055975	7.31497248251499	1502.63044686107	1284.05754891413	1252.67968782985	1300.11109117741	1073.32239407486	854.68726523754	634.038750413985	37.64881607807	37.64881607807	37.64881607807	37.64881607807	37.64881607807	37.64881607807
1118	74	-1.97930626775	47.90402722605	7.36606614544695	1581.40053105022	1350.54924312535	1317.61198528912	1367.04535039275	1132.22465739324	903.834719174225	672.122348772156	37.64881607807	37.64881607807	37.64881607807	37.64881607807	37.64881607807	37.64881607807
1119	115	-1.97930626775	47.99569389235	7.41912249227521	1667.56956035528	1416.15063447306	1380.57231727602	1429.42869420312	1198.15335214027	962.488526737511	718.699553665166	37.64881607807	37.64881607807	37.64881607807	37.64881607807	37.64881607807	37.64881607807
1120	81	-1.97930626775	48.08736055865	7.41160343719035	1655.07803406217	1384.86205415474	1345.26977619896	1385.62328903187	1168.29880360364	933.186216969666	687.892244930946	37.64881607807	37.64881607807	37.64881607807	37.64881607807	37.64881607807	37.64881607807
1121	61	-1.97930626775	48.17902722495	7.38817369383332	1616.75073320699	1360.99722571376	1323.42314484573	1364.53696369418	1146.32605605871	916.396356636007	677.348637652607	37.64881607807	37.64881607807	37.64881607807	37.64881607807	37.64881607807	37.64881607807
1122	119	-1.97930626775	48.27069389125	7.36183004533334	1574.71572882301	1379.20398510632	1349.34880611359	1398.5257625619	1176.45968949041	965.741828446343	748.546960500052	37.64881607807	37.64881607807	37.64881607807	37.64881607807	37.64881607807	37.64881607807
1123	44	-1.97930626775	48.36236055755	7.3232587910189	1515.13343658527	1286.52803863538	1252.90229985836	1292.67542537878	1085.56661742594	872.39647463628	648.929861759856	37.64881607807	37.64881607807	37.64881607807	37.64881607807	37.64881607807	37.64881607807
1124	78	-1.97930626775	48.45402722385	7.32155627483451	1512.55609199597	1302.26588080022	1271.07033165176	1313.14208683753	1107.86767183698	901.81262122556	684.846813053785	37.64881607807	37.64881607807	37.64881607807	37.64881607807	37.64881607807	37.64881607807
1126	12	-1.97930626775	50.74569388135	7.69544895512356	2198.32053608141	2098.77747347222	2062.82080483389	2135.62837545076	1794.68069895499	1574.766513862	1305.29341292067	37.64881607807	37.64881607807	37.64881607807	37.64881607807	37.64881607807	37.64881607807
1127	48	-1.97930626775	50.83736054765	7.73971487535236	2297.81712541348	2248.10487984397	2218.48501623412	2304.44451369808	1934.1328192715	1729.4552507926	1481.10275999182	37.64881607807	37.64881607807	37.64881607807	37.64881607807	37.64881607807	37.64881607807
1128	80	-1.97930626775	50.92902721395	7.82221485397748	2495.42629666514	2405.94760830119	2371.19311822162	2457.92127949317	2095.88903013087	1877.14183168436	1597.94210255037	37.64881607807	37.64881607807	37.64881607807	37.64881607807	37.64881607807	37.64881607807
1129	105	-1.97930626775	51.02069388025	7.87826860177579	2639.29892398257	2547.69472946644	2510.68928446116	2608.9805593111	2209.3808813275	1975.93002106223	1668.41897194065	37.64881607807	37.64881607807	37.64881607807	37.64881607807	37.64881607807	37.64881607807
1130	190	-1.97930626775	51.11236054655	7.83743950650918	2533.70897573461	2628.51838297382	2613.084425574	2738.47521888309	2305.1842677103	2163.20493944444	2000.15220359288	37.64881607807	37.64881607807	37.64881607807	37.64881607807	37.64881607807	37.64881607807
1131	140	-1.97930626775	51.20402721285	7.90883763485296	2721.22556955498	2699.88690149781	2670.71050506273	2784.05030765954	2362.21681376866	2159.77546940894	1892.94166366728	37.64881607807	37.64881607807	37.64881607807	37.64881607807	37.64881607807	37.64881607807
1132	119	-1.97930626775	51.29569387915	7.9382580906288	2802.4745973653	2789.30549893583	2759.41335518195	2878.66141240832	2429.77156869725	2218.00848693573	1939.31882904383	37.64881607807	37.64881607807	37.64881607807	37.64881607807	37.64881607807	37.64881607807
1133	192	-1.97930626775	51.38736054545	7.91658252087499	2742.38297652675	2872.56220096092	2860.49767733389	3001.75895220107	2534.25025351576	2403.0758935973	2252.00493198655	37.64881607807	37.64881607807	37.64881607807	37.64881607807	37.64881607807	37.64881607807
1134	79	-1.97930626775	51.47902721175	8.00410332906062	2993.21496859487	2938.32682065008	2902.07849981725	3023.42911400386	2549.91479300238	2304.15589279723	1969.75705682181	37.64881607807	37.64881607807	37.64881607807	37.64881607807	37.64881607807	37.64881607807
1135	107	-1.97930626775	51.57069387805	8.00327249402415	2990.7291335297	3229.62328406275	3200.74090881097	3348.89760915142	2631.3367654928	2416.3149607773	2135.27044609232	37.64881607807	37.64881607807	37.64881607807	37.64881607807	37.64881607807	37.64881607807
1136	95	-1.97930626775	51.66236054435	8.00014418345161	2981.38782284028	3057.53663710831	3019.93153564967	3140.64202249346	2535.50393349033	2291.9044879724	1941.16781434255	37.64881607807	37.64881607807	37.64881607807	37.64881607807	37.64881607807	37.64881607807
1137	144	-1.97930626775	51.75402721065	7.95809628180043	2858.62575131501	2920.68629072591	2889.20149343458	3001.25109853356	2477.44689034833	2271.8319350141	1958.05367545676	37.64881607807	37.64881607807	37.64881607807	37.64881607807	37.64881607807	37.64881607807
1138	254	-1.97930626775	51.84569387695	7.84290668693899	2547.59915532242	2667.3016752609	2652.3128975879	2758.98442079833	2342.72673075632	2233.64946782561	2050.41771224932	37.64881607807	37.64881607807	37.64881607807	37.64881607807	37.64881607807	37.64881607807
1139	148	-1.97930626775	51.93736054325	7.94029415752362	2808.18643598609	2825.74916970503	2794.61032826035	2897.27714290746	2431.14224883736	2233.17055318017	1907.6505709226	37.64881607807	37.64881607807	37.64881607807	37.64881607807	37.64881607807	37.64881607807
1140	48	-1.97930626775	52.02902720955	8.03118859957928	3075.39491482319	3254.47149567586	3210.37970622908	3332.05333687331	2568.58060029872	2299.54136202544	1884.87711836653	37.64881607807	37.64881607807	37.64881607807	37.64881607807	37.64881607807	37.64881607807
1141	467	-2.07097293405	42.67902724695	6.40231430722301	603.239505180844	487.208528808285	451.53451745524	459.431438423999	377.461530717557	281.349989201183	198.154234594632	37.64881607807	37.64881607807	37.64881607807	37.64881607807	37.64881607807	37.64881607807
1142	992	-2.07097293405	42.77069391325	6.70101833066698	813.233544307707	770.308981100999	739.204675077009	764.503459887335	658.957974688359	567.559920949696	490.259564883011	37.64881607807	37.64881607807	37.64881607807	37.64881607807	37.64881607807	37.64881607807
1143	1060	-2.07097293405	42.86236057955	6.67117956439701	789.326116539987	828.789947327297	807.498615524314	845.516602977164	715.632403474342	661.652506128943	616.755067341676	37.64881607807	37.64881607807	37.64881607807	37.64881607807	37.64881607807	37.64881607807
1144	763	-2.07097293405	42.95402724585	6.44678234502219	630.669746899683	627.329393625825	601.916741076471	626.792176001828	510.056179612784	438.057104129291	370.157237196767	37.64881607807	37.64881607807	37.64881607807	37.64881607807	37.64881607807	37.64881607807
1145	324	-2.07097293405	43.04569391215	5.80832110400038	333.059483780799	301.958749865456	287.653937584992	298.66252986717	255.113463226591	212.883742805366	169.723215416796	37.64881607807	37.64881607807	37.64881607807	37.64881607807	37.64881607807	37.64881607807
1146	82	-2.07097293405	43.13736057845	5.4327225962029	228.771250042778	191.949792409181	180.64531419281	185.279257663275	158.89281636481	125.985528917097	93.8587355501243	37.64881607807	37.64881607807	37.64881607807	37.64881607807	37.64881607807	37.64881607807
1147	317	-2.07097293405	43.22902724475	5.52439027156767	250.733412113644	233.616170799323	223.853559868671	232.777971355007	199.432465208584	169.93295315412	139.37029866339	37.64881607807	37.64881607807	37.64881607807	37.64881607807	37.64881607807	37.64881607807
1148	35	-2.07097293405	47.53736056085	7.21897411874016	1365.08792401192	1110.21759874876	1078.44400663383	1110.14819960214	946.688064945432	743.801001952875	537.500488224117	37.64881607807	37.64881607807	37.64881607807	37.64881607807	37.64881607807	37.64881607807
1149	16	-2.07097293405	47.62902722715	7.22418152722525	1372.21503523449	1125.11563525287	1094.62682681362	1128.82194947599	957.9374117474	753.80627820481	547.311740497632	37.64881607807	37.64881607807	37.64881607807	37.64881607807	37.64881607807	37.64881607807
1150	34	-2.07097293405	47.72069389345	7.26002219063847	1422.28809833199	1189.00691623352	1160.57947637985	1200.54365257223	1016.00796207325	808.233496149053	598.940310961649	37.64881607807	37.64881607807	37.64881607807	37.64881607807	37.64881607807	37.64881607807
1151	19	-2.07097293405	47.81236055975	7.30987478531723	1494.98998277476	1214.47274026349	1179.82060660089	1214.31765913198	1035.88369218354	814.051314706386	586.432922434471	37.64881607807	37.64881607807	37.64881607807	37.64881607807	37.64881607807	37.64881607807
1152	51	-2.07097293405	47.90402722605	7.3465485217036	1550.83460789446	1278.87422571664	1245.4241788842	1284.12268317028	1097.38486373062	872.442118614457	640.56834474454	37.64881607807	37.64881607807	37.64881607807	37.64881607807	37.64881607807	37.64881607807
1153	137	-2.07097293405	47.99569389235	7.4002046638765	1636.3192911771	1393.32105854767	1363.7575457535	1411.09022197099	1213.2751010842	990.619674761775	760.911260748774	37.64881607807	37.64881607807	37.64881607807	37.64881607807	37.64881607807	37.64881607807
1154	90	-2.07097293405	48.08736055865	7.39847953532582	1633.49886354944	1339.54525227396	1302.43048185725	1335.85933453721	1172.30097624687	942.099929894452	699.85475914684	37.64881607807	37.64881607807	37.64881607807	37.64881607807	37.64881607807	37.64881607807
1155	82	-2.07097293405	48.17902722495	7.39405082132442	1626.28055996027	1337.53765609645	1301.25481010281	1335.14340315067	1171.09665650229	942.654065807965	702.345095503079	37.64881607807	37.64881607807	37.64881607807	37.64881607807	37.64881607807	37.64881607807
1156	100	-2.07097293405	48.27069389125	7.40184977315563	1639.01343069596	1352.22931259086	1316.14943422799	1350.05959677979	1189.10806966119	962.695691774305	722.192836952297	37.64881607807	37.64881607807	37.64881607807	37.64881607807	37.64881607807	37.64881607807
1157	41	-2.07097293405	48.36236055755	7.37373446489685	1593.57383022169	1283.29383499149	1244.22786619483	1271.29688766321	1119.24592516183	891.373561805918	646.634486057343	37.64881607807	37.64881607807	37.64881607807	37.64881607807	37.64881607807	37.64881607807
1158	106	-2.07097293405	48.45402722385	7.36897057733781	1586.00027777686	1318.09898415278	1284.56549778171	1317.79590822261	1164.67623140113	950.468526956893	719.915591522849	37.64881607807	37.64881607807	37.64881607807	37.64881607807	37.64881607807	37.64881607807
1159	64	-2.07097293405	48.54569389015	7.31388868857898	1501.00278727782	1344.25658004696	1307.42156574859	1335.39229132972	1104.17623593796	903.004478227035	685.300910728398	37.64881607807	37.64881607807	37.64881607807	37.64881607807	37.64881607807	37.64881607807
1160	17	-2.07097293405	48.63736055645	7.24915600201717	1406.91691193162	1257.67662893931	1222.6679860265	1248.10748928772	1026.39374470456	834.391829382698	626.507583451321	37.64881607807	37.64881607807	37.64881607807	37.64881607807	37.64881607807	37.64881607807
1161	22	-2.07097293405	50.65402721505	7.70947716545128	2229.37635844358	2034.22623703409	1990.78467300182	2053.00636348527	1765.70891321739	1525.37155002407	1218.38905352716	37.64881607807	37.64881607807	37.64881607807	37.64881607807	37.64881607807	37.64881607807
1162	40	-2.07097293405	50.74569388135	7.67716727603654	2158.49667815958	2067.94147766486	2037.8483068172	2115.6764381038	1792.84537874347	1590.33098103289	1343.08977993203	37.64881607807	37.64881607807	37.64881607807	37.64881607807	37.64881607807	37.64881607807
1163	64	-2.07097293405	50.83736054765	7.73277453690413	2281.92471003421	2211.82402330682	2184.00884016101	2271.19582355087	1927.84643203184	1728.94410572413	1485.6442447916	37.64881607807	37.64881607807	37.64881607807	37.64881607807	37.64881607807	37.64881607807
1164	86	-2.07097293405	50.92902721395	7.82656987559715	2506.31763092156	2376.63471678755	2341.01206971697	2426.65178777509	2092.81133730879	1869.28251570097	1579.13479096066	37.64881607807	37.64881607807	37.64881607807	37.64881607807	37.64881607807	37.64881607807
1165	232	-2.07097293405	51.02069388025	7.77359292335907	2376.99632991217	2457.59913377189	2438.25897091124	2552.18176315073	2157.98998557869	2029.22209754799	1874.87924093108	37.64881607807	37.64881607807	37.64881607807	37.64881607807	37.64881607807	37.64881607807
1166	186	-2.07097293405	51.11236054655	7.84651910654857	2556.8187950461	2678.90044190111	2658.5499854495	2790.31088725721	2317.30135567486	2170.31638728148	2001.65102709439	37.64881607807	37.64881607807	37.64881607807	37.64881607807	37.64881607807	37.64881607807
1167	179	-2.07097293405	51.20402721285	7.87644786065197	2634.49781600732	2787.88435005125	2769.16212135505	2910.95979433971	2406.68777026053	2263.18587808851	2103.23756295375	37.64881607807	37.64881607807	37.64881607807	37.64881607807	37.64881607807	37.64881607807
1168	61	-2.07097293405	51.29569387915	7.96906113743602	2890.14264331253	2812.30422236285	2768.45622058097	2881.37595475349	2397.03741077987	2132.6728837575	1774.97978723197	37.64881607807	37.64881607807	37.64881607807	37.64881607807	37.64881607807	37.64881607807
1169	114	-2.07097293405	51.38736054545	7.97373964804093	2903.69588609238	3030.38863676808	3003.96532348155	3154.78963647614	2585.85356159018	2392.66971350977	2158.70454953503	37.64881607807	37.64881607807	37.64881607807	37.64881607807	37.64881607807	37.64881607807
1170	53	-2.07097293405	51.47902721175	8.00138746907517	2985.09684466766	2880.53423882458	2834.81061038028	2946.79169254111	2467.34004703717	2194.16683602937	1812.27886203825	37.64881607807	37.64881607807	37.64881607807	37.64881607807	37.64881607807	37.64881607807
1171	93	-2.07097293405	51.57069387805	8.00452021371889	2994.46305412995	3129.09832958152	3089.02022300144	3221.14390510688	2564.63429234499	2322.14857001697	1988.79153709466	37.64881607807	37.64881607807	37.64881607807	37.64881607807	37.64881607807	37.64881607807
1172	124	-2.07097293405	51.66236054435	7.98146454162901	2926.2134888912	3072.81047717541	3037.99512050248	3168.27625337144	2551.31438151314	2338.22318637164	2038.48026214157	37.64881607807	37.64881607807	37.64881607807	37.64881607807	37.64881607807	37.64881607807
1173	146	-2.07097293405	51.75402721065	7.97788386567524	2915.75440308929	3050.96879721659	3018.58549086223	3145.62093209674	2564.63022839449	2367.02237252753	2078.40998547811	37.64881607807	37.64881607807	37.64881607807	37.64881607807	37.64881607807	37.64881607807
1174	223	-2.07097293405	51.84569387695	7.89888282333102	2694.27066997214	2875.14808279288	2855.00200328227	2979.47350998516	2477.49462295246	2353.24839678577	2163.83422527254	37.64881607807	37.64881607807	37.64881607807	37.64881607807	37.64881607807	37.64881607807
1175	48	-2.07097293405	51.93736054325	8.06795359102234	3190.56594102274	3374.49385638668	3333.94980063482	3481.92123551233	2745.57597756611	2490.746360097	2131.8012222292	37.64881607807	37.64881607807	37.64881607807	37.64881607807	37.64881607807	37.64881607807
1176	48	-2.07097293405	52.02902720955	8.09072444126857	3264.051327406	3738.66069969654	3696.81982953385	3865.67403900354	2848.53549981775	2598.49612323444	2255.27860289747	37.64881607807	37.64881607807	37.64881607807	37.64881607807	37.64881607807	37.64881607807
1177	1113	-2.16263960035	42.03736058285	6.98933848841166	1085.00349634988	754.57955164474	692.878242845285	693.635395251476	666.946218491373	480.953464494211	345.46504773648	37.64881607807	37.64881607807	37.64881607807	37.64881607807	37.64881607807	37.64881607807
1178	958	-2.16263960035	42.12902724915	6.86885912091105	961.850584380671	648.792857395062	591.176402664241	589.394844900093	552.972294197097	383.542883460334	261.792739358471	37.64881607807	37.64881607807	37.64881607807	37.64881607807	37.64881607807	37.64881607807
1179	709	-2.16263960035	42.22069391545	6.62883183812282	756.597825477143	521.131503742689	472.516753011124	470.929591300533	414.788006891787	280.857407297441	182.947758047319	37.64881607807	37.64881607807	37.64881607807	37.64881607807	37.64881607807	37.64881607807
1180	698	-2.16263960035	42.67902724695	6.654342326271	776.147303503228	665.202417504752	624.288339335683	639.466056573511	534.668896399661	418.707721127645	318.183659602375	37.64881607807	37.64881607807	37.64881607807	37.64881607807	37.64881607807	37.64881607807
1181	745	-2.16263960035	42.77069391325	6.75081287878665	854.753291022255	750.305533261872	707.042441603475	726.388758787977	608.01318768679	485.393239359124	377.056411354914	37.64881607807	37.64881607807	37.64881607807	37.64881607807	37.64881607807	37.64881607807
1182	926	-2.16263960035	42.86236057955	6.64859801323951	771.701651266867	795.314215213579	769.400134617181	804.786020442588	665.300791686149	595.521303529402	529.945460968934	37.64881607807	37.64881607807	37.64881607807	37.64881607807	37.64881607807	37.64881607807
1183	471	-2.16263960035	42.95402724585	6.25641596976559	521.347064041376	488.642617004164	461.423822768154	477.794674825886	376.523012379988	303.719757673794	232.676540839073	37.64881607807	37.64881607807	37.64881607807	37.64881607807	37.64881607807	37.64881607807
1184	224	-2.16263960035	43.04569391215	5.72480179418364	306.372534406669	257.740975383869	242.781919394977	249.231443892584	214.935679709158	171.353845779485	129.073177113151	37.64881607807	37.64881607807	37.64881607807	37.64881607807	37.64881607807	37.64881607807
1185	532	-2.16263960035	43.13736057845	6.02242538875628	412.578045362082	384.275459616764	368.757623795816	383.563396662472	333.160751920916	287.095639796789	239.979193029959	37.64881607807	37.64881607807	37.64881607807	37.64881607807	37.64881607807	37.64881607807
1186	629	-2.16263960035	43.22902724475	5.93075966978419	376.44037560961	370.340685519019	359.143516801798	375.849224723363	327.323980173842	294.246575299227	260.149246976344	37.64881607807	37.64881607807	37.64881607807	37.64881607807	37.64881607807	37.64881607807
1187	27	-2.16263960035	47.53736056085	7.18904140923432	1324.83262440097	1084.307173301	1054.45226001713	1086.74062969465	924.063782236034	727.288532924755	528.009389901658	37.64881607807	37.64881607807	37.64881607807	37.64881607807	37.64881607807	37.64881607807
1188	67	-2.16263960035	47.62902722715	7.22494720965872	1373.26611852856	1157.84460153623	1131.49958557644	1171.32834493649	993.700509176756	796.345420766269	598.176405715855	37.64881607807	37.64881607807	37.64881607807	37.64881607807	37.64881607807	37.64881607807
1189	5	-2.16263960035	47.72069389345	7.25915620411661	1421.05694916487	1149.18014013608	1115.52317237226	1147.57449816877	977.50826650896	764.775397804931	547.272717450692	37.64881607807	37.64881607807	37.64881607807	37.64881607807	37.64881607807	37.64881607807
1190	53	-2.16263960035	47.81236055975	7.31795162540815	1507.11367244687	1245.89343291181	1213.71648493	1252.20618885466	1068.31919635413	849.358886670352	625.419094071043	37.64881607807	37.64881607807	37.64881607807	37.64881607807	37.64881607807	37.64881607807
1191	41	-2.16263960035	47.90402722605	7.36031662316426	1572.33432162078	1274.82537203361	1237.9148710331	1272.78470322736	1091.71463054807	860.938819021174	621.058990012305	37.64881607807	37.64881607807	37.64881607807	37.64881607807	37.64881607807	37.64881607807
1192	160	-2.16263960035	47.99569389235	7.41096734740055	1654.02559058314	1409.59740288028	1379.69389648403	1426.89905015726	1231.75472571496	1009.58085877144	779.909019017889	37.64881607807	37.64881607807	37.64881607807	37.64881607807	37.64881607807	37.64881607807
1193	101	-2.16263960035	48.08736055865	7.39136065555912	1621.91147508929	1353.69915087115	1320.14673038161	1358.35226595122	1187.63658496395	962.690751730926	729.104382335937	37.64881607807	37.64881607807	37.64881607807	37.64881607807	37.64881607807	37.64881607807
1194	102	-2.16263960035	48.17902722495	7.35524499905426	1564.38022012193	1317.92757672666	1287.39646561834	1326.18707691563	1159.31141488153	945.453651401205	724.443044184179	37.64881607807	37.64881607807	37.64881607807	37.64881607807	37.64881607807	37.64881607807
1195	110	-2.16263960035	48.27069389125	7.39041139963142	1620.37259651771	1342.34770707161	1307.38084176989	1341.68516493083	1182.71510024082	960.777478004168	725.31476241084	37.64881607807	37.64881607807	37.64881607807	37.64881607807	37.64881607807	37.64881607807
1196	96	-2.16263960035	48.36236055755	7.32387342400462	1516.0649738206	1275.84217336071	1246.15733029736	1282.15051006767	1125.26883372317	920.242001489187	704.930825673919	37.64881607807	37.64881607807	37.64881607807	37.64881607807	37.64881607807	37.64881607807
1197	66	-2.16263960035	48.45402722385	7.35673395386132	1566.71124653658	1287.51751187443	1252.64710264599	1283.48726423849	1130.35000841921	912.740476638183	678.893182367393	37.64881607807	37.64881607807	37.64881607807	37.64881607807	37.64881607807	37.64881607807
1198	27	-2.16263960035	48.54569389015	7.29893312599064	1478.72147621983	1308.88508184257	1270.33101023161	1295.45130175891	1068.30523840032	864.539138585632	643.759128608662	37.64881607807	37.64881607807	37.64881607807	37.64881607807	37.64881607807	37.64881607807
1200	21	-2.16263960035	50.65402721505	7.70312038507429	2215.24965031591	2028.85720114349	1986.51124297869	2049.65359154998	1759.70147403189	1522.40012330114	1220.78274978519	37.64881607807	37.64881607807	37.64881607807	37.64881607807	37.64881607807	37.64881607807
1201	45	-2.16263960035	50.74569388135	7.70986482399343	2230.24076276866	2106.67745029587	2072.25360754198	2147.05114263116	1832.12212977099	1616.36063420085	1346.688908928	37.64881607807	37.64881607807	37.64881607807	37.64881607807	37.64881607807	37.64881607807
1202	83	-2.16263960035	50.83736054765	7.81074323936817	2466.96329831636	2294.92005340184	2254.26660785333	2330.36800313999	2021.52074875109	1786.53708141655	1477.30367656556	37.64881607807	37.64881607807	37.64881607807	37.64881607807	37.64881607807	37.64881607807
1203	190	-2.16263960035	50.92902721395	7.71029820978257	2231.20752689738	2284.6527215392	2276.96999054058	2384.34245633959	2042.12597208993	1927.64128612944	1805.22754321415	37.64881607807	37.64881607807	37.64881607807	37.64881607807	37.64881607807	37.64881607807
1204	184	-2.16263960035	51.02069388025	7.8048663076982	2452.50764263633	2576.54982151904	2556.76046159098	2684.46383478293	2221.01194896341	2077.17215382331	1915.85233579455	37.64881607807	37.64881607807	37.64881607807	37.64881607807	37.64881607807	37.64881607807
1205	193	-2.16263960035	51.11236054655	7.84161204285733	2544.30305525215	2665.1043849933	2645.21592269847	2775.93796883762	2310.49397852863	2167.31162853558	2002.72889502806	37.64881607807	37.64881607807	37.64881607807	37.64881607807	37.64881607807	37.64881607807
1206	121	-2.16263960035	51.20402721285	7.92023828855291	2752.4268394014	2717.7622751779	2681.2547511424	2793.72301554503	2344.39055606896	2121.53388671498	1822.23092825	37.64881607807	37.64881607807	37.64881607807	37.64881607807	37.64881607807	37.64881607807
1207	98	-2.16263960035	51.29569387915	7.9613738517967	2868.01046844048	2995.14584989288	2967.24634671493	3117.49613432284	2536.16053913241	2333.35717189193	2091.84528915385	37.64881607807	37.64881607807	37.64881607807	37.64881607807	37.64881607807	37.64881607807
1208	48	-2.16263960035	51.38736054545	8.00081851002374	2983.39892986627	2940.29047131203	2897.32135169708	3021.08633256506	2494.13375455453	2226.86514650913	1870.909959726	37.64881607807	37.64881607807	37.64881607807	37.64881607807	37.64881607807	37.64881607807
1209	110	-2.16263960035	51.47902721175	7.97223173501496	2899.32066479791	2890.0682566554	2855.02670839657	2978.4005191463	2498.56965707363	2277.66989029522	1974.13831789595	37.64881607807	37.64881607807	37.64881607807	37.64881607807	37.64881607807	37.64881607807
1210	92	-2.16263960035	51.57069387805	7.99911179215225	2978.3114522743	3060.00402146792	3017.73428349948	3140.16836028119	2522.11189393209	2271.51586329192	1918.45508130554	37.64881607807	37.64881607807	37.64881607807	37.64881607807	37.64881607807	37.64881607807
1211	149	-2.16263960035	51.66236054435	7.96775521059483	2886.37079187683	3053.12799000852	3021.89961163552	3153.41028039429	2551.15365028935	2358.34452982112	2087.41629106061	37.64881607807	37.64881607807	37.64881607807	37.64881607807	37.64881607807	37.64881607807
1212	236	-2.16263960035	51.75402721065	7.9169660296939	2743.43490628237	3131.38779301706	3121.74354103293	3285.91946888617	2639.1681834665	2561.25618613489	2488.39019624694	37.64881607807	37.64881607807	37.64881607807	37.64881607807	37.64881607807	37.64881607807
1213	54	-2.16263960035	51.84569387695	8.05469180347109	3148.53266756439	3302.84454567963	3260.98137459592	3402.45956608568	2691.99208743442	2433.76435565964	2070.13147708647	37.64881607807	37.64881607807	37.64881607807	37.64881607807	37.64881607807	37.64881607807
1214	19	-2.16263960035	51.93736054325	8.09320951482128	3272.17282211071	3444.13468762479	3398.98145790681	3548.76367466072	2776.84083195338	2496.37478278827	2106.52436451967	37.64881607807	37.64881607807	37.64881607807	37.64881607807	37.64881607807	37.64881607807
1215	34	-2.16263960035	52.02902720955	8.08865170326886	3257.29281092334	3703.83765132049	3659.38987895911	3823.54063276842	2815.58673159416	2554.04518927408	2193.21953467994	37.64881607807	37.64881607807	37.64881607807	37.64881607807	37.64881607807	37.64881607807
1216	1160	-2.25430626665	42.03736058285	6.9360833162675	1028.73309188811	686.879730065713	629.775675670018	628.093778577347	621.96028514412	442.237539140194	317.862447190871	37.64881607807	37.64881607807	37.64881607807	37.64881607807	37.64881607807	37.64881607807
1217	944	-2.25430626665	42.12902724915	6.9069107092765	999.15578684297	717.197647206331	657.051118612317	658.901735607453	599.686322145113	427.011768576527	297.454855917528	37.64881607807	37.64881607807	37.64881607807	37.64881607807	37.64881607807	37.64881607807
1218	908	-2.25430626665	42.22069391545	6.88718653260338	979.641347364424	691.564021335237	632.150052162183	632.871444830536	575.444802390616	402.877899450961	278.00335207419	37.64881607807	37.64881607807	37.64881607807	37.64881607807	37.64881607807	37.64881607807
1219	691	-2.25430626665	42.31236058175	6.68886828578128	803.412504099298	645.901287674096	594.294250394495	601.278560211204	493.657907053702	356.826897189846	246.646028096686	37.64881607807	37.64881607807	37.64881607807	37.64881607807	37.64881607807	37.64881607807
1220	571	-2.25430626665	42.58736058065	6.56266853271986	708.158920663839	569.606625840225	528.585161508443	537.684877053569	448.261633885863	335.802976754511	239.796891589818	37.64881607807	37.64881607807	37.64881607807	37.64881607807	37.64881607807	37.64881607807
1221	592	-2.25430626665	42.67902724695	6.66936051076324	787.891595130714	613.214681645597	567.12722587967	574.800703640169	486.391432576507	360.092041252742	253.464413657206	37.64881607807	37.64881607807	37.64881607807	37.64881607807	37.64881607807	37.64881607807
1222	798	-2.25430626665	42.77069391325	6.83999206713026	934.481721578032	776.50329742942	727.942529082415	742.901532502585	640.561052399002	502.245567032875	382.663355077631	37.64881607807	37.64881607807	37.64881607807	37.64881607807	37.64881607807	37.64881607807
1223	578	-2.25430626665	42.86236057955	6.53921355735318	691.742348378457	603.487946543785	565.950470029322	581.220967323693	474.714511436126	371.98992096832	278.614487777764	37.64881607807	37.64881607807	37.64881607807	37.64881607807	37.64881607807	37.64881607807
1224	721	-2.25430626665	42.95402724585	6.55976115840066	706.103027677397	685.324374435578	653.908872406735	679.777727044507	551.776265188684	466.272221827299	381.972725474153	37.64881607807	37.64881607807	37.64881607807	37.64881607807	37.64881607807	37.64881607807
1225	217	-2.25430626665	43.04569391215	5.82390235513378	338.289607362765	275.396465333447	258.139069103361	263.846854279818	228.581373746334	178.812856559149	131.486461204384	37.64881607807	37.64881607807	37.64881607807	37.64881607807	37.64881607807	37.64881607807
1226	455	-2.25430626665	43.13736057845	5.99406840427775	401.042900060063	364.196786084772	347.726296095859	360.665531460219	312.315825245744	263.703962867678	214.074414124872	37.64881607807	37.64881607807	37.64881607807	37.64881607807	37.64881607807	37.64881607807
1227	79	-2.25430626665	43.22902724475	5.31403028230463	203.167402548111	174.285127497578	164.653035833476	169.267174776683	145.06946442024	116.76737403582	88.4766494927463	37.64881607807	37.64881607807	37.64881607807	37.64881607807	37.64881607807	37.64881607807
1228	30	-2.25430626665	47.53736056085	7.15977071471659	1286.61589699289	1053.57351220955	1024.62033341334	1055.74560747302	898.91770590061	708.415233282291	515.396812860189	37.64881607807	37.64881607807	37.64881607807	37.64881607807	37.64881607807	37.64881607807
1229	56	-2.25430626665	47.62902722715	7.20490469894029	1346.01640613813	1137.72948960751	1112.38615182118	1152.32570881284	975.149223962133	781.144088802431	587.345997208379	37.64881607807	37.64881607807	37.64881607807	37.64881607807	37.64881607807	37.64881607807
1230	78	-2.25430626665	47.72069389345	7.27673259333336	1446.25479407429	1213.77880778971	1185.2377280636	1225.50541912558	1044.16879378798	837.407463077603	627.69524537337	37.64881607807	37.64881607807	37.64881607807	37.64881607807	37.64881607807	37.64881607807
1231	46	-2.25430626665	47.81236055975	7.26616086856799	1431.04592011227	1206.96047282301	1179.85850372869	1221.69079136	1034.8911830216	828.862580875429	621.043223582194	37.64881607807	37.64881607807	37.64881607807	37.64881607807	37.64881607807	37.64881607807
1232	64	-2.25430626665	47.90402722605	7.34843345035006	1553.76057722818	1279.2523850453	1245.32534339488	1283.15744195292	1099.9734070649	875.790383956332	643.757457216432	37.64881607807	37.64881607807	37.64881607807	37.64881607807	37.64881607807	37.64881607807
1233	169	-2.25430626665	47.99569389235	7.31891229207561	1508.56220198168	1352.42242646621	1335.22053474078	1392.97650182928	1185.56487311953	993.771840076542	804.353144073153	37.64881607807	37.64881607807	37.64881607807	37.64881607807	37.64881607807	37.64881607807
1234	65	-2.25430626665	48.08736055865	7.34670825456869	1551.08234693517	1284.48697166266	1251.19726268698	1286.27625351191	1121.16400766606	901.512367794444	674.415294172977	37.64881607807	37.64881607807	37.64881607807	37.64881607807	37.64881607807	37.64881607807
1235	92	-2.25430626665	48.17902722495	7.36422110351219	1578.48547078594	1308.34017158094	1274.46101010262	1309.04001917225	1148.24205166261	928.967571600474	699.50637427505	37.64881607807	37.64881607807	37.64881607807	37.64881607807	37.64881607807	37.64881607807
1236	144	-2.25430626665	48.27069389125	7.32455170337317	1517.09363823521	1306.35645099955	1280.67394095173	1322.5285632088	1159.99240368216	962.891951241436	759.753091904858	37.64881607807	37.64881607807	37.64881607807	37.64881607807	37.64881607807	37.64881607807
1237	59	-2.25430626665	48.36236055755	7.34414255574459	1547.10783765873	1266.77245081038	1231.64912775971	1261.75397677129	1109.30185274713	892.095170225696	660.484710408328	37.64881607807	37.64881607807	37.64881607807	37.64881607807	37.64881607807	37.64881607807
1238	83	-2.25430626665	48.45402722385	7.29251148519896	1469.25608227592	1234.26602159781	1205.26991773896	1239.17381537605	1088.54330427665	889.878449358102	679.085005611419	37.64881607807	37.64881607807	37.64881607807	37.64881607807	37.64881607807	37.64881607807
1239	57	-2.25430626665	48.54569389015	7.27412547151117	1442.48914252932	1293.46904778905	1258.25425357345	1285.18315097261	1061.61537677578	868.186561073379	659.404197209426	37.64881607807	37.64881607807	37.64881607807	37.64881607807	37.64881607807	37.64881607807
1240	36	-2.25430626665	48.63736055645	7.25937166929896	1421.36317044837	1256.9911781676	1220.10298475526	1243.54429028136	1031.82202854997	838.54246607367	627.020057129297	37.64881607807	37.64881607807	37.64881607807	37.64881607807	37.64881607807	37.64881607807
1241	102	-2.25430626665	50.65402721505	7.61180781776049	2021.93007676916	1948.95851643277	1923.6896554789	1997.05328071813	1711.51313406888	1538.81053275945	1326.91820308023	37.64881607807	37.64881607807	37.64881607807	37.64881607807	37.64881607807	37.64881607807
1242	57	-2.25430626665	50.74569388135	7.72206828695029	2257.62416966026	2127.67362214428	2092.62023503971	2167.30546801225	1856.26100985851	1639.658410938	1366.40476898234	37.64881607807	37.64881607807	37.64881607807	37.64881607807	37.64881607807	37.64881607807
1243	128	-2.25430626665	50.83736054765	7.77638765978336	2383.64869961584	2281.13344772805	2250.748312989	2334.83477778597	2023.18202848584	1826.71199076811	1573.40369486435	37.64881607807	37.64881607807	37.64881607807	37.64881607807	37.64881607807	37.64881607807
1244	45	-2.25430626665	50.92902721395	7.84518208191654	2553.40254964851	2396.45900098898	2355.80965569598	2439.9020671047	2091.90739696359	1844.72913535156	1524.72115538732	37.64881607807	37.64881607807	37.64881607807	37.64881607807	37.64881607807	37.64881607807
1245	80	-2.25430626665	51.02069388025	7.85268845697921	2572.64146378912	2604.02370708686	2570.60182919311	2689.21483664743	2195.98639042755	1978.82984100837	1712.2532826609	37.64881607807	37.64881607807	37.64881607807	37.64881607807	37.64881607807	37.64881607807
1246	211	-2.25430626665	51.11236054655	7.81094647631949	2467.46472736886	2649.40969960232	2635.91756494005	2775.20187848331	2296.37972156027	2183.00280262495	2071.72130379237	37.64881607807	37.64881607807	37.64881607807	37.64881607807	37.64881607807	37.64881607807
1247	125	-2.25430626665	51.20402721285	7.92513951492835	2765.95021992623	2899.28849712196	2874.04574287288	3020.2707616579	2467.00204410548	2282.36938260495	2066.64138627399	37.64881607807	37.64881607807	37.64881607807	37.64881607807	37.64881607807	37.64881607807
1248	60	-2.25430626665	51.29569387915	7.97323124986162	2902.22002758428	2865.52806606436	2824.00752443739	2945.17453715965	2432.5062939486	2174.77590699602	1834.21852367601	37.64881607807	37.64881607807	37.64881607807	37.64881607807	37.64881607807	37.64881607807
1249	107	-2.25430626665	51.38736054545	7.9695241289391	2891.48106461401	2913.73849669917	2879.86040783017	3009.39269633814	2502.67630759257	2283.34730335372	1993.60101498492	37.64881607807	37.64881607807	37.64881607807	37.64881607807	37.64881607807	37.64881607807
1250	134	-2.25430626665	51.47902721175	7.95285551780887	2843.68355686919	2815.8690801337	2781.69145487003	2898.06796051812	2456.60296512083	2246.79774157307	1950.4251604356	37.64881607807	37.64881607807	37.64881607807	37.64881607807	37.64881607807	37.64881607807
1251	129	-2.25430626665	51.57069387805	7.97522091764524	2908.00022970825	3057.19846844555	3022.09717938478	3152.31324536937	2533.22404461251	2319.4312464475	2023.22538707292	37.64881607807	37.64881607807	37.64881607807	37.64881607807	37.64881607807	37.64881607807
1252	186	-2.25430626665	51.66236054435	7.95908024364214	2861.43991426146	3137.12374934728	3114.60987749782	3263.77833036905	2623.22566960551	2474.83523677292	2282.35850172979	37.64881607807	37.64881607807	37.64881607807	37.64881607807	37.64881607807	37.64881607807
1253	173	-2.25430626665	51.75402721065	7.9741384058668	2904.85398843674	3306.3331888349	3289.59800588344	3463.72980532075	2725.8477259451	2599.35383741692	2460.29820891101	37.64881607807	37.64881607807	37.64881607807	37.64881607807	37.64881607807	37.64881607807
1254	17	-2.25430626665	51.84569387695	8.08490356786436	3245.10688792677	3482.04152589821	3438.73956907547	3599.3571689673	2777.478814616	2503.91124824614	2140.49078736709	37.64881607807	37.64881607807	37.64881607807	37.64881607807	37.64881607807	37.64881607807
1255	26	-2.25430626665	51.93736054325	8.07492839879133	3212.89731311826	3340.0632954902	3294.58426071241	3434.00479863351	2712.24447544359	2434.13676848532	2040.70614152749	37.64881607807	37.64881607807	37.64881607807	37.64881607807	37.64881607807	37.64881607807
1256	13	-2.25430626665	52.02902720955	8.0786755087453	3224.95897669818	3492.87303617344	3440.91177157441	3576.76696320423	2690.29968986499	2397.55866297648	1975.33423808619	37.64881607807	37.64881607807	37.64881607807	37.64881607807	37.64881607807	37.64881607807
1257	1403	-2.34597293295	41.94569391655	6.8002804563125	898.099133904747	666.918834360388	624.189264717688	630.59749777186	641.828856292714	491.391790332973	398.769847882264	37.64881607807	37.64881607807	37.64881607807	37.64881607807	37.64881607807	37.64881607807
1258	1219	-2.34597293295	42.03736058285	6.96662523221926	1060.63729932357	766.880811048754	710.472087917133	713.905038907127	696.110897301519	521.616041440206	393.939984360641	37.64881607807	37.64881607807	37.64881607807	37.64881607807	37.64881607807	37.64881607807
1259	1305	-2.34597293295	42.12902724915	6.90941460628705	1001.66070475024	720.34857089903	669.992233613612	673.051932157438	675.684353002389	512.602540552324	399.800178155093	37.64881607807	37.64881607807	37.64881607807	37.64881607807	37.64881607807	37.64881607807
1260	1022	-2.34597293295	42.22069391545	6.99130056770612	1087.13444911	782.331045712274	719.302968622957	722.006936600112	670.258564918226	483.24011249928	345.655289263296	37.64881607807	37.64881607807	37.64881607807	37.64881607807	37.64881607807	37.64881607807
1261	836	-2.34597293295	42.31236058175	6.91076862603013	1003.01789174198	777.899315616975	715.984259678746	722.992655630783	621.384781175644	450.58628301578	316.674526266313	37.64881607807	37.64881607807	37.64881607807	37.64881607807	37.64881607807	37.64881607807
1262	743	-2.34597293295	42.58736058065	6.74340129567675	848.441634543067	713.278107080477	668.121197027882	683.072310766061	578.243707443115	451.438591995122	340.810881951819	37.64881607807	37.64881607807	37.64881607807	37.64881607807	37.64881607807	37.64881607807
1263	561	-2.34597293295	42.67902724695	6.61821219027361	748.605535770207	571.494803642168	527.142880911551	532.967882932445	451.95397604864	330.682014819267	229.451906019091	37.64881607807	37.64881607807	37.64881607807	37.64881607807	37.64881607807	37.64881607807
1264	1087	-2.34597293295	42.77069391325	6.76528090025703	867.209773027605	849.396729417786	820.761337790585	852.07349006397	741.020377636521	660.854406841826	594.5891468776	37.64881607807	37.64881607807	37.64881607807	37.64881607807	37.64881607807	37.64881607807
1265	611	-2.34597293295	42.86236057955	6.51236789602076	673.419117621801	606.220081002376	571.329119716896	588.758750697974	479.071146049843	382.608454076556	293.965809678431	37.64881607807	37.64881607807	37.64881607807	37.64881607807	37.64881607807	37.64881607807
1266	1133	-2.34597293295	42.95402724585	6.53595402373872	689.491261680822	748.585154584718	735.326662740405	771.790806159379	659.130172321156	629.025099438965	614.123395262149	37.64881607807	37.64881607807	37.64881607807	37.64881607807	37.64881607807	37.64881607807
1267	660	-2.34597293295	43.04569391215	6.38326941231868	591.859580897277	528.939546948675	505.160373657062	522.086267039165	462.276791093993	392.252575922065	323.803730693676	37.64881607807	37.64881607807	37.64881607807	37.64881607807	37.64881607807	37.64881607807
1268	371	-2.34597293295	43.13736057845	5.97599150738243	393.858421088682	344.027211030171	326.23819412068	336.705145876118	291.256024590014	238.877106362389	187.138874137185	37.64881607807	37.64881607807	37.64881607807	37.64881607807	37.64881607807	37.64881607807
1269	317	-2.34597293295	43.22902724475	5.57198679582502	262.956020516814	245.635011223643	235.373774942392	244.980134574372	209.420738745805	178.51278156654	146.431827341842	37.64881607807	37.64881607807	37.64881607807	37.64881607807	37.64881607807	37.64881607807
1270	69	-2.34597293295	47.53736056085	7.1350927630022	1255.25342443636	1050.28002755127	1024.90682294797	1058.9394569789	902.00614804849	721.231127136539	538.88631971037	37.64881607807	37.64881607807	37.64881607807	37.64881607807	37.64881607807	37.64881607807
1271	17	-2.34597293295	47.62902722715	7.21772282471459	1363.38086588677	1095.54637346796	1062.11287983391	1090.97288762753	933.047208610582	729.124770305175	520.139524443151	37.64881607807	37.64881607807	37.64881607807	37.64881607807	37.64881607807	37.64881607807
1272	79	-2.34597293295	47.72069389345	7.25569705291246	1416.14979050304	1184.66711282323	1156.13308406694	1194.41414368068	1019.73768982393	817.321343551463	611.406879399726	37.64881607807	37.64881607807	37.64881607807	37.64881607807	37.64881607807	37.64881607807
1273	35	-2.34597293295	47.81236055975	7.26166033721772	1424.61992412975	1175.41893001931	1144.75470644502	1180.666709126	1006.2022570339	798.102911740211	585.316423253882	37.64881607807	37.64881607807	37.64881607807	37.64881607807	37.64881607807	37.64881607807
1274	96	-2.34597293295	47.90402722605	7.27451684439785	1443.05380415846	1253.52258034991	1231.29329410477	1279.77827887024	1085.04113025455	887.156542002733	688.910082349086	37.64881607807	37.64881607807	37.64881607807	37.64881607807	37.64881607807	37.64881607807
1275	85	-2.34597293295	47.99569389235	7.28098360379812	1452.41592457553	1257.88687711907	1235.09476103996	1282.95426994888	1088.56959579553	888.921340383229	687.797116213524	37.64881607807	37.64881607807	37.64881607807	37.64881607807	37.64881607807	37.64881607807
1276	85	-2.34597293295	48.08736055865	7.33464484201013	1532.48340955094	1281.67581709175	1250.43777381731	1287.19770680635	1122.78952552562	909.33322035651	689.549425662102	37.64881607807	37.64881607807	37.64881607807	37.64881607807	37.64881607807	37.64881607807
1277	128	-2.34597293295	48.17902722495	7.35261648211208	1560.27361970812	1314.66968299212	1284.03330120821	1321.73863960909	1161.19276503033	951.10303045694	732.655405795444	37.64881607807	37.64881607807	37.64881607807	37.64881607807	37.64881607807	37.64881607807
1278	145	-2.34597293295	48.27069389125	7.39308824221682	1624.71588945054	1352.59668121718	1318.16199209114	1352.74480793766	1198.40385083922	980.922492689259	748.905028463981	37.64881607807	37.64881607807	37.64881607807	37.64881607807	37.64881607807	37.64881607807
1279	53	-2.34597293295	48.36236055755	7.32110334028871	1511.87115821623	1240.81797750145	1206.91784059846	1236.96908204264	1086.05656332631	873.706985743074	647.87758105961	37.64881607807	37.64881607807	37.64881607807	37.64881607807	37.64881607807	37.64881607807
1280	90	-2.34597293295	48.45402722385	7.3114464349497	1497.34143057375	1245.42624118711	1213.97315512352	1245.61710767997	1098.78193178679	895.492237430319	678.222309349415	37.64881607807	37.64881607807	37.64881607807	37.64881607807	37.64881607807	37.64881607807
1281	70	-2.34597293295	48.54569389015	7.26845790276085	1434.33685977577	1288.15075595941	1253.52763971229	1280.53709885356	1060.38901591983	869.853169588036	663.88624748724	37.64881607807	37.64881607807	37.64881607807	37.64881607807	37.64881607807	37.64881607807
1282	51	-2.34597293295	48.63736055645	7.1938201883858	1331.17885847395	1211.23212449808	1181.17192978913	1208.30754912878	995.031308181934	819.882231589732	631.540020526608	37.64881607807	37.64881607807	37.64881607807	37.64881607807	37.64881607807	37.64881607807
1283	115	-2.34597293295	50.65402721505	7.57448289018355	1947.85274841686	1911.51611687298	1891.60773359257	1968.51758732546	1679.84991867902	1526.47047803052	1344.55132898031	37.64881607807	37.64881607807	37.64881607807	37.64881607807	37.64881607807	37.64881607807
1284	74	-2.34597293295	50.74569388135	7.74804049486404	2317.02773565617	2169.2774239789	2132.14301565087	2205.93608038402	1901.78776548014	1680.20719875434	1395.95985024399	37.64881607807	37.64881607807	37.64881607807	37.64881607807	37.64881607807	37.64881607807
1285	131	-2.34597293295	50.83736054765	7.78254630869887	2398.37405269148	2272.77939668304	2239.66527673929	2320.13101179652	2020.79947501578	1817.87373008592	1550.84528408683	37.64881607807	37.64881607807	37.64881607807	37.64881607807	37.64881607807	37.64881607807
1286	61	-2.34597293295	50.92902721395	7.83611650090342	2530.35908100973	2398.40184319664	2361.36210825386	2448.74238607885	2098.77263456478	1864.70911997001	1563.37397960397	37.64881607807	37.64881607807	37.64881607807	37.64881607807	37.64881607807	37.64881607807
1287	92	-2.34597293295	51.02069388025	7.84716368399334	2558.46739403952	2655.45012987606	2627.18649520355	2757.8022232178	2233.41436546468	2036.04569236165	1806.26682263389	37.64881607807	37.64881607807	37.64881607807	37.64881607807	37.64881607807	37.64881607807
1288	198	-2.34597293295	51.11236054655	7.82474502489588	2501.74814601708	2704.11093235844	2690.90078417595	2836.60235400487	2330.53398974323	2213.87518887894	2103.33187700432	37.64881607807	37.64881607807	37.64881607807	37.64881607807	37.64881607807	37.64881607807
1289	107	-2.34597293295	51.20402721285	7.92941799453919	2777.80963358565	2739.057428694	2701.0847916691	2814.65097790883	2353.47629946344	2121.70897788908	1811.31170606462	37.64881607807	37.64881607807	37.64881607807	37.64881607807	37.64881607807	37.64881607807
1290	123	-2.34597293295	51.29569387915	7.94199416098999	2812.96442280786	2853.7283761833	2822.25250300142	2951.59289535265	2452.75457573252	2246.72178340017	1979.75702329877	37.64881607807	37.64881607807	37.64881607807	37.64881607807	37.64881607807	37.64881607807
1291	38	-2.34597293295	51.38736054545	8.00905040105229	3008.05930626019	3027.90317137654	2987.91690942397	3125.59554739776	2547.01637029794	2285.56511170538	1949.73312840397	37.64881607807	37.64881607807	37.64881607807	37.64881607807	37.64881607807	37.64881607807
1292	171	-2.34597293295	51.47902721175	7.95614117025194	2853.04227902995	3048.04531454082	3031.72258531958	3191.45010290336	2638.83272079356	2501.40214169469	2348.55383153498	37.64881607807	37.64881607807	37.64881607807	37.64881607807	37.64881607807	37.64881607807
1293	97	-2.34597293295	51.57069387805	8.02433008276922	3054.37443416119	3445.89868703018	3416.7463509236	3597.61400673707	2752.86299001433	2552.69466750396	2320.3323115703	37.64881607807	37.64881607807	37.64881607807	37.64881607807	37.64881607807	37.64881607807
1294	124	-2.34597293295	51.66236054435	8.02036596119069	3042.29048949492	3497.60625390245	3475.58929435872	3666.91091525339	2812.32282084898	2648.02597423316	2471.27097704431	37.64881607807	37.64881607807	37.64881607807	37.64881607807	37.64881607807	37.64881607807
1295	27	-2.34597293295	51.75402721065	8.08226761315335	3236.5641971572	3548.20901099187	3507.98533927571	3681.85176373637	2809.22035267652	2548.65168298214	2218.81906872569	37.64881607807	37.64881607807	37.64881607807	37.64881607807	37.64881607807	37.64881607807
1296	10	-2.34597293295	51.84569387695	8.08548311268702	3246.98811789857	3418.31088012253	3371.52641562508	3520.72838892133	2737.94686622426	2449.99523830558	2059.33961640627	37.64881607807	37.64881607807	37.64881607807	37.64881607807	37.64881607807	37.64881607807
1297	23	-2.34597293295	51.93736054325	8.07327064103325	3207.57552001218	3301.86464906807	3254.8274139465	3388.48581690853	2687.70859021601	2403.29380010393	1997.15427619012	37.64881607807	37.64881607807	37.64881607807	37.64881607807	37.64881607807	37.64881607807
1298	158	-2.34597293295	52.02902720955	7.99380844354464	2962.55823769738	3460.10748173945	3437.59968601304	3599.56426984974	2734.03462399329	2585.69109784012	2383.73993653076	37.64881607807	37.64881607807	37.64881607807	37.64881607807	37.64881607807	37.64881607807
1299	1036	-2.43763959925	41.85402725025	6.79052102809137	889.376831444909	585.102070297199	531.229585595171	529.243084412579	509.98769736952	343.752395648793	233.126754671399	37.64881607807	37.64881607807	37.64881607807	37.64881607807	37.64881607807	37.64881607807
1300	1192	-2.43763959925	41.94569391655	6.87106652704546	963.976124362927	688.975992453121	635.32592078335	638.664280575622	620.111175761893	444.92546099405	330.135653488447	37.64881607807	37.64881607807	37.64881607807	37.64881607807	37.64881607807	37.64881607807
1301	1291	-2.43763959925	42.03736058285	6.92627594992788	1018.69324230467	693.416393481188	640.437552149519	640.040449967761	652.793397710124	481.09887443923	362.069895151359	37.64881607807	37.64881607807	37.64881607807	37.64881607807	37.64881607807	37.64881607807
1302	1530	-2.43763959925	42.12902724915	6.71947318216669	828.380990629446	676.568957939935	645.206507798428	655.565912445554	666.487533083425	563.650930173685	504.020024560743	37.64881607807	37.64881607807	37.64881607807	37.64881607807	37.64881607807	37.64881607807
1303	1105	-2.43763959925	42.22069391545	6.89249811304708	984.858634942035	821.195871285719	770.634569141708	784.303802619223	701.361284450262	549.585184757282	434.00572167074	37.64881607807	37.64881607807	37.64881607807	37.64881607807	37.64881607807	37.64881607807
1304	1183	-2.43763959925	42.31236058175	6.9043155898773	996.5662198488	837.506278934865	789.51233726202	804.333905580626	735.145608322483	589.668825275402	479.522935913802	37.64881607807	37.64881607807	37.64881607807	37.64881607807	37.64881607807	37.64881607807
1305	753	-2.43763959925	42.58736058065	6.71425644813393	824.070799658404	673.564822055753	629.424877422996	640.94902571946	549.593838183655	423.085387248179	316.714270164354	37.64881607807	37.64881607807	37.64881607807	37.64881607807	37.64881607807	37.64881607807
1306	942	-2.43763959925	42.67902724695	6.80783176487097	904.90662797689	828.186066402565	789.000425731598	813.791800535568	699.140953574422	586.96382501668	487.407367693273	37.64881607807	37.64881607807	37.64881607807	37.64881607807	37.64881607807	37.64881607807
1307	753	-2.43763959925	42.77069391325	6.76957718228725	870.943565762003	744.107594792867	699.019615511048	715.860777532149	606.121349093742	478.927458602339	366.814750536596	37.64881607807	37.64881607807	37.64881607807	37.64881607807	37.64881607807	37.64881607807
1308	593	-2.43763959925	42.86236057955	6.55620739885442	703.598160785681	608.331042173936	570.180690205925	584.843013802535	480.426823612704	375.187942770684	280.790416187813	37.64881607807	37.64881607807	37.64881607807	37.64881607807	37.64881607807	37.64881607807
1309	1074	-2.43763959925	42.95402724585	6.62313343333037	752.298685555648	790.22812103824	771.014921838423	806.734725865207	687.103001605398	637.904235828983	599.61395836701	37.64881607807	37.64881607807	37.64881607807	37.64881607807	37.64881607807	37.64881607807
1310	368	-2.43763959925	43.04569391215	6.08869981669442	440.847855341112	363.080420727819	341.323599697842	349.34669130957	305.47025249593	242.480860973539	182.087118725258	37.64881607807	37.64881607807	37.64881607807	37.64881607807	37.64881607807	37.64881607807
1311	216	-2.43763959925	43.13736057845	5.83393499609762	341.700627695403	277.459049359692	260.043380826586	265.635021731493	230.500394388456	180.203076521083	132.422317728552	37.64881607807	37.64881607807	37.64881607807	37.64881607807	37.64881607807	37.64881607807
1312	466	-2.43763959925	43.22902724475	5.96988526080136	391.460752279966	347.998289083554	331.536971318138	342.399989614571	299.319006910747	250.636813174259	201.559192726103	37.64881607807	37.64881607807	37.64881607807	37.64881607807	37.64881607807	37.64881607807
1313	6	-2.43763959925	43.32069391105	5.03766693371853	154.110046321041	135.294050945363	128.29683171926	132.177830239642	112.889032551786	92.0825488597362	70.8581871170206	37.64881607807	37.64881607807	37.64881607807	37.64881607807	37.64881607807	37.64881607807
1314	30	-2.43763959925	47.53736056085	7.05986054602376	1164.28279058652	970.644602127606	946.774205443831	978.006176795507	829.933839916335	659.831302568587	488.789014385127	37.64881607807	37.64881607807	37.64881607807	37.64881607807	37.64881607807	37.64881607807
1315	46	-2.43763959925	47.62902722715	7.15880797909754	1285.37782210585	1078.89872706792	1053.62580051004	1089.8598653322	924.242389617445	738.057972304465	551.15853257494	37.64881607807	37.64881607807	37.64881607807	37.64881607807	37.64881607807	37.64881607807
1316	33	-2.43763959925	47.72069389345	7.24751151517631	1404.60515693009	1143.65454312728	1111.23488500404	1143.59052413294	977.419603665214	770.200265036784	557.628636873812	37.64881607807	37.64881607807	37.64881607807	37.64881607807	37.64881607807	37.64881607807
1317	111	-2.43763959925	47.81236055975	7.2514665192604	1410.1713760163	1217.23381217264	1194.1543774682	1239.34988421994	1054.90105349107	861.412873343342	666.899301416827	37.64881607807	37.64881607807	37.64881607807	37.64881607807	37.64881607807	37.64881607807
1318	35	-2.43763959925	47.90402722605	7.27995563635445	1450.92365542387	1194.35985159318	1162.8230543687	1198.46339162787	1023.71600185837	812.400823796458	594.943901467227	37.64881607807	37.64881607807	37.64881607807	37.64881607807	37.64881607807	37.64881607807
1319	52	-2.43763959925	47.99569389235	7.27410904236779	1442.46544386305	1226.07903803312	1200.24312807538	1243.47593200891	1055.61753465133	851.547626351248	644.510291162074	37.64881607807	37.64881607807	37.64881607807	37.64881607807	37.64881607807	37.64881607807
1320	97	-2.43763959925	48.08736055865	7.30124197577061	1482.13956638477	1254.56464490614	1226.45809274388	1264.79956861652	1102.16870709775	899.012462734945	691.608891593624	37.64881607807	37.64881607807	37.64881607807	37.64881607807	37.64881607807	37.64881607807
1321	135	-2.43763959925	48.17902722495	7.38426090768339	1610.43709334661	1343.20882218608	1309.51160275468	1345.29531687717	1186.65009931437	968.75190486832	739.580269699457	37.64881607807	37.64881607807	37.64881607807	37.64881607807	37.64881607807	37.64881607807
1322	149	-2.43763959925	48.27069389125	7.41350203799547	1658.22335145642	1375.21848180577	1339.27998374297	1373.44651103404	1218.63267227625	996.306974461705	758.24498899054	37.64881607807	37.64881607807	37.64881607807	37.64881607807	37.64881607807	37.64881607807
1323	78	-2.43763959925	48.36236055755	7.36355364500703	1577.43224876329	1288.46700219792	1251.98726574217	1281.48095892035	1131.0207859793	911.168438321705	675.166561152242	37.64881607807	37.64881607807	37.64881607807	37.64881607807	37.64881607807	37.64881607807
1324	70	-2.43763959925	48.45402722385	7.26375208397293	1427.60298705188	1194.59033171771	1165.76415397288	1197.80458396152	1051.76038132855	857.137208759908	650.790305063131	37.64881607807	37.64881607807	37.64881607807	37.64881607807	37.64881607807	37.64881607807
1325	101	-2.43763959925	48.54569389015	7.29042070072538	1466.1873935726	1322.25548158918	1287.87619294692	1316.35839484638	1094.77567566805	904.108102949988	698.257827089299	37.64881607807	37.64881607807	37.64881607807	37.64881607807	37.64881607807	37.64881607807
1326	60	-2.43763959925	48.63736055645	7.11619000591227	1231.74852742921	1143.1035243856	1118.32985259717	1146.76670721603	940.073259325659	782.4060280105	615.165992733808	37.64881607807	37.64881607807	37.64881607807	37.64881607807	37.64881607807	37.64881607807
1327	110	-2.43763959925	50.65402721505	7.56292731849268	1925.47374644419	1895.26194504117	1876.12153147071	1953.35166447148	1663.03308454701	1511.88060867883	1333.96338561488	37.64881607807	37.64881607807	37.64881607807	37.64881607807	37.64881607807	37.64881607807
1328	110	-2.43763959925	50.74569388135	7.68995615014268	2186.2786921176	2108.52872505813	2081.80820070214	2161.94788390962	1857.41043301005	1674.84777570335	1447.80359059655	37.64881607807	37.64881607807	37.64881607807	37.64881607807	37.64881607807	37.64881607807
1329	159	-2.43763959925	50.83736054765	7.77485753694043	2380.004213258	2260.97724754463	2229.70602584355	2309.8218376936	2023.76412939881	1832.80953383801	1578.69950987515	37.64881607807	37.64881607807	37.64881607807	37.64881607807	37.64881607807	37.64881607807
1330	134	-2.43763959925	50.92902721395	7.76054434076868	2346.18137991993	2360.7052570508	2345.20645223074	2451.4011954661	2085.19077693109	1930.46563207545	1751.03528574048	37.64881607807	37.64881607807	37.64881607807	37.64881607807	37.64881607807	37.64881607807
1331	99	-2.43763959925	51.02069388025	7.85827421638071	2587.05182898082	2537.98622067268	2500.17353620261	2603.60848715744	2168.79964548543	1940.9168925912	1642.36475414609	37.64881607807	37.64881607807	37.64881607807	37.64881607807	37.64881607807	37.64881607807
1332	84	-2.43763959925	51.11236054655	7.90983902276065	2723.95193678217	2851.35747014699	2822.96010435858	2968.00464779533	2391.59208613231	2186.20159879891	1949.57277950432	37.64881607807	37.64881607807	37.64881607807	37.64881607807	37.64881607807	37.64881607807
1333	171	-2.43763959925	51.20402721285	7.87898225659154	2641.18314463146	2688.48127360906	2661.70372164856	2782.87152074081	2337.51616123186	2163.65230854064	1939.33525462237	37.64881607807	37.64881607807	37.64881607807	37.64881607807	37.64881607807	37.64881607807
1334	122	-2.43763959925	51.29569387915	7.93582622497301	2795.66763580343	2843.05825105231	2812.22493806195	2942.32173558425	2441.93255544019	2238.41912427718	1976.17946890582	37.64881607807	37.64881607807	37.64881607807	37.64881607807	37.64881607807	37.64881607807
1335	35	-2.43763959925	51.38736054545	7.99596663276802	2968.95890339907	2919.47641796794	2875.49166452366	2998.0771845842	2468.73621864269	2196.04985596475	1833.07833049387	37.64881607807	37.64881607807	37.64881607807	37.64881607807	37.64881607807	37.64881607807
1336	116	-2.43763959925	51.47902721175	7.99837573051021	2976.12003806314	3239.69624932583	3223.00004826253	3405.20998608615	2744.028058805	2584.20578241283	2421.27195868916	37.64881607807	37.64881607807	37.64881607807	37.64881607807	37.64881607807	37.64881607807
1337	64	-2.43763959925	51.57069387805	8.03583496712373	3089.71757835394	3427.95808914978	3392.62909087928	3565.54566564358	2722.0470645989	2490.1939863413	2208.63370126803	37.64881607807	37.64881607807	37.64881607807	37.64881607807	37.64881607807	37.64881607807
1338	30	-2.43763959925	51.66236054435	8.06830948125731	3191.70163436428	3525.92448074364	3486.52395796736	3663.13166273261	2778.32793111191	2522.16515884032	2206.09112626478	37.64881607807	37.64881607807	37.64881607807	37.64881607807	37.64881607807	37.64881607807
1339	4	-2.43763959925	51.75402721065	8.0779940926564	3222.76218631457	3392.50472486987	3344.33753635705	3492.83672916118	2702.73164175983	2408.78843335815	2016.64521536956	37.64881607807	37.64881607807	37.64881607807	37.64881607807	37.64881607807	37.64881607807
1340	40	-2.43763959925	51.84569387695	8.05337539791482	3144.39064855327	3217.09643419194	3170.54769975916	3297.93575410797	2631.75255340415	2353.49179869654	1956.03128277881	37.64881607807	37.64881607807	37.64881607807	37.64881607807	37.64881607807	37.64881607807
1341	49	-2.43763959925	51.93736054325	8.05651629031888	3154.28236753725	3214.41735396745	3168.94861381798	3294.14501884433	2650.49885443246	2378.61162005309	1979.15174783566	37.64881607807	37.64881607807	37.64881607807	37.64881607807	37.64881607807	37.64881607807
1342	47	-2.43763959925	52.02902720955	8.05793333009697	3158.75527952199	3419.73090630857	3372.71235076484	3505.00318356745	2670.29468249326	2401.9533059989	2008.21358944465	37.64881607807	37.64881607807	37.64881607807	37.64881607807	37.64881607807	37.64881607807
1343	1082	-2.52930626555	41.85402725025	6.79426224226505	892.710412584708	608.569848741556	554.927940109032	555.622286000271	533.401473271315	366.356645121153	256.375259210687	37.64881607807	37.64881607807	37.64881607807	37.64881607807	37.64881607807	37.64881607807
1344	1569	-2.52930626555	41.94569391655	6.64632912654679	769.952732459132	590.935236504039	559.472315375571	567.311749148185	598.01476923822	481.226250068248	419.665644251539	37.64881607807	37.64881607807	37.64881607807	37.64881607807	37.64881607807	37.64881607807
1345	1588	-2.52930626555	42.03736058285	6.71952071070649	828.420363303979	616.868559943985	579.707117575431	584.504789870904	618.870137215699	494.834984935239	427.174984033766	37.64881607807	37.64881607807	37.64881607807	37.64881607807	37.64881607807	37.64881607807
1346	1316	-2.52930626555	42.12902724915	6.908933485585	1001.17890096094	812.94896702013	765.870494597101	778.699910070297	747.006625560939	598.954135147073	498.561485034834	37.64881607807	37.64881607807	37.64881607807	37.64881607807	37.64881607807	37.64881607807
1347	1054	-2.52930626555	42.22069391545	6.91586627432965	1008.1439785856	725.93921853148	667.525363986956	671.381668781193	631.609520634422	454.16478434897	332.169439266874	37.64881607807	37.64881607807	37.64881607807	37.64881607807	37.64881607807	37.64881607807
1348	615	-2.52930626555	42.31236058175	6.64857571507244	771.684443926366	554.065845671031	503.522686739181	505.280319172033	433.981990300419	296.587155064829	194.242562871057	37.64881607807	37.64881607807	37.64881607807	37.64881607807	37.64881607807	37.64881607807
1349	629	-2.52930626555	42.58736058065	6.64336933910649	767.677205231628	590.586991579425	548.187268534145	555.772148657805	482.429904920986	358.252867657657	256.296040765064	37.64881607807	37.64881607807	37.64881607807	37.64881607807	37.64881607807	37.64881607807
1350	772	-2.52930626555	42.67902724695	6.84598411289295	940.097988478118	742.551553684019	693.528866118972	705.14646566043	621.887575730752	475.983054801807	354.185307860643	37.64881607807	37.64881607807	37.64881607807	37.64881607807	37.64881607807	37.64881607807
1351	905	-2.52930626555	42.77069391325	6.85973975911011	953.118994677896	846.736238665952	806.737926972517	830.989177658397	727.186432043806	605.741337261871	496.355150408207	37.64881607807	37.64881607807	37.64881607807	37.64881607807	37.64881607807	37.64881607807
1352	637	-2.52930626555	42.86236057955	6.5011532749713	665.909166745754	597.654496446232	567.30389579423	585.640492936481	490.121838814256	398.674491771886	313.146359507225	37.64881607807	37.64881607807	37.64881607807	37.64881607807	37.64881607807	37.64881607807
1353	798	-2.52930626555	42.95402724585	6.56606472832286	710.568055507395	673.009974633202	646.524958963066	670.68206928384	568.981188949106	486.220538297809	408.893227954635	37.64881607807	37.64881607807	37.64881607807	37.64881607807	37.64881607807	37.64881607807
1354	478	-2.52930626555	43.04569391215	6.35319149239039	574.322733839867	469.003610865018	444.31901041548	455.848126833234	411.53422963495	332.228061180368	255.358781956032	37.64881607807	37.64881607807	37.64881607807	37.64881607807	37.64881607807	37.64881607807
1355	255	-2.52930626555	43.13736057845	5.7876387149267	326.241764343495	268.690913268235	254.761338020376	261.633742646749	233.301873635091	187.705537444881	143.220366342402	37.64881607807	37.64881607807	37.64881607807	37.64881607807	37.64881607807	37.64881607807
1356	346	-2.52930626555	43.22902724475	5.85416394388796	348.683259386816	297.926583558521	284.341234069863	293.382500327841	262.232212835074	217.151473091261	171.287041530758	37.64881607807	37.64881607807	37.64881607807	37.64881607807	37.64881607807	37.64881607807
1357	248	-2.52930626555	43.32069391105	5.6690130010814	289.748411844483	241.090014794975	229.087056360921	235.285324095636	210.564109665886	171.26604391374	131.659896399222	37.64881607807	37.64881607807	37.64881607807	37.64881607807	37.64881607807	37.64881607807
1358	10	-2.52930626555	47.53736056085	7.04587867834876	1148.11721847068	914.4615657826	889.946840697138	913.920902290482	813.845426220402	649.048377023856	478.808115626	37.64881607807	37.64881607807	37.64881607807	37.64881607807	37.64881607807	37.64881607807
1359	66	-2.52930626555	47.62902722715	7.1073846567989	1220.9501630794	1003.63856040926	982.036381742969	1013.5565437027	901.386502352739	733.871605530834	562.671010540946	37.64881607807	37.64881607807	37.64881607807	37.64881607807	37.64881607807	37.64881607807
1360	65	-2.52930626555	47.72069389345	7.27290858396567	1440.73486305417	1145.88967756545	1114.39020687139	1143.22153194654	1024.12439671603	821.133649721889	607.234220024076	37.64881607807	37.64881607807	37.64881607807	37.64881607807	37.64881607807	37.64881607807
1361	80	-2.52930626555	47.81236055975	7.25763451972654	1418.89619339903	1162.07811924349	1136.31662140484	1171.84863198976	1045.00501995546	851.349370400373	651.099655236553	37.64881607807	37.64881607807	37.64881607807	37.64881607807	37.64881607807	37.64881607807
1362	110	-2.52930626555	47.90402722605	7.30480843453755	1487.43499338317	1232.02978079209	1206.85248906192	1246.02003098851	1113.12499197464	915.638190443639	709.901715789054	37.64881607807	37.64881607807	37.64881607807	37.64881607807	37.64881607807	37.64881607807
1363	103	-2.52930626555	47.99569389235	7.23716643855666	1390.14931129917	1176.0090696915	1156.63903757183	1198.64732508404	1066.09993461846	886.242773817666	702.541469388769	37.64881607807	37.64881607807	37.64881607807	37.64881607807	37.64881607807	37.64881607807
1364	112	-2.52930626555	48.08736055865	7.26085137391287	1423.46792491314	1168.58422421817	1146.98173643741	1183.65740228354	1091.6117314362	905.552387538136	716.237339568282	37.64881607807	37.64881607807	37.64881607807	37.64881607807	37.64881607807	37.64881607807
1365	161	-2.52930626555	48.17902722495	7.30009524485684	1480.44092525377	1225.38570793656	1203.57198492066	1241.61563360996	1151.02252721684	965.24868650814	773.945661352339	37.64881607807	37.64881607807	37.64881607807	37.64881607807	37.64881607807	37.64881607807
1366	284	-2.52930626555	48.27069389125	7.24697563660131	1403.85266076145	1228.57518692918	1217.80044793673	1264.83766497007	1177.96069132576	1032.87138511505	892.337491260908	37.64881607807	37.64881607807	37.64881607807	37.64881607807	37.64881607807	37.64881607807
1367	148	-2.52930626555	48.36236055755	7.31706178349246	1505.77317603282	1228.73813993068	1203.06124678762	1236.12913446852	1150.78145301021	959.291410668792	754.515745704221	37.64881607807	37.64881607807	37.64881607807	37.64881607807	37.64881607807	37.64881607807
1368	56	-2.52930626555	48.45402722385	7.19573094830751	1333.72485330316	1076.59048855001	1053.25687699575	1081.69144850263	1001.01343342761	823.175014910618	634.36821753839	37.64881607807	37.64881607807	37.64881607807	37.64881607807	37.64881607807	37.64881607807
1369	82	-2.52930626555	48.54569389015	7.17210692923399	1302.58617052773	1168.33078453693	1143.74468669187	1171.55716464551	999.781842377782	834.50146625194	658.471674911409	37.64881607807	37.64881607807	37.64881607807	37.64881607807	37.64881607807	37.64881607807
1370	61	-2.52930626555	50.65402721505	7.5840140715128	1966.5068427258	1914.61728166918	1889.73743968991	1964.4672877453	1652.42219417662	1476.05309753057	1262.91545764508	37.64881607807	37.64881607807	37.64881607807	37.64881607807	37.64881607807	37.64881607807
1371	91	-2.52930626555	50.74569388135	7.77584756534268	2382.36165179961	2226.39836129863	2187.42847942442	2261.57869485969	1948.81998389119	1720.99015891763	1420.87445006733	37.64881607807	37.64881607807	37.64881607807	37.64881607807	37.64881607807	37.64881607807
1372	172	-2.52930626555	50.83736054765	7.73189962149023	2279.92909205781	2265.66930681191	2246.15137426884	2340.72809985434	2007.95200922045	1853.52254984196	1663.13923236787	37.64881607807	37.64881607807	37.64881607807	37.64881607807	37.64881607807	37.64881607807
1373	82	-2.52930626555	50.92902721395	7.7874309469857	2410.11790129127	2400.81774981865	2377.87241841586	2482.01847354558	2082.25552404396	1892.29789713244	1662.7186464045	37.64881607807	37.64881607807	37.64881607807	37.64881607807	37.64881607807	37.64881607807
1374	93	-2.52930626555	51.02069388025	7.8341039230992	2525.27165762149	2786.05952112736	2758.78249885135	2909.31294708274	2247.01126009506	2068.52974105558	1873.76875994726	37.64881607807	37.64881607807	37.64881607807	37.64881607807	37.64881607807	37.64881607807
1375	44	-2.52930626555	51.11236054655	7.91962042672252	2750.72674518214	2921.87773427564	2883.30798840515	3026.87787439878	2349.41180464689	2114.53474459689	1830.14281864519	37.64881607807	37.64881607807	37.64881607807	37.64881607807	37.64881607807	37.64881607807
1376	231	-2.52930626555	51.20402721285	7.84916669969981	2563.59718022034	2934.23871200802	2923.98332593005	3094.93691063871	2460.24983978179	2380.1142376819	2333.1800410488	37.64881607807	37.64881607807	37.64881607807	37.64881607807	37.64881607807	37.64881607807
1377	123	-2.52930626555	51.29569387915	7.94965598266681	2834.59963131497	2939.67337737813	2903.22030307296	3035.20331135987	2454.39401974013	2242.69110237665	1960.43703368859	37.64881607807	37.64881607807	37.64881607807	37.64881607807	37.64881607807	37.64881607807
1378	120	-2.52930626555	51.38736054545	7.96786319896084	2886.68250317264	3159.78697806691	3132.58195676093	3298.94581391234	2601.02924856983	2423.00022612692	2215.44423356609	37.64881607807	37.64881607807	37.64881607807	37.64881607807	37.64881607807	37.64881607807
1379	63	-2.52930626555	51.47902721175	8.0258793339258	3059.11009470253	3426.79311599964	3398.68685373785	3592.89489732451	2755.93710005272	2556.20030538942	2336.04204768058	37.64881607807	37.64881607807	37.64881607807	37.64881607807	37.64881607807	37.64881607807
1380	70	-2.52930626555	51.57069387805	8.0311063965033	3075.1421182918	3599.32258359491	3569.80114216188	3776.19762019603	2802.45522302876	2605.38492914382	2395.95181714322	37.64881607807	37.64881607807	37.64881607807	37.64881607807	37.64881607807	37.64881607807
1381	178	-2.52930626555	51.75402721065	7.98489119814327	2936.25781680749	3439.47337109864	3423.75467892868	3616.70381724242	2801.69932662465	2693.01945750023	2594.62338163958	37.64881607807	37.64881607807	37.64881607807	37.64881607807	37.64881607807	37.64881607807
1382	276	-2.52930626555	51.84569387695	7.8603134363345	2592.33277937163	3005.54488208369	2999.2477936288	3159.36929577034	2555.52583621146	2519.74799536139	2509.72067673484	37.64881607807	37.64881607807	37.64881607807	37.64881607807	37.64881607807	37.64881607807
1383	99	-2.52930626555	51.93736054325	8.04771338696703	3126.63738130217	3444.70729185962	3412.51565958603	3578.42369183075	2803.09450447556	2604.84263079104	2337.48294506181	37.64881607807	37.64881607807	37.64881607807	37.64881607807	37.64881607807	37.64881607807
1384	1049	-2.62097293185	41.85402725025	6.7919654241757	890.662372049153	588.517849831106	534.132345539046	533.274955275488	514.200633255484	347.538766440121	236.926598057022	37.64881607807	37.64881607807	37.64881607807	37.64881607807	37.64881607807	37.64881607807
1385	1150	-2.62097293185	41.94569391655	6.86252455432521	955.776935085843	636.822168854624	581.080723015003	581.434872516951	575.129973164979	396.37159154011	280.928483452619	37.64881607807	37.64881607807	37.64881607807	37.64881607807	37.64881607807	37.64881607807
1386	1549	-2.62097293185	42.03736058285	6.77291535158725	873.855780864457	654.372773100013	614.632545806229	620.081067857098	649.085336855379	518.985092360535	442.630833850836	37.64881607807	37.64881607807	37.64881607807	37.64881607807	37.64881607807	37.64881607807
1387	1343	-2.62097293185	42.12902724915	6.82196336713149	917.785191573184	758.554503136424	717.299508944696	730.172314809574	701.158331962167	569.059671626238	483.83692298357	37.64881607807	37.64881607807	37.64881607807	37.64881607807	37.64881607807	37.64881607807
1388	955	-2.62097293185	42.22069391545	6.84679240568605	940.858170090287	666.646523168723	610.172450129164	612.484398794344	566.937515730881	399.374360942521	282.311892863208	37.64881607807	37.64881607807	37.64881607807	37.64881607807	37.64881607807	37.64881607807
1389	1430	-2.62097293185	42.31236058175	6.73189162098306	838.732329985879	745.674753677685	715.086768363984	732.539244160833	703.932703880303	605.738919937246	555.149939256126	37.64881607807	37.64881607807	37.64881607807	37.64881607807	37.64881607807	37.64881607807
1390	716	-2.62097293185	42.58736058065	6.71068836322612	821.135684559089	643.199200710125	599.546016318969	608.748654633238	533.053741096914	402.570591019127	295.899147426846	37.64881607807	37.64881607807	37.64881607807	37.64881607807	37.64881607807	37.64881607807
1391	687	-2.62097293185	42.67902724695	6.75543223552884	858.710835016497	687.158423542945	641.760386058106	654.004661467225	566.63932862611	433.841883071814	319.243931309427	37.64881607807	37.64881607807	37.64881607807	37.64881607807	37.64881607807	37.64881607807
1392	917	-2.62097293185	42.77069391325	6.80849058542538	905.502995491237	833.058142854244	798.192387902292	825.310660782702	716.492496809401	608.942445533136	511.953300941955	37.64881607807	37.64881607807	37.64881607807	37.64881607807	37.64881607807	37.64881607807
1393	512	-2.62097293185	42.86236057955	6.527100550094	683.413811935684	550.771038432806	513.658318510229	523.967757445788	443.061904373758	335.867036666914	241.855307010701	37.64881607807	37.64881607807	37.64881607807	37.64881607807	37.64881607807	37.64881607807
1394	585	-2.62097293185	42.95402724585	6.51595616866835	675.839869583546	581.782548185201	548.568923684576	563.530814246859	474.049740057928	375.113909415732	285.237118844718	37.64881607807	37.64881607807	37.64881607807	37.64881607807	37.64881607807	37.64881607807
1395	633	-2.62097293185	43.04569391215	6.45499619390046	635.871306058673	543.775463416195	520.041160508115	536.145460514116	486.767889422925	407.624040006754	331.539741227936	37.64881607807	37.64881607807	37.64881607807	37.64881607807	37.64881607807	37.64881607807
1396	209	-2.62097293185	43.13736057845	5.88969804060196	361.296171124882	285.29296650774	268.500397743433	274.304043905571	245.116202857564	192.064791171363	140.676556291917	37.64881607807	37.64881607807	37.64881607807	37.64881607807	37.64881607807	37.64881607807
1397	519	-2.62097293185	43.22902724475	6.03107108290184	416.160533185156	376.41128991419	363.180301793366	377.544629139505	338.3358198273	292.565480461181	245.577177032353	37.64881607807	37.64881607807	37.64881607807	37.64881607807	37.64881607807	37.64881607807
1398	241	-2.62097293185	43.32069391105	5.48223242046982	240.382744180565	209.27607153442	200.370154196339	207.08446791003	184.244757155329	154.002607348072	122.856859662094	37.64881607807	37.64881607807	37.64881607807	37.64881607807	37.64881607807	37.64881607807
1399	5	-2.62097293185	47.53736056085	7.04064709067336	1142.12642691998	900.662892826295	874.85256239623	896.558151414771	800.287348762284	635.27247820552	463.587863042683	37.64881607807	37.64881607807	37.64881607807	37.64881607807	37.64881607807	37.64881607807
1400	12	-2.62097293185	47.62902722715	7.07884458016395	1186.5967087789	951.667559350675	927.405503517983	953.63605815624	848.266769811935	679.157178716056	504.72455149956	37.64881607807	37.64881607807	37.64881607807	37.64881607807	37.64881607807	37.64881607807
1401	129	-2.62097293185	47.72069389345	7.19661631775614	1334.90621543495	1118.02381256594	1097.1101872331	1134.68441961929	1012.42676044978	837.742592444853	659.149549996051	37.64881607807	37.64881607807	37.64881607807	37.64881607807	37.64881607807	37.64881607807
1402	50	-2.62097293185	47.81236055975	7.2542210698645	1414.06111921977	1131.08650365521	1101.37914763054	1131.15212742504	1011.3609456737	812.651236781582	604.023924535258	37.64881607807	37.64881607807	37.64881607807	37.64881607807	37.64881607807	37.64881607807
1403	112	-2.62097293185	47.90402722605	7.28317576603068	1455.60334830986	1204.97036147991	1180.14928649156	1218.04467863503	1089.12912319812	896.140241940919	695.463757182566	37.64881607807	37.64881607807	37.64881607807	37.64881607807	37.64881607807	37.64881607807
1404	98	-2.62097293185	47.99569389235	7.19850756411458	1337.4332408143	1141.64646717558	1124.8159127072	1167.75476951032	1035.92207056017	864.427870416454	691.167227142068	37.64881607807	37.64881607807	37.64881607807	37.64881607807	37.64881607807	37.64881607807
1405	135	-2.62097293185	48.08736055865	7.20437976514395	1345.31002205478	1132.24250373366	1116.55360192745	1157.34017771883	1064.90037238924	897.244312297971	731.150773976097	37.64881607807	37.64881607807	37.64881607807	37.64881607807	37.64881607807	37.64881607807
1406	112	-2.62097293185	48.17902722495	7.28704950644651	1461.25291323891	1189.61783248052	1165.45863841954	1199.95053940264	1110.00156429252	918.001841257108	719.288418244604	37.64881607807	37.64881607807	37.64881607807	37.64881607807	37.64881607807	37.64881607807
1407	181	-2.62097293185	48.27069389125	7.25252272997373	1411.66160098853	1186.25609108589	1168.13825253005	1207.09393379396	1120.1500089713	950.407453443754	776.89190657232	37.64881607807	37.64881607807	37.64881607807	37.64881607807	37.64881607807	37.64881607807
1408	121	-2.62097293185	48.36236055755	7.33804189212791	1537.69818490963	1236.92675883782	1208.098154377	1238.7699981253	1152.70623938643	950.819504505761	733.822779838578	37.64881607807	37.64881607807	37.64881607807	37.64881607807	37.64881607807	37.64881607807
1409	70	-2.62097293185	48.45402722385	7.20375530178291	1344.47018748702	1089.83594466272	1066.87568824562	1096.2625988665	1015.13957201659	837.786440412668	649.861386727358	37.64881607807	37.64881607807	37.64881607807	37.64881607807	37.64881607807	37.64881607807
1412	168	-2.62097293185	50.74569388135	7.61808304873712	2034.65804873408	2063.63020945255	2050.62113331425	2142.6892559656	1818.63340636783	1690.28035070976	1545.12433469049	37.64881607807	37.64881607807	37.64881607807	37.64881607807	37.64881607807	37.64881607807
1413	213	-2.62097293185	50.83736054765	7.6832536869453	2171.67423722813	2204.95470529943	2193.20977324993	2291.46999308603	1968.30536621927	1849.54966326314	1713.46553645044	37.64881607807	37.64881607807	37.64881607807	37.64881607807	37.64881607807	37.64881607807
1414	72	-2.62097293185	50.92902721395	7.8309762873794	2517.38586615274	2417.61381390123	2383.42915503312	2474.8671353336	2104.05985472	1878.47366419615	1587.35469398865	37.64881607807	37.64881607807	37.64881607807	37.64881607807	37.64881607807	37.64881607807
1415	25	-2.62097293185	51.02069388025	7.87028769167901	2618.31874836024	2766.23583603988	2726.9128622882	2860.71448824669	2210.39086453432	1973.9613215782	1689.3739592723	37.64881607807	37.64881607807	37.64881607807	37.64881607807	37.64881607807	37.64881607807
1416	44	-2.62097293185	51.11236054655	7.90122586765898	2700.59086694282	2898.38607107261	2862.12280208221	3008.50415300098	2324.25018735566	2099.44696605529	1832.64220600199	37.64881607807	37.64881607807	37.64881607807	37.64881607807	37.64881607807	37.64881607807
1417	68	-2.62097293185	51.20402721285	7.9297694067638	2778.78596138525	3087.12064455131	3057.99000366446	3229.30189012787	2475.13574177828	2278.3737056466	2062.58865387578	37.64881607807	37.64881607807	37.64881607807	37.64881607807	37.64881607807	37.64881607807
1418	126	-2.62097293185	51.29569387915	7.93624133323888	2796.82838144858	2834.5355426439	2795.2824626514	2913.07789954764	2385.58228727902	2165.22914797182	1859.09132461043	37.64881607807	37.64881607807	37.64881607807	37.64881607807	37.64881607807	37.64881607807
1419	209	-2.62097293185	51.38736054545	7.89833128965922	2692.78509868567	3093.76742707031	3083.93710974238	3265.94676702438	2586.73612833952	2503.66815174134	2453.46823821082	37.64881607807	37.64881607807	37.64881607807	37.64881607807	37.64881607807	37.64881607807
1420	77	-2.62097293185	51.47902721175	8.01929860938295	3039.04502757421	3412.12568708884	3385.79136382145	3579.71147183631	2754.97276710636	2566.07559391503	2360.30644845814	37.64881607807	37.64881607807	37.64881607807	37.64881607807	37.64881607807	37.64881607807
1421	6	-2.62097293185	51.57069387805	8.06773150673408	3189.85744513241	3627.59629504209	3586.22118831533	3781.84351659367	2787.24860593904	2527.23105184053	2222.58403486272	37.64881607807	37.64881607807	37.64881607807	37.64881607807	37.64881607807	37.64881607807
1422	4	-2.62097293185	51.66236054435	8.07783397670806	3222.24621199978	3462.98001565237	3414.07508607558	3573.54984431621	2719.72245668386	2430.26475964465	2052.72522397781	37.64881607807	37.64881607807	37.64881607807	37.64881607807	37.64881607807	37.64881607807
1423	203	-2.62097293185	51.75402721065	7.95652610653724	2854.14072992988	3325.15104400422	3311.24666265313	3494.083950157	2738.55355519626	2645.38166635314	2563.11786576865	37.64881607807	37.64881607807	37.64881607807	37.64881607807	37.64881607807	37.64881607807
1424	97	-2.62097293185	51.84569387695	8.02686788921269	3062.13568939724	3289.44123544073	3252.92174488318	3400.24840094391	2689.86774140899	2473.5995707457	2170.43000792112	37.64881607807	37.64881607807	37.64881607807	37.64881607807	37.64881607807	37.64881607807
1425	63	-2.62097293185	51.93736054325	8.05676538980787	3155.06819553373	3265.00246277451	3220.15363977675	3350.80267574221	2679.8177521698	2421.96254440161	2040.79936677606	37.64881607807	37.64881607807	37.64881607807	37.64881607807	37.64881607807	37.64881607807
1426	1131	-2.71263959815	41.85402725025	6.8035221843335	901.01525110845	650.39633724964	598.209832784581	601.737370721377	571.267883610706	406.535089291774	295.661836363604	37.64881607807	37.64881607807	37.64881607807	37.64881607807	37.64881607807	37.64881607807
1427	1516	-2.71263959815	41.94569391655	6.71968356107496	828.555282850943	622.759519609737	586.539098805601	593.694922872903	621.52010511607	489.934848688604	414.409013223771	37.64881607807	37.64881607807	37.64881607807	37.64881607807	37.64881607807	37.64881607807
1428	1690	-2.71263959815	42.03736058285	6.56941004644363	712.949112174972	576.728713327722	550.577560196576	558.541237372506	589.263170313971	503.448558636033	467.415018007015	37.64881607807	37.64881607807	37.64881607807	37.64881607807	37.64881607807	37.64881607807
1429	1629	-2.71263959815	42.12902724915	6.52766391078483	683.798928882592	588.487256159332	565.768862504176	577.088525735223	587.504590176213	512.636591571172	487.465783607383	37.64881607807	37.64881607807	37.64881607807	37.64881607807	37.64881607807	37.64881607807
1430	1237	-2.71263959815	42.22069391545	6.90987278227529	1002.1197467865	757.965428640738	705.77331559524	712.968706266852	689.710856245036	525.277231278615	413.702221199269	37.64881607807	37.64881607807	37.64881607807	37.64881607807	37.64881607807	37.64881607807
1431	924	-2.71263959815	42.31236058175	6.80622523703705	903.454037417943	769.109648413796	719.915914182891	735.042978751807	632.553308468014	487.597689176285	375.487175428571	37.64881607807	37.64881607807	37.64881607807	37.64881607807	37.64881607807	37.64881607807
1432	772	-2.71263959815	42.58736058065	6.72815028406989	835.600212566208	680.656816158207	638.681626107684	651.213299352158	569.08034688872	441.266469738467	335.367610029539	37.64881607807	37.64881607807	37.64881607807	37.64881607807	37.64881607807	37.64881607807
1433	696	-2.71263959815	42.67902724695	6.78959259522526	888.551487961538	709.413481334043	662.385199072525	674.921327705979	585.765432147648	448.618474656123	329.778051733844	37.64881607807	37.64881607807	37.64881607807	37.64881607807	37.64881607807	37.64881607807
1434	715	-2.71263959815	42.77069391325	6.70897484267357	819.729856488787	698.769485682969	659.178560863852	676.268060802413	579.108546614691	459.641028410279	354.454192376367	37.64881607807	37.64881607807	37.64881607807	37.64881607807	37.64881607807	37.64881607807
1435	508	-2.71263959815	42.86236057955	6.56873561712225	712.468440496827	558.413107203955	518.761976321743	527.50118893981	449.063114165722	335.38290272214	237.337777933254	37.64881607807	37.64881607807	37.64881607807	37.64881607807	37.64881607807	37.64881607807
1436	622	-2.71263959815	42.95402724585	6.68195259787231	797.875522046664	653.087531496534	611.760035348172	624.807754805632	535.049052659611	412.817474456687	306.279125096593	37.64881607807	37.64881607807	37.64881607807	37.64881607807	37.64881607807	37.64881607807
1437	631	-2.71263959815	43.04569391215	6.69240123442005	806.255939109369	662.403624138808	628.523489984103	645.023558088704	588.529364297993	480.980633672099	376.939917811549	37.64881607807	37.64881607807	37.64881607807	37.64881607807	37.64881607807	37.64881607807
1438	357	-2.71263959815	43.13736057845	5.99557724577453	401.648466967015	339.925217183454	323.834290525139	334.054589587623	297.858361191255	244.317895803539	191.551075995387	37.64881607807	37.64881607807	37.64881607807	37.64881607807	37.64881607807	37.64881607807
1439	166	-2.71263959815	43.22902724475	5.61495179407021	274.500146341649	224.118377062011	212.166807747761	217.535900386887	193.70344969396	154.739982959258	116.76799886448	37.64881607807	37.64881607807	37.64881607807	37.64881607807	37.64881607807	37.64881607807
1440	369	-2.71263959815	43.32069391105	5.85257616447831	348.130066577366	297.780119617641	284.461322237414	293.279825412905	262.887583559631	218.093399234064	173.403224773867	37.64881607807	37.64881607807	37.64881607807	37.64881607807	37.64881607807	37.64881607807
1441	72	-2.71263959815	43.41236057735	5.35885172220096	212.480819305951	174.103344719472	164.959491833449	169.017668176526	150.519697820195	120.736551162237	90.8230787653381	37.64881607807	37.64881607807	37.64881607807	37.64881607807	37.64881607807	37.64881607807
1442	14	-2.71263959815	47.53736056085	6.99692856876271	1093.27009244661	874.071303774886	851.101436356856	874.133483233642	778.973929316024	623.109870025618	461.751356650528	37.64881607807	37.64881607807	37.64881607807	37.64881607807	37.64881607807	37.64881607807
1443	2	-2.71263959815	47.62902722715	7.0487871530588	1151.46134916715	916.458245883453	891.821595733069	915.544956191385	815.689252984243	650.539684302273	479.287408592516	37.64881607807	37.64881607807	37.64881607807	37.64881607807	37.64881607807	37.64881607807
1444	130	-2.71263959815	47.72069389345	7.12687896696542	1244.98525688023	1055.47482085041	1038.02671455383	1075.65915601348	957.858039734377	797.669506704424	635.857729598184	37.64881607807	37.64881607807	37.64881607807	37.64881607807	37.64881607807	37.64881607807
1445	117	-2.71263959815	47.81236055975	7.23311079998966	1384.52278542823	1143.3468878258	1119.09708481836	1154.19165635459	1033.17275907072	849.240054829463	657.603009918177	37.64881607807	37.64881607807	37.64881607807	37.64881607807	37.64881607807	37.64881607807
1446	122	-2.71263959815	47.90402722605	7.20591797644764	1347.38098551903	1139.60468547634	1120.49931507693	1160.59406947126	1034.45245635518	861.16639317214	684.275678919229	37.64881607807	37.64881607807	37.64881607807	37.64881607807	37.64881607807	37.64881607807
1447	114	-2.71263959815	47.99569389235	7.26014267172942	1422.45946747688	1189.5303305719	1167.18011278927	1206.31224891848	1077.96996408781	892.694225291927	700.475353294887	37.64881607807	37.64881607807	37.64881607807	37.64881607807	37.64881607807	37.64881607807
1448	126	-2.71263959815	48.08736055865	7.20065038460085	1340.30219288861	1116.7426918375	1099.07567887749	1136.86567592277	1047.56612502589	877.408113016155	706.662839410257	37.64881607807	37.64881607807	37.64881607807	37.64881607807	37.64881607807	37.64881607807
1449	156	-2.71263959815	48.17902722495	7.20829888160568	1350.59279384557	1141.15922761864	1125.71248148524	1166.26612100068	1076.41085369956	912.122420282472	748.621203104213	37.64881607807	37.64881607807	37.64881607807	37.64881607807	37.64881607807	37.64881607807
1450	167	-2.71263959815	48.27069389125	7.33509077592855	1533.1669482779	1250.78827051829	1224.35022390935	1257.97141228833	1172.18459814964	977.712220503968	771.222674383848	37.64881607807	37.64881607807	37.64881607807	37.64881607807	37.64881607807	37.64881607807
1451	215	-2.71263959815	48.36236055755	7.23000552366209	1380.23012799083	1173.95337500562	1157.95642175384	1197.25775597582	1114.53946043884	956.749150907098	795.68495062903	37.64881607807	37.64881607807	37.64881607807	37.64881607807	37.64881607807	37.64881607807
1452	104	-2.71263959815	48.45402722385	7.25675997257375	1417.65584422396	1144.28854854217	1118.41146384242	1146.95708944545	1066.83936270088	881.629284200272	682.534382436666	37.64881607807	37.64881607807	37.64881607807	37.64881607807	37.64881607807	37.64881607807
1453	15	-2.71263959815	51.02069388025	7.87199869336918	2622.80253095003	2743.63876379374	2702.23346357226	2831.31349360903	2191.90631544425	1946.66995837481	1647.82098332502	37.64881607807	37.64881607807	37.64881607807	37.64881607807	37.64881607807	37.64881607807
1454	30	-2.71263959815	51.11236054655	7.91147074443459	2728.40029645165	2876.00196728704	2835.67515212971	2973.92276777109	2307.96279871669	2065.56021597319	1768.97910730682	37.64881607807	37.64881607807	37.64881607807	37.64881607807	37.64881607807	37.64881607807
1455	24	-2.71263959815	51.20402721285	7.94860101823509	2831.61080635497	3102.3853021379	3067.00060299479	3233.90116319706	2461.65864791356	2231.78077631875	1968.93169061147	37.64881607807	37.64881607807	37.64881607807	37.64881607807	37.64881607807	37.64881607807
1456	243	-2.71263959815	51.29569387915	7.85394704139819	2575.88138868288	2957.31707608468	2949.42387772633	3122.3876927311	2494.52894772439	2428.72518738346	2402.46439945163	37.64881607807	37.64881607807	37.64881607807	37.64881607807	37.64881607807	37.64881607807
1457	168	-2.71263959815	51.38736054545	7.94048054179764	2808.70988655623	3275.38214739127	3264.759096027	3466.77366746957	2688.89208607336	2588.48829463652	2527.17957073871	37.64881607807	37.64881607807	37.64881607807	37.64881607807	37.64881607807	37.64881607807
1458	9	-2.71263959815	51.47902721175	8.04251876471843	3110.43779299647	3324.46724495013	3282.82973208487	3449.84927694211	2663.73970122154	2401.52328582563	2075.4032133303	37.64881607807	37.64881607807	37.64881607807	37.64881607807	37.64881607807	37.64881607807
1459	118	-2.71263959815	51.66236054435	8.00437299995831	2994.02226040909	3463.67225808184	3438.84198261996	3628.95396001405	2763.88370520158	2599.24380936401	2421.09922808463	37.64881607807	37.64881607807	37.64881607807	37.64881607807	37.64881607807	37.64881607807
1460	267	-2.71263959815	51.75402721065	7.88079472973798	2645.97455899921	3196.61183429498	3195.29319713113	3384.97494172022	2662.4253263002	2645.00228610758	2696.92266762423	37.64881607807	37.64881607807	37.64881607807	37.64881607807	37.64881607807	37.64881607807
1461	193	-2.71263959815	51.84569387695	7.9779906183241	2916.06568421	3526.93230192083	3519.58023549161	3732.05551606812	2866.83674684644	2800.69519461104	2784.52838380246	37.64881607807	37.64881607807	37.64881607807	37.64881607807	37.64881607807	37.64881607807
1462	89	-2.71263959815	51.93736054325	8.0424998579288	3110.37898515941	3280.28668774771	3240.81499998976	3379.35983744882	2699.81027354284	2470.10728951069	2135.3220628535	37.64881607807	37.64881607807	37.64881607807	37.64881607807	37.64881607807	37.64881607807
1463	1103	-2.80430626445	41.85402725025	6.82049139829905	916.435234167674	633.425513197457	579.022038716026	580.394100663072	556.772406501099	386.698258169259	273.267778074697	37.64881607807	37.64881607807	37.64881607807	37.64881607807	37.64881607807	37.64881607807
1464	1631	-2.80430626445	41.94569391655	6.60638254528863	739.801972228258	562.902772012203	534.05692664967	541.221220779638	583.384464204637	475.459493847337	420.668284490255	37.64881607807	37.64881607807	37.64881607807	37.64881607807	37.64881607807	37.64881607807
1465	1795	-2.80430626445	42.03736058285	6.34027537807794	566.952416153336	482.254546575425	465.516688183788	473.812646014959	503.352679217689	449.31356392772	443.63952305326	37.64881607807	37.64881607807	37.64881607807	37.64881607807	37.64881607807	37.64881607807
1466	1722	-2.80430626445	42.12902724915	6.42301838500624	615.859211718398	546.916701998764	530.045054021825	541.810768498952	558.240294765852	505.875720608676	502.330705825429	37.64881607807	37.64881607807	37.64881607807	37.64881607807	37.64881607807	37.64881607807
1467	989	-2.80430626445	42.22069391545	6.8722958756609	965.161915802925	738.313773675975	683.00709489511	690.349073395881	626.172041715901	461.754096948428	340.654829924991	37.64881607807	37.64881607807	37.64881607807	37.64881607807	37.64881607807	37.64881607807
1468	861	-2.80430626445	42.31236058175	6.86295516390081	956.188590411232	718.723218553568	660.848110496187	666.826580535214	592.131683198888	426.553579888453	301.347013096727	37.64881607807	37.64881607807	37.64881607807	37.64881607807	37.64881607807	37.64881607807
1469	515	-2.80430626445	42.58736058065	6.48027296512827	652.148935895523	494.496251046018	457.315077886394	462.982651817845	397.483445669549	290.788509213002	202.578997757767	37.64881607807	37.64881607807	37.64881607807	37.64881607807	37.64881607807	37.64881607807
1470	593	-2.80430626445	42.67902724695	6.63954946035316	764.750365032198	609.057076989789	567.528031263672	578.207036766778	494.592352025729	374.695973669003	270.339608291824	37.64881607807	37.64881607807	37.64881607807	37.64881607807	37.64881607807	37.64881607807
1471	539	-2.80430626445	42.77069391325	6.56721745767131	711.387620436571	555.971030254387	516.552899214425	524.863085980816	448.78678502148	334.643562139592	238.032298718197	37.64881607807	37.64881607807	37.64881607807	37.64881607807	37.64881607807	37.64881607807
1472	572	-2.80430626445	42.86236057955	6.74752360750577	851.946394422771	642.488933971655	594.211041246496	601.68237269929	521.735609978917	383.997038986042	267.932633387528	37.64881607807	37.64881607807	37.64881607807	37.64881607807	37.64881607807	37.64881607807
1473	680	-2.80430626445	42.95402724585	6.68670362425026	801.67526889959	678.617710901488	639.460303555119	655.377845183112	561.192252846565	442.848564911886	339.437426214907	37.64881607807	37.64881607807	37.64881607807	37.64881607807	37.64881607807	37.64881607807
1474	1002	-2.80430626445	43.04569391215	6.74130285671981	846.663098291973	777.839846954217	756.173458792586	783.291554258738	730.516952377789	658.802034172884	597.07032584004	37.64881607807	37.64881607807	37.64881607807	37.64881607807	37.64881607807	37.64881607807
1475	260	-2.80430626445	43.13736057845	6.03884552781835	419.408559768963	331.02578076048	311.534422843193	318.358307567345	284.875748399554	223.255853860375	164.048614568452	37.64881607807	37.64881607807	37.64881607807	37.64881607807	37.64881607807	37.64881607807
1476	246	-2.80430626445	43.22902724475	5.84666513919993	346.078330858519	280.618502762426	265.386503074189	271.92785458899	243.08612858449	193.871610820589	145.917749194097	37.64881607807	37.64881607807	37.64881607807	37.64881607807	37.64881607807	37.64881607807
1477	74	-2.80430626445	43.32069391105	5.50661246280941	246.315309913112	195.246768383196	183.946148114218	187.73380987955	167.430270405868	131.358176658174	96.2852956826258	37.64881607807	37.64881607807	37.64881607807	37.64881607807	37.64881607807	37.64881607807
1478	92	-2.80430626445	43.41236057735	5.42356702382314	226.686277427742	187.488151659886	177.868866741813	182.599104872581	162.297020240295	130.805506586304	99.1328854835649	37.64881607807	37.64881607807	37.64881607807	37.64881607807	37.64881607807	37.64881607807
1479	34	-2.80430626445	47.62902722715	7.01757127437949	1116.07268905222	905.175294397048	883.596067088412	909.512399012592	810.131978162179	654.193226559476	493.563835468547	37.64881607807	37.64881607807	37.64881607807	37.64881607807	37.64881607807	37.64881607807
1480	59	-2.80430626445	47.72069389345	7.05928374765074	1163.61142780627	964.938185385858	945.73532686748	977.251848039536	868.256870550307	710.475555617243	549.627242710395	37.64881607807	37.64881607807	37.64881607807	37.64881607807	37.64881607807	37.64881607807
1481	114	-2.80430626445	47.81236055975	7.19949609380307	1338.75598695842	1110.45206227831	1087.82943012033	1122.83860407703	1004.03582627476	826.894633398383	643.603789911422	37.64881607807	37.64881607807	37.64881607807	37.64881607807	37.64881607807	37.64881607807
1482	138	-2.80430626445	47.90402722605	7.18283031205133	1316.62946191094	1127.50110497997	1110.94520861476	1152.82529791139	1026.6586134562	861.395120347748	694.413505396452	37.64881607807	37.64881607807	37.64881607807	37.64881607807	37.64881607807	37.64881607807
1483	106	-2.80430626445	47.99569389235	7.19436596419665	1331.90558199083	1129.90667630401	1111.79307853325	1152.33378259234	1025.50599689502	854.382950175819	680.142664632775	37.64881607807	37.64881607807	37.64881607807	37.64881607807	37.64881607807	37.64881607807
1484	148	-2.80430626445	48.08736055865	7.21630840072532	1361.45383042741	1136.16658773351	1118.08802447768	1156.0347800933	1067.61945221807	897.125569807395	725.304232663122	37.64881607807	37.64881607807	37.64881607807	37.64881607807	37.64881607807	37.64881607807
1485	128	-2.80430626445	48.17902722495	7.18182184584998	1315.30235488267	1102.59700326292	1086.35224961905	1124.4152636589	1036.53174513042	872.276936237234	707.71356138142	37.64881607807	37.64881607807	37.64881607807	37.64881607807	37.64881607807	37.64881607807
1486	218	-2.80430626445	48.27069389125	7.14578340285782	1268.74487434628	1104.58885401304	1094.91593874613	1138.01620358858	1053.42909461409	914.629378859119	780.725038555998	37.64881607807	37.64881607807	37.64881607807	37.64881607807	37.64881607807	37.64881607807
1487	239	-2.80430626445	48.36236055755	7.26169901138301	1424.67502118157	1211.3226061436	1194.21086578912	1233.71999970293	1151.68364026945	991.046427389032	826.052718834059	37.64881607807	37.64881607807	37.64881607807	37.64881607807	37.64881607807	37.64881607807
1488	151	-2.80430626445	48.45402722385	7.19157381399885	1328.19188856423	1109.30869407233	1091.03573986851	1125.14468626332	1045.3478058201	883.997815469059	715.629532810465	37.64881607807	37.64881607807	37.64881607807	37.64881607807	37.64881607807	37.64881607807
1489	117	-2.80430626445	48.54569389015	7.13635567216646	1256.83969693776	1145.69270970785	1124.92566585946	1154.54721780109	985.918797576592	833.547981109977	673.607224169207	37.64881607807	37.64881607807	37.64881607807	37.64881607807	37.64881607807	37.64881607807
1490	5	-2.80430626445	51.20402721285	7.9424996272342	2814.38664078106	3070.09779404247	3032.86204605577	3196.36144233586	2424.83997675858	2185.72368563317	1910.22206199189	37.64881607807	37.64881607807	37.64881607807	37.64881607807	37.64881607807	37.64881607807
1491	214	-2.80430626445	51.29569387915	7.8606861373205	2593.29912442223	3018.11185521193	3010.70353850494	3194.29896579483	2512.02221779699	2439.63203666675	2413.95654001359	37.64881607807	37.64881607807	37.64881607807	37.64881607807	37.64881607807	37.64881607807
1492	10	-2.80430626445	51.38736054545	8.00585756544341	2998.47038346655	3322.09907688111	3287.40906431349	3471.90713327248	2628.2636737867	2393.22996916021	2126.18573877882	37.64881607807	37.64881607807	37.64881607807	37.64881607807	37.64881607807	37.64881607807
1493	6	-2.80430626445	51.57069387805	8.06045372060868	3166.72661757999	3669.94915405664	3631.65753316539	3838.8295504908	2801.66679821986	2554.52300372552	2278.72007687894	37.64881607807	37.64881607807	37.64881607807	37.64881607807	37.64881607807	37.64881607807
1494	205	-2.80430626445	51.66236054435	7.93785359905523	2801.34124923585	3396.50528517823	3388.745338177	3594.64878582029	2753.0141471042	2686.37391484201	2673.79915620844	37.64881607807	37.64881607807	37.64881607807	37.64881607807	37.64881607807	37.64881607807
1495	119	-2.80430626445	51.75402721065	8.02722500397321	3063.22941853243	3731.23931865581	3715.89124321335	3947.80041789934	2935.13887963648	2810.52407982729	2722.56382197042	37.64881607807	37.64881607807	37.64881607807	37.64881607807	37.64881607807	37.64881607807
1496	160	-2.80430626445	51.84569387695	7.98807171504793	2945.61150132125	3520.76582022303	3508.04574007947	3714.93486671209	2839.62389424723	2740.56085132026	2668.70359555307	37.64881607807	37.64881607807	37.64881607807	37.64881607807	37.64881607807	37.64881607807
1497	191	-2.80430626445	51.93736054325	7.9713173544264	2896.67079394186	3295.81095082602	3278.83498501753	3448.38276533331	2742.52987970811	2635.64268008552	2509.84967675971	37.64881607807	37.64881607807	37.64881607807	37.64881607807	37.64881607807	37.64881607807
1498	1125	-2.89597293075	41.85402725025	6.81778822483094	913.961296005886	626.462827395099	572.683542321353	573.87927949447	555.913458596155	385.863226666563	273.959838529431	37.64881607807	37.64881607807	37.64881607807	37.64881607807	37.64881607807	37.64881607807
1499	1223	-2.89597293075	41.94569391655	6.81007190351968	906.936016494856	656.337103860946	606.723196453328	611.167951224481	596.176371749663	431.026879879586	325.898161243097	37.64881607807	37.64881607807	37.64881607807	37.64881607807	37.64881607807	37.64881607807
1500	1598	-2.89597293075	42.03736058285	6.64513046753572	769.030374584996	635.407814563227	606.46745226985	616.612215293945	630.764663812713	536.174003008063	490.024826114651	37.64881607807	37.64881607807	37.64881607807	37.64881607807	37.64881607807	37.64881607807
1501	1302	-2.89597293075	42.12902724915	6.84810186166351	942.090989430223	765.532764174329	721.344828475063	733.085364642267	701.095797901456	561.046836886025	465.655404384962	37.64881607807	37.64881607807	37.64881607807	37.64881607807	37.64881607807	37.64881607807
1502	1203	-2.89597293075	42.22069391545	6.99072477364379	1086.50866372829	840.370261269861	783.65084315361	793.397616008275	754.008054351386	578.492960859493	454.565651766695	37.64881607807	37.64881607807	37.64881607807	37.64881607807	37.64881607807	37.64881607807
1503	1073	-2.89597293075	42.31236058175	6.93768301574613	1030.38007266477	752.024607595861	693.558362891365	698.251126900511	658.529066248124	481.232937386403	355.247426821171	37.64881607807	37.64881607807	37.64881607807	37.64881607807	37.64881607807	37.64881607807
1504	490	-2.89597293075	42.58736058065	6.5140235517263	674.534991322538	476.621492217002	436.59847453144	438.536000887316	382.740078708161	270.35305815838	180.117366688318	37.64881607807	37.64881607807	37.64881607807	37.64881607807	37.64881607807	37.64881607807
1505	456	-2.89597293075	42.67902724695	6.4983211639279	664.025906101127	473.02138559292	433.58496238291	435.996578006016	378.185480335676	267.841781052855	178.302368331883	37.64881607807	37.64881607807	37.64881607807	37.64881607807	37.64881607807	37.64881607807
1506	609	-2.89597293075	42.77069391325	6.70294812936688	814.804436609676	628.052062988933	583.027350384155	591.505406756875	512.606008538904	382.182144829498	272.20774459785	37.64881607807	37.64881607807	37.64881607807	37.64881607807	37.64881607807	37.64881607807
1507	547	-2.89597293075	42.86236057955	6.74010808084254	845.652129706663	618.00570744128	568.980313445824	574.069087499191	500.28288148325	361.362153160942	246.867962500064	37.64881607807	37.64881607807	37.64881607807	37.64881607807	37.64881607807	37.64881607807
1508	635	-2.89597293075	42.95402724585	6.78251616800769	882.285913116229	715.374489328257	669.016919551048	683.06792239836	586.871004993836	452.302030197969	332.597811545397	37.64881607807	37.64881607807	37.64881607807	37.64881607807	37.64881607807	37.64881607807
1509	543	-2.89597293075	43.04569391215	6.41998414726642	613.993380574916	512.45331027471	487.608629524745	501.608790805381	453.204254546949	371.571452233418	293.182622895583	37.64881607807	37.64881607807	37.64881607807	37.64881607807	37.64881607807	37.64881607807
1510	481	-2.89597293075	43.13736057845	6.35878785561447	577.545862954734	482.884890580474	459.297357065143	472.962085364854	425.471522093431	348.391676763188	272.895697869753	37.64881607807	37.64881607807	37.64881607807	37.64881607807	37.64881607807	37.64881607807
1511	172	-2.89597293075	43.22902724475	5.82289929651538	337.950453180783	265.103843510466	249.280048484325	254.334335167515	227.324685651321	177.332464274272	129.176032206411	37.64881607807	37.64881607807	37.64881607807	37.64881607807	37.64881607807	37.64881607807
1512	159	-2.89597293075	43.32069391105	5.58504268903117	266.41165535218	220.783735977853	209.516687255849	215.27916690774	191.379029241322	154.320272083953	117.69336952454	37.64881607807	37.64881607807	37.64881607807	37.64881607807	37.64881607807	37.64881607807
1513	99	-2.89597293075	43.41236057735	5.33669669861055	207.825066336379	175.931514858092	167.559741500241	172.537515000366	153.052702449042	125.117603092458	96.7939373149861	37.64881607807	37.64881607807	37.64881607807	37.64881607807	37.64881607807	37.64881607807
1514	27	-2.89597293075	47.62902722715	6.97629980766283	1070.94831180467	872.429496272377	852.361961141389	878.040381168336	781.092462996825	631.836977972877	478.516951317992	37.64881607807	37.64881607807	37.64881607807	37.64881607807	37.64881607807	37.64881607807
1515	40	-2.89597293075	47.72069389345	7.08042188968505	1188.46981591189	964.449313688062	941.57629990249	969.236598886421	863.936601507588	698.578933254105	527.40057320495	37.64881607807	37.64881607807	37.64881607807	37.64881607807	37.64881607807	37.64881607807
1516	152	-2.89597293075	47.81236055975	7.07649505374175	1183.81204106533	1031.3801378095	1019.24819158388	1060.51394130745	942.164326752881	797.968674949381	655.593912408635	37.64881607807	37.64881607807	37.64881607807	37.64881607807	37.64881607807	37.64881607807
1517	122	-2.89597293075	47.90402722605	7.13315398745038	1252.82212741691	1077.87124023132	1063.11806768999	1104.42422999609	980.899438661679	823.559014791994	665.628676411917	37.64881607807	37.64881607807	37.64881607807	37.64881607807	37.64881607807	37.64881607807
1518	112	-2.89597293075	47.99569389235	7.19781479889061	1336.50703443451	1127.71045580613	1108.36309840111	1147.18920960513	1023.49006751475	851.39141314876	674.561815976147	37.64881607807	37.64881607807	37.64881607807	37.64881607807	37.64881607807	37.64881607807
1519	88	-2.89597293075	48.08736055865	7.14855229923433	1272.26276552205	1053.88213726576	1036.57104518685	1071.91116259215	985.212705526032	819.640645781805	653.646029353861	37.64881607807	37.64881607807	37.64881607807	37.64881607807	37.64881607807	37.64881607807
1520	165	-2.89597293075	48.17902722495	7.12585278291326	1243.70832815845	1068.86304288264	1057.75979554966	1098.94268919872	1012.42206674372	866.841557458082	725.434478386617	37.64881607807	37.64881607807	37.64881607807	37.64881607807	37.64881607807	37.64881607807
1521	199	-2.89597293075	48.27069389125	7.2725179224009	1440.17213324376	1203.80569354535	1183.62067120013	1220.78798912398	1136.6146488964	963.734016300702	784.8266632315	37.64881607807	37.64881607807	37.64881607807	37.64881607807	37.64881607807	37.64881607807
1522	287	-2.89597293075	48.36236055755	7.23308257973218	1384.48371439004	1201.18504943557	1188.13653573946	1230.44689718949	1150.64714474828	1006.35908527233	862.295531367999	37.64881607807	37.64881607807	37.64881607807	37.64881607807	37.64881607807	37.64881607807
1523	177	-2.89597293075	48.45402722385	7.28188281108772	1453.72253493118	1198.30382020598	1174.81950421185	1207.46519807708	1127.62041517834	949.445009264191	759.298718538793	37.64881607807	37.64881607807	37.64881607807	37.64881607807	37.64881607807	37.64881607807
1524	120	-2.89597293075	48.54569389015	7.13204960891053	1251.43930126745	1138.93739514289	1117.93177814873	1147.00355448548	980.982153335675	829.338585656871	669.446772483714	37.64881607807	37.64881607807	37.64881607807	37.64881607807	37.64881607807	37.64881607807
1525	94	-2.89597293075	48.63736055645	7.075466653759	1182.59523457185	1076.30886505379	1056.53005388584	1083.69827324992	925.236150645263	780.985666122511	628.622661884632	37.64881607807	37.64881607807	37.64881607807	37.64881607807	37.64881607807	37.64881607807
[truncated: 30,588 more rows]
